# Supplementary material for: Discovery of Therapeutic Candidates for Diabetic Retinopathy Based on Molecular Switch Analysis: Application of a Systematic Process
Source: Oxid Med Cell Longev. 2022 Jan 6;2022:3412032. doi: 10.1155/2022/3412032 (PMC8758313; doi:10.1155/2022/3412032)
Supplement: Supplementary Materials — The graphical abstract is shown in the supplementary figure 1. All transcriptome analysis data in the cell samples are shown in supplementary table 1 and supplementary table 2. There are 980 differential expressed genes between t-BHP and control group and 1091 differential expressed genes between t-BHP and andrographolide group. [file 3412032.f1.zip]

Archive with 3 entries (3 files):
- supplementary figure 1.pptx
- supplementary table 1.xlsx
- supplementary table 2.xlsx
