# Supplementary material for: Discovery of Therapeutic Candidates for Diabetic Retinopathy Based on Molecular Switch Analysis: Application of a Systematic Process
Source: Oxid Med Cell Longev. 2022 Jan 6;2022:3412032. doi: 10.1155/2022/3412032 (PMC8758313; doi:10.1155/2022/3412032)
Supplement: Supplementary Materials — The graphical abstract is shown in the supplementary figure 1. All transcriptome analysis data in the cell samples are shown in supplementary table 1 and supplementary table 2. There are 980 differential expressed genes between t-BHP and control group and 1091 differential expressed genes between t-BHP and andrographolide group. [file 3412032.f1.zip › supplementary table 1.xlsx]

## Sheet: LOGFC>1
symbol	ID	logFC	logFC	Pvalue	adj.Pvalue	regulation	pos_info	ref_pos_info	ensembl	entrez	uniprot	symbol	description	model 1	model 2	model 3	control 1	control 2	control 3
FOS	ENSG00000170345	7.02612	7.02612	1.11206e-08	1.14742e-05	up	14:+:75278774-75282230	14:+:75278774-75282230	ENSG00000170345	2353	P01100	FOS	Fos proto-oncogene, AP-1 transcription factor subunit [Source:HGNC Symbol;Acc:HGNC:3796]	60.8238	58.9306	70.618	0.3928	0.48264	0.7114
ATF3	ENSG00000162772	6.67684	6.67684	4.64136e-10	3.47197e-06	up	1:+:212565334-212620777	1:+:212565334-212620777	ENSG00000162772	467	P18847	ATF3	activating transcription factor 3 [Source:HGNC Symbol;Acc:HGNC:785]	299.138	301.275	282.302	3.00515	3.39859	3.76873
EGR1	ENSG00000120738	6.61149	6.61149	3.96126e-09	7.99118e-06	up	5:+:138465490-138469315	5:+:138465490-138469315	ENSG00000120738	1958	P18146	EGR1	early growth response 1 [Source:HGNC Symbol;Acc:HGNC:3238]	31.9768	34.973	31.6812	0.51586	0.30237	0.30437
PTGS2	ENSG00000073756	6.40856	6.40856	1.71876e-09	5.99348e-06	up	1:-:186671791-186680427	1:-:186671791-186680427	ENSG00000073756	5743	P35354	PTGS2	prostaglandin-endoperoxide synthase 2 [Source:HGNC Symbol;Acc:HGNC:9605]	307.856	317.826	286.102	3.59894	4.29015	4.99028
NR4A3	ENSG00000119508	6.25927	6.25927	4.00601e-09	7.99118e-06	up	9:+:99821855-99866891	9:+:99821855-99866891	ENSG00000119508	8013	Q92570	NR4A3	nuclear receptor subfamily 4 group A member 3 [Source:HGNC Symbol;Acc:HGNC:7982]	13.6455	13.3476	12.345	0.23807	0.19447	0.14237
CXCL8	ENSG00000169429	6.05333	6.05333	5.96806e-09	9.69169e-06	up	4:+:73740506-73743716	4:+:73740506-73743716	ENSG00000169429	3576	A0A024RDA5	CXCL8	C-X-C motif chemokine ligand 8 [Source:HGNC Symbol;Acc:HGNC:6025]	240.579	246.2	225.115	3.35592	3.73077	5.0896
FOSB	ENSG00000125740	6.02667	6.02667	4.38335e-07	0.000105611	up	19:+:45467995-45475179	19:+:45467995-45475179	ENSG00000125740	2354	P53539	FOSB	FosB proto-oncogene, AP-1 transcription factor subunit [Source:HGNC Symbol;Acc:HGNC:3797]	10.644	9.39564	13.9397	0.14576	0.13067	0.35412
SLC30A1	ENSG00000170385	4.82796	4.82796	3.93744e-09	7.99118e-06	up	1:-:211571568-211578742	1:-:211571568-211578742	ENSG00000170385	7779	Q9Y6M5	SLC30A1	solute carrier family 30 member 1 [Source:HGNC Symbol;Acc:HGNC:11012]	206.822	216.527	190.207	6.29463	7.49424	9.32967
NR4A2	ENSG00000153234	4.74482	4.74482	1.37023e-08	1.24565e-05	up	2:-:156324432-156342348	2:-:156324432-156342348	ENSG00000153234	4929	P43354	NR4A2	nuclear receptor subfamily 4 group A member 2 [Source:HGNC Symbol;Acc:HGNC:7981]	20.8593	20.5642	20.8861	0.80155	0.97081	0.92057
GEM	ENSG00000164949	4.70062	4.70062	3.19244e-09	7.96034e-06	up	8:-:94249253-94262350	8:-:94249253-94262350	ENSG00000164949	2669	P55040	GEM	GTP binding protein overexpressed in skeletal muscle [Source:HGNC Symbol;Acc:HGNC:4234]	96.1987	97.3056	101.834	4.21374	4.5739	4.07371
ZFP36	ENSG00000128016	4.62218	4.62218	7.3952e-09	1.05371e-05	up	19:+:39406813-39409412	19:+:39406813-39409412	ENSG00000128016	7538	P26651	ZFP36	ZFP36 ring finger protein [Source:HGNC Symbol;Acc:HGNC:12862]	35.6156	33.6493	34.9685	2.07093	1.52726	1.4535
BAMBI	ENSG00000095739	4.59418	4.59418	1.69754e-07	6.4976e-05	up	10:+:28677342-28682939	10:+:28677342-28682939	ENSG00000095739	25805	Q13145	BAMBI	BMP and activin membrane bound inhibitor [Source:HGNC Symbol;Acc:HGNC:30251]	7.65099	6.48715	7.6694	0.27483	0.41004	0.41276
RND1	ENSG00000172602	4.57467	4.57467	6.07409e-08	3.1336e-05	up	12:-:48857145-48865898	12:-:48857145-48865898	ENSG00000172602	27289	Q92730	RND1	Rho family GTPase 1 [Source:HGNC Symbol;Acc:HGNC:18314]	5.87261	5.62401	6.97994	0.39177	0.30618	0.25381
ID2	ENSG00000115738	4.57405	4.57405	2.77627e-08	1.8059e-05	up	2:+:8678845-8684453	2:+:8678845-8684453	ENSG00000115738	3398	Q53T66	ID2	inhibitor of DNA binding 2 [Source:HGNC Symbol;Acc:HGNC:5361]	36.1314	37.8893	40.8053	1.70425	1.87313	2.0384
ANKRD37	ENSG00000186352	4.5534	4.5534	5.35894e-07	0.000114536	up	4:+:185396021-185400628	4:+:185396021-185400628	ENSG00000186352	353322	Q7Z713	ANKRD37	ankyrin repeat domain 37 [Source:HGNC Symbol;Acc:HGNC:29593]	5.1999	5.0992	8.8022	0.38094	0.34613	0.26132
IL1RL1	ENSG00000115602	4.44228	4.44228	1.59595e-07	6.4976e-05	up	2:+:102311502-102352037	2:+:102311502-102352037	ENSG00000115602	9173	Q01638	IL1RL1	interleukin 1 receptor like 1 [Source:HGNC Symbol;Acc:HGNC:5998]	5.79872	6.43823	5.41675	0.25154	0.3594	0.36178
HK2	ENSG00000159399	4.31457	4.31457	3.10869e-09	7.96034e-06	up	2:+:74833981-74893359	2:+:74833981-74893359	ENSG00000159399	3099	P52789	HK2	hexokinase 2 [Source:HGNC Symbol;Acc:HGNC:4923]	60.7673	61.2193	66.5293	3.4894	3.68168	3.08526
ADM	ENSG00000148926	4.26593	4.26593	2.07353e-06	0.000267431	up	11:+:10304680-10307397	11:+:10304680-10307397	ENSG00000148926	133	P35318	ADM	adrenomedullin [Source:HGNC Symbol;Acc:HGNC:259]	42.6631	37.4813	61.2853	5.31764	2.58742	1.59165
PPP1R3C	ENSG00000119938	4.21836	4.21836	2.04523e-08	1.56917e-05	up	10:-:91628442-91633054	10:-:91628442-91633054	ENSG00000119938	5507	Q9UQK1	PPP1R3C	protein phosphatase 1 regulatory subunit 3C [Source:HGNC Symbol;Acc:HGNC:9293]	104.541	101.707	94.6981	5.26826	6.34655	6.36625
F3	ENSG00000117525	4.2058	4.2058	2.66412e-07	7.59198e-05	up	1:-:94529225-94541800	1:-:94529225-94541800	ENSG00000117525	2152	P13726	F3	coagulation factor III, tissue factor [Source:HGNC Symbol;Acc:HGNC:3541]	5.52694	5.20175	5.60999	0.28153	0.40769	0.41038
RASL11A	ENSG00000122035	4.19701	4.19701	4.54058e-07	0.000105611	up	13:+:27270327-27273690	13:+:27270327-27273690	ENSG00000122035	387496	Q6T310	RASL11A	RAS like family 11 member A [Source:HGNC Symbol;Acc:HGNC:23802]	8.22707	6.30074	10.2304	0.71199	0.58426	0.41515
KLF4	ENSG00000136826	4.18379	4.18379	2.34425e-08	1.63127e-05	up	9:-:107484852-107490482	9:-:107484852-107490482	ENSG00000136826	9314	O43474	KLF4	Kruppel like factor 4 [Source:HGNC Symbol;Acc:HGNC:6348]	16.6796	18.3616	18.2658	1.15342	1.18981	1.13626
DDIT3	ENSG00000175197	4.09378	4.09378	8.84728e-09	1.0989e-05	up	12:-:57516588-57521737	12:-:57516588-57521737	ENSG00000175197	1649	P35638	DDIT3	DNA damage inducible transcript 3 [Source:HGNC Symbol;Acc:HGNC:2726]	162.466	160.493	190.18	12.7393	11.5728	9.41404
MXD1	ENSG00000059728	4.088	4.088	1.37379e-08	1.24565e-05	up	2:+:69897688-69942945	2:+:69897688-69942945	ENSG00000059728	4084	Q05195	MXD1	MAX dimerization protein 1 [Source:HGNC Symbol;Acc:HGNC:6761]	42.1871	44.0321	40.5225	2.6945	2.51344	3.06084
MT1X	ENSG00000187193	4.06128	4.06128	3.22343e-06	0.000358555	up	16:+:56682424-56684196	16:+:56682424-56684196	ENSG00000187193	4501	P80297	MT1X	metallothionein 1X [Source:HGNC Symbol;Acc:HGNC:7405]	16.746	14.6183	25.4043	2.31515	1.60549	0.72883
VEGFA	ENSG00000112715	4.03674	4.03674	3.30412e-08	1.93855e-05	up	6:+:43770184-43786487	6:+:43770184-43786487	ENSG00000112715	7422	A0A024RD33	VEGFA	vascular endothelial growth factor A [Source:HGNC Symbol;Acc:HGNC:12680]	10.9234	9.88394	12.6305	1.02559	0.80834	0.56063
DUSP1	ENSG00000120129	3.90378	3.90378	9.51816e-09	1.0989e-05	up	5:-:172768090-172771195	5:-:172768090-172771195	ENSG00000120129	1843	P28562	DUSP1	dual specificity phosphatase 1 [Source:HGNC Symbol;Acc:HGNC:3064]	121.839	120.937	140.64	11.5398	8.98446	7.79164
DUSP10	ENSG00000143507	3.83896	3.83896	5.31047e-08	2.8375e-05	up	1:-:221701424-221742176	1:-:221701424-221742176	ENSG00000143507	11221	Q9Y6W6	DUSP10	dual specificity phosphatase 10 [Source:HGNC Symbol;Acc:HGNC:3065]	12.7551	11.4798	12.8099	1.05151	1.13008	0.9833
PDK1	ENSG00000152256	3.76298	3.76298	5.05566e-07	0.000108831	up	2:+:172555373-172608669	2:+:172555373-172608669	ENSG00000152256	5163	Q15118	PDK1	pyruvate dehydrogenase kinase 1 [Source:HGNC Symbol;Acc:HGNC:8809]	10.647	11.397	9.14803	0.72641	0.83254	1.12495
RGS2	ENSG00000116741	3.73334	3.73334	5.90889e-07	0.000122782	up	1:+:192809039-192812283	1:+:192809039-192812283	ENSG00000116741	5997	A0A024R939	RGS2	regulator of G protein signaling 2 [Source:HGNC Symbol;Acc:HGNC:9998]	45.093	46.2168	41.8979	3.08927	3.99434	4.90532
NFIL3	ENSG00000165030	3.70229	3.70229	2.30862e-07	7.42779e-05	up	9:-:91409045-91423862	9:-:91409045-91423862	ENSG00000165030	4783	A0A024R241	NFIL3	nuclear factor, interleukin 3 regulated [Source:HGNC Symbol;Acc:HGNC:7787]	89.5543	94.5122	81.9611	6.21113	8.08437	8.97316
ERRFI1	ENSG00000116285	3.70041	3.70041	1.80273e-09	5.99348e-06	up	1:-:8004404-8026308	1:-:8004404-8026308	ENSG00000116285	54206	B3KTV8	ERRFI1	ERBB receptor feedback inhibitor 1 [Source:HGNC Symbol;Acc:HGNC:18185]	367.08	381.802	339.091	23.3961	27.9338	32.0242
SAT1	ENSG00000130066	3.69314	3.69314	1.4995e-08	1.31965e-05	up	X:+:23783173-23786226	X:+:23783173-23786226	ENSG00000130066	6303	P21673	SAT1	spermidine/spermine N1-acetyltransferase 1 [Source:HGNC Symbol;Acc:HGNC:10540]	112.518	114.334	107.085	8.65581	9.25024	9.98614
DDIT4	ENSG00000168209	3.65789	3.65789	7.18433e-05	0.00257605	up	10:+:72273920-72276036	10:+:72273920-72276036	ENSG00000168209	54541	Q9NX09	DDIT4	DNA damage inducible transcript 4 [Source:HGNC Symbol;Acc:HGNC:24944]	3.31285	3.16897	8.99037	0.75849	0.37969	0.3549
SLC2A3	ENSG00000059804	3.60368	3.60368	1.1429e-10	1.13993e-06	up	12:-:7919230-7936275	12:-:7919230-7936275	ENSG00000059804	6515	P11169	SLC2A3	solute carrier family 2 member 3 [Source:HGNC Symbol;Acc:HGNC:11007]	189.131	192.455	189.065	15.7042	14.7896	15.4712
FOXC1	ENSG00000054598	3.60026	3.60026	4.60764e-07	0.000105611	up	6:+:1609972-1613897	6:+:1609972-1613897	ENSG00000054598	2296	Q12948	FOXC1	forkhead box C1 [Source:HGNC Symbol;Acc:HGNC:3800]	18.8364	19.4185	17.2296	1.50203	1.93345	2.10365
KDM3A	ENSG00000115548	3.57268	3.57268	8.66236e-10	4.50244e-06	up	2:+:86440647-86492716	2:+:86440647-86492716	ENSG00000115548	55818	Q9Y4C1	KDM3A	lysine demethylase 3A [Source:HGNC Symbol;Acc:HGNC:20815]	89.98	91.5099	83.5435	6.44334	7.20184	8.27075
TNFSF9	ENSG00000125657	3.50696	3.50696	2.00815e-08	1.56917e-05	up	19:+:6530999-6535928	19:+:6530999-6535928	ENSG00000125657	8744	P41273	TNFSF9	TNF superfamily member 9 [Source:HGNC Symbol;Acc:HGNC:11939]	61.521	59.7	65.1194	7.60429	5.96693	5.80392
SOCS3	ENSG00000184557	3.49721	3.49721	1.05806e-06	0.000176868	up	17:-:78356778-78360077	17:-:78356778-78360077	ENSG00000184557	9021	O14543	SOCS3	suppressor of cytokine signaling 3 [Source:HGNC Symbol;Acc:HGNC:19391]	17.4359	16.6363	23.9524	3.48911	1.85775	1.37684
BCL6	ENSG00000113916	3.47776	3.47776	9.91588e-09	1.0989e-05	up	3:-:187721377-187745727	3:-:187721377-187745727	ENSG00000113916	604	P41182	BCL6	B cell CLL/lymphoma 6 [Source:HGNC Symbol;Acc:HGNC:1001]	24.4449	24.532	26.1808	2.92085	2.72586	2.08156
NOCT	ENSG00000151014	3.47571	3.47571	4.38232e-08	2.42829e-05	up	4:+:139015789-139045939	4:+:139015789-139045939	ENSG00000151014	25819	Q9UK39	NOCT	nocturnin [Source:HGNC Symbol;Acc:HGNC:14254]	26.7447	24.3389	27.682	3.02458	3.05374	2.53543
PPP1R15A	ENSG00000087074	3.46911	3.46911	2.17049e-07	7.21616e-05	up	19:+:48872392-48876057	19:+:48872392-48876057	ENSG00000087074	23645	O75807	PPP1R15A	protein phosphatase 1 regulatory subunit 15A [Source:HGNC Symbol;Acc:HGNC:14375]	158.584	148.98	190.847	18.4861	15.8438	10.4084
DEPP1	ENSG00000165507	3.46179	3.46179	2.58335e-06	0.000315779	up	10:-:44970981-44978810	10:-:44970981-44978810	ENSG00000165507	11067	Q9NTK1	DEPP1	DEPP1, autophagy regulator [Source:HGNC Symbol;Acc:HGNC:23355]	10.9817	9.58736	15.5362	2.05714	1.57382	0.79211
RND3	ENSG00000115963	3.45881	3.45881	2.1432e-09	6.41288e-06	up	2:-:150468195-150539011	2:-:150468195-150539011	ENSG00000115963	390	P61587	RND3	Rho family GTPase 3 [Source:HGNC Symbol;Acc:HGNC:671]	370.054	378.505	330.062	26.912	31.8362	37.221
KLHL15	ENSG00000174010	3.43936	3.43936	8.17088e-07	0.000146401	up	X:-:23983720-24027186	X:-:23983720-24027186	ENSG00000174010	80311	Q96M94	KLHL15	kelch like family member 15 [Source:HGNC Symbol;Acc:HGNC:29347]	33.7855	35.0849	31.2456	2.59017	3.53289	4.38932
HMOX1	ENSG00000100292	3.42705	3.42705	4.44046e-06	0.00044142	up	22:+:35380361-35394214	22:+:35380361-35394214	ENSG00000100292	3162	P09601	HMOX1	heme oxygenase 1 [Source:HGNC Symbol;Acc:HGNC:5013]	96.0652	83.1056	130.672	16.106	9.39908	6.16732
HBEGF	ENSG00000113070	3.40408	3.40408	6.47797e-09	9.69169e-06	up	5:-:140332843-140346631	5:-:140332843-140346631	ENSG00000113070	1839	Q99075	HBEGF	heparin binding EGF like growth factor [Source:HGNC Symbol;Acc:HGNC:3059]	114.137	113.077	110.583	10.1528	11.3367	10.9462
BTG2	ENSG00000159388	3.26491	3.26491	9.12837e-09	1.0989e-05	up	1:+:203305491-203309602	1:+:203305491-203309602	ENSG00000159388	7832	P78543	BTG2	BTG anti-proliferation factor 2 [Source:HGNC Symbol;Acc:HGNC:1131]	93.6518	96.0892	93.0146	10.1913	10.0616	10.6375
MSX1	ENSG00000163132	3.24803	3.24803	6.37789e-07	0.000127106	up	4:+:4859666-4863936	4:+:4859666-4863936	ENSG00000163132	4487	P28360	MSX1	msh homeobox 1 [Source:HGNC Symbol;Acc:HGNC:7391]	13.2788	12.9417	13.1293	1.77258	1.47434	1.98762
HILPDA	ENSG00000135245	3.22855	3.22855	2.71484e-07	7.66354e-05	up	7:+:128455849-128458418	7:+:128455849-128458418	ENSG00000135245	29923	Q9Y5L2	HILPDA	hypoxia inducible lipid droplet associated [Source:HGNC Symbol;Acc:HGNC:28859]	26.4554	23.1949	28.3783	3.74251	2.93901	3.5827
ZNF503	ENSG00000165655	3.22827	3.22827	1.35854e-06	0.000200247	up	10:-:75397830-75401906	10:-:75397830-75401906	ENSG00000165655	84858	Q96F45	ZNF503	zinc finger protein 503 [Source:HGNC Symbol;Acc:HGNC:23589]	6.37384	6.50072	6.20489	0.88093	0.68371	1.02396
PFKFB4	ENSG00000114268	3.22443	3.22443	8.52115e-06	0.000659943	up	3:-:48517684-48562015	3:-:48517684-48562015	ENSG00000114268	5210	Q16877	PFKFB4	6-phosphofructo-2-kinase/fructose-2,6-biphosphatase 4 [Source:HGNC Symbol;Acc:HGNC:8875]	9.49838	9.15091	14.8834	2.51815	1.37091	0.80038
C4orf47	ENSG00000205129	3.22343	3.22343	1.776e-06	0.000240459	up	4:+:185426249-185449826	4:+:185426249-185449826	ENSG00000205129	441054	A7E2U8	C4orf47	chromosome 4 open reading frame 47 [Source:HGNC Symbol;Acc:HGNC:34346]	8.13066	7.77888	7.54243	0.97343	1.06235	1.23389
INHBA	ENSG00000122641	3.19392	3.19392	6.3702e-09	9.69169e-06	up	7:-:41667168-41705834	7:-:41667168-41705834	ENSG00000122641	3624	A4D1W7	INHBA	inhibin beta A subunit [Source:HGNC Symbol;Acc:HGNC:6066]	33.5313	34.3413	32.0391	3.79527	3.65731	3.79654
NKX3-1	ENSG00000167034	3.17594	3.17594	4.16608e-07	0.000103023	up	8:-:23678693-23682927	8:-:23678693-23682927	ENSG00000167034	4824	Q99801	NKX3-1	NK3 homeobox 1 [Source:HGNC Symbol;Acc:HGNC:7838]	17.5151	19.1818	17.6289	2.19164	2.54244	2.57643
STX11	ENSG00000135604	3.12817	3.12817	8.45461e-07	0.000149692	up	6:+:144150526-144188370	6:+:144150526-144188370	ENSG00000135604	8676	O75558	STX11	syntaxin 11 [Source:HGNC Symbol;Acc:HGNC:11429]	11.3619	12.6105	11.343	1.92111	1.41999	1.8086
ZNF654	ENSG00000175105	3.11724	3.11724	2.63442e-07	7.57952e-05	up	3:+:88059274-88144665	3:+:88059274-88144665	ENSG00000175105	55279	Q8IZM8	ZNF654	zinc finger protein 654 [Source:HGNC Symbol;Acc:HGNC:25612]	39.0452	40.6959	35.3732	3.81674	4.64708	5.58853
PPM1D	ENSG00000170836	3.11535	3.11535	2.62262e-08	1.74386e-05	up	17:+:60600183-60666280	17:+:60600183-60666280	ENSG00000170836	8493	A0A0S2Z4M2	PPM1D	protein phosphatase, Mg2+/Mn2+ dependent 1D [Source:HGNC Symbol;Acc:HGNC:9277]	82.1359	85.2692	75.8442	8.24105	8.83025	10.8825
SERTAD1	ENSG00000197019	3.11466	3.11466	7.59837e-05	0.00266853	up	19:-:40421592-40426025	19:-:40421592-40426025	ENSG00000197019	29950	Q53GC0	SERTAD1	SERTA domain containing 1 [Source:HGNC Symbol;Acc:HGNC:17932]	10.3255	8.29766	15.6927	4.15688	1.29371	0.90361
KBTBD8	ENSG00000163376	3.07912	3.07912	1.74695e-06	0.000238687	up	3:+:66998307-67011210	3:+:66998307-67011210	ENSG00000163376	84541	Q8NFY9	KBTBD8	kelch repeat and BTB domain containing 8 [Source:HGNC Symbol;Acc:HGNC:30691]	15.9863	16.4179	14.1348	1.73343	2.42773	2.45565
SIK1B	ENSG00000275993	3.06501	3.06501	3.13072e-07	8.4394e-05	up	21:+:6111134-6123739	21:+:6111134-6123739	ENSG00000275993	102724428	A0A0B4J2F2	SIK1B	salt inducible kinase 1B (putative) [Source:HGNC Symbol;Acc:HGNC:52389]	5.92613	6.05971	6.2854	1.19091	0.7781	0.86508
MEX3B	ENSG00000183496	3.01175	3.01175	1.92737e-06	0.000250743	up	15:-:82041778-82046141	15:-:82041778-82046141	ENSG00000183496	84206	Q6ZN04	MEX3B	mex-3 RNA binding family member B [Source:HGNC Symbol;Acc:HGNC:25297]	10.4825	10.4353	10.1482	1.54999	1.31734	1.98264
SOWAHC	ENSG00000198142	3.00978	3.00978	3.24366e-07	8.65258e-05	up	2:+:109614334-109618990	2:+:109614334-109618990	ENSG00000198142	65124	Q53LP3	SOWAHC	sosondowah ankyrin repeat domain family member C [Source:HGNC Symbol;Acc:HGNC:26149]	13.908	15.0183	13.5174	2.02353	2.06142	2.1957
SPRY4	ENSG00000187678	3.00356	3.00356	1.34338e-07	5.99951e-05	up	5:-:142310427-142326455	5:-:142310427-142326455	ENSG00000187678	81848	Q9C004	SPRY4	sprouty RTK signaling antagonist 4 [Source:HGNC Symbol;Acc:HGNC:15533]	20.5944	19.5428	21.9959	2.77399	3.15416	2.87549
RYBP	ENSG00000163602	2.99009	2.99009	2.27656e-08	1.62189e-05	up	3:-:72371825-72446621	3:-:72371825-72446621	ENSG00000163602	23429	Q8N488	RYBP	RING1 and YY1 binding protein	56.0571	58.8558	53.3291	6.11388	7.07832	7.81038
NEDD9	ENSG00000111859	2.98921	2.98921	1.78726e-07	6.522e-05	up	6:-:11183298-11382348	6:-:11183298-11382348	ENSG00000111859	4739	Q14511	NEDD9	neural precursor cell expressed, developmentally down-regulated 9 [Source:HGNC Symbol;Acc:HGNC:7733]	6.25779	6.57795	6.97255	1.13294	0.87286	1.00337
GRASP	ENSG00000161835	2.94251	2.94251	2.94425e-06	0.000340181	up	12:+:52006940-52015889	12:+:52006940-52015889	ENSG00000161835	160622	Q7Z6J2	GRASP	general receptor for phosphoinositides 1 associated scaffold protein [Source:HGNC Symbol;Acc:HGNC:18707]	4.97545	4.03431	6.13976	1.34878	0.78917	0.63551
ING1	ENSG00000153487	2.92766	2.92766	2.93809e-07	8.1191e-05	up	13:+:110712736-110723339	13:+:110712736-110723339	ENSG00000153487	3621	A0A0C4DFW2	ING1	inhibitor of growth family member 1 [Source:HGNC Symbol;Acc:HGNC:6062]	8.36616	8.46674	8.5203	1.3485	1.32808	1.38963
FAM53C	ENSG00000120709	2.91673	2.91673	1.115e-09	4.76613e-06	up	5:+:138331935-138349729	5:+:138331935-138349729	ENSG00000120709	51307	Q9NYF3	FAM53C	family with sequence similarity 53 member C [Source:HGNC Symbol;Acc:HGNC:1336]	101.278	101.002	105.857	12.9959	13.0294	12.3028
MMP10	ENSG00000166670	2.90867	2.90867	1.40971e-06	0.000204764	up	11:-:102770503-102780628	11:-:102770503-102780628	ENSG00000166670	4319	P09238	MMP10	matrix metallopeptidase 10 [Source:HGNC Symbol;Acc:HGNC:7156]	13.6987	12.3765	12.6111	1.94027	2.63514	2.04535
GDF15	ENSG00000130513	2.89411	2.89411	3.52897e-05	0.00163965	up	19:+:18374731-18389176	19:+:18374731-18389176	ENSG00000130513	9518	Q99988	GDF15	growth differentiation factor 15 [Source:HGNC Symbol;Acc:HGNC:30142]	25.3705	21.1472	42.5179	8.1443	4.06505	3.04203
PELI1	ENSG00000197329	2.89365	2.89365	3.3619e-06	0.000367134	up	2:-:64092652-64144454	2:-:64092652-64144454	ENSG00000197329	57162	Q96FA3	PELI1	pellino E3 ubiquitin protein ligase 1 [Source:HGNC Symbol;Acc:HGNC:8827]	21.1266	21.7528	19.6546	2.57883	3.46387	4.01796
BNIP3	ENSG00000176171	2.88596	2.88596	1.73812e-08	1.44467e-05	up	10:-:131966455-131982013	10:-:131966455-131982013	ENSG00000176171	664	Q12983	BNIP3	BCL2 interacting protein 3 [Source:HGNC Symbol;Acc:HGNC:1084]	63.0983	62.6624	63.3226	7.6976	8.44813	8.91547
SLC25A25	ENSG00000148339	2.84372	2.84372	5.04573e-06	0.000476272	up	9:+:128068201-128109245	9:+:128068201-128109245	ENSG00000148339	114789	Q6KCM7	SLC25A25	solute carrier family 25 member 25 [Source:HGNC Symbol;Acc:HGNC:20663]	5.72549	5.26227	8.32738	1.72175	1.17599	0.71709
BTG1	ENSG00000133639	2.83404	2.83404	5.31202e-09	9.69169e-06	up	12:-:92140278-92145897	12:-:92140278-92145897	ENSG00000133639	694	Q6IBC8	BTG1	BTG anti-proliferation factor 1 [Source:HGNC Symbol;Acc:HGNC:1130]	147.911	151.825	139.056	17.4369	19.2142	21.471
CEBPB	ENSG00000172216	2.83325	2.83325	9.84864e-07	0.000167438	up	20:+:50190734-50192689	20:+:50190734-50192689	ENSG00000172216	1051	P17676	CEBPB	CCAAT/enhancer binding protein beta [Source:HGNC Symbol;Acc:HGNC:1834]	13.1835	10.0314	13.8441	2.80791	2.51107	1.60852
IL1RAP	ENSG00000196083	2.8136	2.8136	2.52077e-06	0.00031168	up	3:+:190514051-190659750	3:+:190514051-190659750	ENSG00000196083	3556	Q9NPH3	IL1RAP	interleukin 1 receptor accessory protein [Source:HGNC Symbol;Acc:HGNC:5995]	8.29638	8.63419	8.19541	1.16047	1.28453	1.74023
FAM162A	ENSG00000114023	2.80641	2.80641	6.4084e-08	3.19587e-05	up	3:+:122384176-122412334	3:+:122384176-122412334	ENSG00000114023	26355	Q96A26	FAM162A	family with sequence similarity 162 member A [Source:HGNC Symbol;Acc:HGNC:17865]	45.0964	46.0981	41.0006	6.64557	6.96023	6.85813
LURAP1L	ENSG00000153714	2.80604	2.80604	1.0348e-06	0.000174934	up	9:+:12775021-12822131	9:+:12775021-12822131	ENSG00000153714	286343	Q8IV03	LURAP1L	leucine rich adaptor protein 1 like [Source:HGNC Symbol;Acc:HGNC:31452]	32.5202	30.0097	31.2723	4.77259	5.44529	5.87658
TOB1	ENSG00000141232	2.79459	2.79459	2.52681e-08	1.71834e-05	up	17:-:50862223-50867978	17:-:50862223-50867978	ENSG00000141232	10140	P50616	TOB1	transducer of ERBB2, 1 [Source:HGNC Symbol;Acc:HGNC:11979]	86.6068	90.5885	81.245	12.7965	12.9296	12.8145
SESN2	ENSG00000130766	2.77345	2.77345	4.54683e-05	0.00194879	up	1:+:28259527-28282491	1:+:28259527-28282491	ENSG00000130766	83667	P58004	SESN2	sestrin 2 [Source:HGNC Symbol;Acc:HGNC:20746]	32.2125	28.8518	50.1773	9.82812	5.57658	3.36807
IFRD1	ENSG00000006652	2.77059	2.77059	2.51117e-07	7.43953e-05	up	7:+:112422968-112481017	7:+:112422968-112481017	ENSG00000006652	3475	A4D0U1	IFRD1	interferon related developmental regulator 1 [Source:HGNC Symbol;Acc:HGNC:5456]	33.9263	34.4734	30.5041	4.2922	4.85925	5.88165
IPMK	ENSG00000151151	2.75904	2.75904	6.59014e-07	0.000127106	up	10:-:58191517-58267934	10:-:58191517-58267934	ENSG00000151151	253430	Q8NFU5	IPMK	inositol polyphosphate multikinase [Source:HGNC Symbol;Acc:HGNC:20739]	31.2431	31.5532	28.1101	4.00631	4.86885	5.62474
PNRC1	ENSG00000146278	2.73038	2.73038	6.81864e-08	3.313e-05	up	6:+:89080751-89085160	6:+:89080751-89085160	ENSG00000146278	10957	Q12796	PNRC1	proline rich nuclear receptor coactivator 1 [Source:HGNC Symbol;Acc:HGNC:17278]	114.761	113.271	102.548	14.6659	15.3713	18.9281
MYLIP	ENSG00000007944	2.72126	2.72126	8.58381e-07	0.000151085	up	6:+:16129125-16148248	6:+:16129125-16148248	ENSG00000007944	29116	Q8WY64	MYLIP	myosin regulatory light chain interacting protein [Source:HGNC Symbol;Acc:HGNC:21155]	31.6879	33.1252	31.7998	4.86067	6.25679	5.85359
ANGPTL4	ENSG00000167772	2.71355	2.71355	0.000854757	0.0128977	up	19:+:8363289-8374373	19:+:8363289-8374373	ENSG00000167772	51129	Q9BY76	ANGPTL4	angiopoietin like 4 [Source:HGNC Symbol;Acc:HGNC:16039]	10.3674	9.35522	23.3199	6.21925	2.69851	1.04127
DUSP5	ENSG00000138166	2.70193	2.70193	3.30171e-08	1.93855e-05	up	10:+:110497838-110511544	10:+:110497838-110511544	ENSG00000138166	1847	Q16690	DUSP5	dual specificity phosphatase 5 [Source:HGNC Symbol;Acc:HGNC:3071]	61.7319	59.1029	65.7414	11.4521	10.3945	8.8948
WSB1	ENSG00000109046	2.663	2.663	9.02834e-10	4.50244e-06	up	17:+:27294076-27315926	17:+:27294076-27315926	ENSG00000109046	26118	Q9Y6I7	WSB1	WD repeat and SOCS box containing 1 [Source:HGNC Symbol;Acc:HGNC:19221]	130.246	134.522	123.179	18.2204	18.9011	21.0051
GATA6	ENSG00000141448	2.66092	2.66092	6.66091e-07	0.000127106	up	18:+:22169443-22202528	18:+:22169443-22202528	ENSG00000141448	2627	Q92908	GATA6	GATA binding protein 6 [Source:HGNC Symbol;Acc:HGNC:4174]	9.15679	9.37745	9.84497	2.18357	1.62703	1.89414
ZNF160	ENSG00000170949	2.65494	2.65494	1.21616e-05	0.000856234	up	19:-:53066606-53103436	19:-:53066606-53103436	ENSG00000170949	90338	Q9HCG1	ZNF160	zinc finger protein 160 [Source:HGNC Symbol;Acc:HGNC:12948]	5.05186	5.91219	4.77881	0.82872	1.00336	1.28725
DNAJB9	ENSG00000128590	2.64943	2.64943	4.04581e-07	0.000100882	up	7:+:108569568-108574850	7:+:108569568-108574850	ENSG00000128590	4189	Q9UBS3	DNAJB9	DnaJ heat shock protein family (Hsp40) member B9 [Source:HGNC Symbol;Acc:HGNC:6968]	59.1688	63.0391	54.7978	9.12951	9.81717	11.6644
SIAH2	ENSG00000181788	2.63812	2.63812	1.316e-07	5.96626e-05	up	3:-:150741127-150763477	3:-:150741127-150763477	ENSG00000181788	6478	O43255	SIAH2	siah E3 ubiquitin protein ligase 2 [Source:HGNC Symbol;Acc:HGNC:10858]	41.7674	41.4199	43.2238	7.86457	7.63527	7.64282
ELL2	ENSG00000118985	2.62632	2.62632	7.82472e-07	0.000142763	up	5:-:95885098-95962071	5:-:95885098-95962071	ENSG00000118985	22936	Q7Z656	ELL2	elongation factor for RNA polymerase II 2 [Source:HGNC Symbol;Acc:HGNC:17064]	37.6129	38.6066	34.2218	4.70996	6.26844	7.22992
C3orf58	ENSG00000181744	2.62512	2.62512	4.25727e-08	2.40351e-05	up	3:+:143971798-144048719	3:+:143971798-144048719	ENSG00000181744	205428	Q8NDZ4	C3orf58	chromosome 3 open reading frame 58 [Source:HGNC Symbol;Acc:HGNC:28490]	69.6025	70.8333	65.759	9.50387	10.8129	12.2872
FBXO30	ENSG00000118496	2.60475	2.60475	6.37739e-07	0.000127106	up	6:-:145793502-145814753	6:-:145793502-145814753	ENSG00000118496	84085	Q8TB52	FBXO30	F-box protein 30 [Source:HGNC Symbol;Acc:HGNC:15600]	43.6431	46.4616	40.4941	5.34561	7.04416	8.89304
SNHG12	ENSG00000197989	2.60031	2.60031	5.02507e-07	0.000108831	up	1:-:28578538-28582983	1:-:28578538-28582983	ENSG00000197989	85028	Q9BXW3	SNHG12	small nucleolar RNA host gene 12	24.8455	23.2246	22.6503	4.39978	4.66083	4.6251
SLC19A2	ENSG00000117479	2.59332	2.59332	5.57958e-06	0.000499399	up	1:-:169463909-169486003	1:-:169463909-169486003	ENSG00000117479	10560	O60779	SLC19A2	solute carrier family 19 member 2 [Source:HGNC Symbol;Acc:HGNC:10938]	24.5389	25.7403	22.1354	3.62069	4.7574	5.58911
ADAMTS1	ENSG00000154734	2.57227	2.57227	5.95452e-09	9.69169e-06	up	21:-:26835747-26845409	21:-:26835747-26845409	ENSG00000154734	9510	Q9UHI8	ADAMTS1	ADAM metallopeptidase with thrombospondin type 1 motif 1 [Source:HGNC Symbol;Acc:HGNC:217]	56.4227	56.3015	55.5537	9.37227	8.70838	8.99665
BHLHE40	ENSG00000134107	2.5672	2.5672	3.35189e-07	8.7228e-05	up	3:+:4979116-4985323	3:+:4979116-4985323	ENSG00000134107	8553	Q6IB83	BHLHE40	basic helix-loop-helix family member e40 [Source:HGNC Symbol;Acc:HGNC:1046]	291.392	278.326	337.557	56.0958	48.8757	40.4133
ULBP2	ENSG00000131015	2.56435	2.56435	4.87257e-06	0.000466721	up	6:+:149942000-149949235	6:+:149942000-149949235	ENSG00000131015	80328	Q9BZM5	ULBP2	UL16 binding protein 2 [Source:HGNC Symbol;Acc:HGNC:14894]	11.1269	11.3778	14.9951	4.58565	2.6066	1.95746
MCL1	ENSG00000143384	2.54344	2.54344	3.61072e-08	2.07769e-05	up	1:-:150574551-150579738	1:-:150574551-150579738	ENSG00000143384	4170	Q07820	MCL1	MCL1, BCL2 family apoptosis regulator [Source:HGNC Symbol;Acc:HGNC:6943]	332.059	347.094	296.17	44.9307	50.9237	63.9598
CREM	ENSG00000095794	2.53805	2.53805	4.89051e-07	0.000107977	up	10:+:35126791-35212958	10:+:35126791-35212958	ENSG00000095794	1390	Q03060	CREM	cAMP responsive element modulator [Source:HGNC Symbol;Acc:HGNC:2352]	20.3954	20.0165	19.4321	3.64187	3.83913	4.22928
TSC22D2	ENSG00000196428	2.53568	2.53568	1.69389e-07	6.4976e-05	up	3:+:150408335-150466431	3:+:150408335-150466431	ENSG00000196428	9819	O75157	TSC22D2	TSC22 domain family member 2 [Source:HGNC Symbol;Acc:HGNC:29095]	20.2488	21.0808	19.1588	3.11943	3.59953	3.92648
JUND	ENSG00000130522	2.51823	2.51823	6.60443e-06	0.000559824	up	19:-:18279760-18281622	19:-:18279760-18281622	ENSG00000130522	3727	P17535	JUND	JunD proto-oncogene, AP-1 transcription factor subunit [Source:HGNC Symbol;Acc:HGNC:6206]	19.1244	15.8436	14.6799	3.47563	3.62508	3.95062
FAM210A	ENSG00000177150	2.51569	2.51569	7.76676e-07	0.000142763	up	18:-:13663347-13726663	18:-:13663347-13726663	ENSG00000177150	125228	Q96ND0	FAM210A	family with sequence similarity 210 member A [Source:HGNC Symbol;Acc:HGNC:28346]	34.486	33.5218	30.7912	5.38489	6.36719	7.06942
ETS2	ENSG00000157557	2.50898	2.50898	2.95763e-07	8.1191e-05	up	21:+:38805307-38824955	21:+:38805307-38824955	ENSG00000157557	2114	P15036	ETS2	ETS proto-oncogene 2, transcription factor [Source:HGNC Symbol;Acc:HGNC:3489]	18.5828	17.6191	21.8351	4.46654	3.81408	3.49694
EIF2AK3	ENSG00000172071	2.48583	2.48583	3.28368e-06	0.000360765	up	2:-:88556741-88627576	2:-:88556741-88627576	ENSG00000172071	9451	Q9NZJ5	EIF2AK3	eukaryotic translation initiation factor 2 alpha kinase 3 [Source:HGNC Symbol;Acc:HGNC:3255]	18.7592	19.5442	17.2726	3.19176	3.82092	4.40451
EPC1	ENSG00000120616	2.48551	2.48551	4.24264e-06	0.000427435	up	10:-:32267751-32378798	10:-:32267751-32378798	ENSG00000120616	80314	Q9H2F5	EPC1	enhancer of polycomb homolog 1 [Source:HGNC Symbol;Acc:HGNC:19876]	10.4207	10.6755	9.2867	1.64947	2.17599	2.37457
TIPARP	ENSG00000163659	2.48398	2.48398	1.1634e-06	0.000183217	up	3:+:156673235-156706770	3:+:156673235-156706770	ENSG00000163659	25976	Q7Z3E1	TIPARP	TCDD inducible poly(ADP-ribose) polymerase [Source:HGNC Symbol;Acc:HGNC:23696]	61.4633	64.5751	55.481	8.3605	10.5813	13.7787
CPEB2	ENSG00000137449	2.46352	2.46352	1.32742e-05	0.000912585	up	4:+:15002674-15070153	4:+:15002674-15070153	ENSG00000137449	132864	Q7Z5Q1	CPEB2	cytoplasmic polyadenylation element binding protein 2	10.7789	11.1237	9.86849	1.70774	2.56635	2.65377
JMJD6	ENSG00000070495	2.46227	2.46227	4.41685e-07	0.000105611	up	17:-:76712832-76726799	17:-:76712832-76726799	ENSG00000070495	23210	Q6NYC1	JMJD6	arginine demethylase and lysine hydroxylase [Source:HGNC Symbol;Acc:HGNC:19355]	15.1895	14.1473	17.1885	3.99047	3.3382	2.4096
RCAN1	ENSG00000159200	2.44533	2.44533	9.43488e-09	1.0989e-05	up	21:-:34513142-34615142	21:-:34513142-34615142	ENSG00000159200	1827	P53805	RCAN1	regulator of calcineurin 1 [Source:HGNC Symbol;Acc:HGNC:3040]	57.1771	58.4982	56.9519	9.47843	10.0689	10.5133
NFKBIZ	ENSG00000144802	2.43713	2.43713	2.57294e-07	7.54779e-05	up	3:+:101827991-101861022	3:+:101827991-101861022	ENSG00000144802	64332	Q9BYH8	NFKBIZ	NFKB inhibitor zeta [Source:HGNC Symbol;Acc:HGNC:29805]	35.3446	38.0084	35.7726	5.9557	7.69787	6.85394
GPRC5A	ENSG00000013588	2.43588	2.43588	4.6433e-08	2.52613e-05	up	12:+:12890782-12917937	12:+:12890782-12917937	ENSG00000013588	9052	Q8NFJ5	GPRC5A	G protein-coupled receptor class C group 5 member A [Source:HGNC Symbol;Acc:HGNC:9836]	33.3478	31.1952	33.2857	6.75403	5.87901	5.15236
ZNF703	ENSG00000183779	2.42972	2.42972	2.74847e-06	0.000328959	up	8:+:37695751-37700021	8:+:37695751-37700021	ENSG00000183779	80139	Q9H7S9	ZNF703	zinc finger protein 703 [Source:HGNC Symbol;Acc:HGNC:25883]	9.12819	8.57851	9.82525	3.2109	1.69993	1.92926
PIGA	ENSG00000165195	2.42006	2.42006	3.07134e-06	0.000350766	up	X:-:15319451-15335580	X:-:15319451-15335580	ENSG00000165195	5277	P37287	PIGA	phosphatidylinositol glycan anchor biosynthesis class A [Source:HGNC Symbol;Acc:HGNC:8957]	17.9796	18.5005	16.419	3.12802	3.78806	4.32863
CSRNP1	ENSG00000144655	2.41923	2.41923	0.000163719	0.0042609	up	3:-:39141855-39154562	3:-:39141855-39154562	ENSG00000144655	64651	A0A024R2N7	CSRNP1	cysteine and serine rich nuclear protein 1 [Source:HGNC Symbol;Acc:HGNC:14300]	41.5534	34.9332	63.4249	15.1459	8.76982	5.01699
TRIM36	ENSG00000152503	2.41714	2.41714	4.67395e-06	0.000453881	up	5:-:115124762-115180546	5:-:115124762-115180546	ENSG00000152503	55521	Q9NQ86	TRIM36	tripartite motif containing 36 [Source:HGNC Symbol;Acc:HGNC:16280]	12.4302	13.3174	12.0274	2.6008	2.41956	3.41897
OSER1	ENSG00000132823	2.40346	2.40346	1.08875e-08	1.14742e-05	up	20:-:44196496-44210791	20:-:44196496-44210791	ENSG00000132823	51526	Q9NX31	OSER1	oxidative stress responsive serine rich 1 [Source:HGNC Symbol;Acc:HGNC:16105]	322.701	323.375	308.403	50.0127	61.324	57.6273
HIVEP2	ENSG00000010818	2.40099	2.40099	5.59116e-06	0.000499399	up	6:-:142751467-142956698	6:-:142751467-142956698	ENSG00000010818	3097	P31629	HIVEP2	human immunodeficiency virus type I enhancer binding protein 2 [Source:HGNC Symbol;Acc:HGNC:4921]	5.2759	4.9685	4.91348	0.99585	1.21744	1.29387
RDH10	ENSG00000121039	2.39828	2.39828	1.36562e-06	0.000200304	up	8:+:73294612-73325281	8:+:73294612-73325281	ENSG00000121039	157506	A0A024R7X6	RDH10	retinol dehydrogenase 10 [Source:HGNC Symbol;Acc:HGNC:19975]	16.378	16.6838	15.9667	3.27041	3.66081	3.85396
DSEL	ENSG00000171451	2.39706	2.39706	1.58278e-05	0.0010098	up	18:-:67506582-67516980	18:-:67506582-67516980	ENSG00000171451	92126	Q8IZU8	DSEL	dermatan sulfate epimerase-like [Source:HGNC Symbol;Acc:HGNC:18144]	11.0069	11.3671	10.244	1.7227	2.68794	2.77055
FRAT2	ENSG00000181274	2.38943	2.38943	3.29152e-06	0.000360765	up	10:-:97332497-97334709	10:-:97332497-97334709	ENSG00000181274	23401	O75474	FRAT2	FRAT2, WNT signaling pathway regulator [Source:HGNC Symbol;Acc:HGNC:16048]	9.59027	9.34915	9.89631	2.40345	3.10219	1.90409
CBX4	ENSG00000141582	2.37556	2.37556	6.44084e-07	0.000127106	up	17:-:79833156-79839429	17:-:79833156-79839429	ENSG00000141582	8535	O00257	CBX4	chromobox 4 [Source:HGNC Symbol;Acc:HGNC:1554]	10.3856	10.9906	10.9008	3.13156	2.75195	2.14589
SPRY2	ENSG00000136158	2.3743	2.3743	8.29995e-08	3.94208e-05	up	13:-:80335976-80340951	13:-:80335976-80340951	ENSG00000136158	10253	O43597	SPRY2	sprouty RTK signaling antagonist 2 [Source:HGNC Symbol;Acc:HGNC:11270]	66.7464	64.8829	70.1	15.5286	12.7134	11.2625
SIRT1	ENSG00000096717	2.36301	2.36301	6.9536e-07	0.000130122	up	10:+:67884669-67918390	10:+:67884669-67918390	ENSG00000096717	23411	A0A024QZQ1	SIRT1	sirtuin 1 [Source:HGNC Symbol;Acc:HGNC:14929]	40.6298	44.2264	38.9247	7.17745	8.3887	9.46882
CSRP2	ENSG00000175183	2.35715	2.35715	2.41084e-07	7.43953e-05	up	12:-:76858715-76879060	12:-:76858715-76879060	ENSG00000175183	1466	A0A024RBB5	CSRP2	cysteine and glycine rich protein 2 [Source:HGNC Symbol;Acc:HGNC:2470]	19.0047	19.1076	18.5349	4.08523	4.05801	4.19007
GRPEL1	ENSG00000109519	2.34839	2.34839	6.86471e-08	3.313e-05	up	4:-:7058906-7068197	4:-:7058906-7068197	ENSG00000109519	80273	Q9HAV7	GRPEL1	GrpE like 1, mitochondrial [Source:HGNC Symbol;Acc:HGNC:19696]	43.0436	42.1833	44.5149	8.92738	9.50058	7.90897
MT1E	ENSG00000169715	2.348	2.348	0.0009378	0.013602	up	16:+:56625475-56627112	16:+:56625475-56627112	ENSG00000169715	4493	P04732	MT1E	metallothionein 1E [Source:HGNC Symbol;Acc:HGNC:7397]	9.04181	7.00102	21.4333	5.66044	3.23638	1.60219
ZFAND2A	ENSG00000178381	2.3438	2.3438	8.65853e-07	0.000151235	up	7:-:1152071-1160759	7:-:1152071-1160759	ENSG00000178381	90637	Q8N6M9	ZFAND2A	zinc finger AN1-type containing 2A [Source:HGNC Symbol;Acc:HGNC:28073]	20.5853	19.3733	23.8377	6.79263	5.06513	3.86707
RLF	ENSG00000117000	2.34083	2.34083	1.17682e-05	0.000832452	up	1:+:40161373-40240921	1:+:40161373-40240921	ENSG00000117000	6018	Q13129	RLF	rearranged L-myc fusion [Source:HGNC Symbol;Acc:HGNC:10025]	36.6286	36.1311	30.7106	5.08158	7.01476	9.48082
CLK1	ENSG00000013441	2.33396	2.33396	1.42769e-07	6.28226e-05	up	2:-:200853009-200864744	2:-:200853009-200864744	ENSG00000013441	1195	P49759	CLK1	CDC like kinase 1 [Source:HGNC Symbol;Acc:HGNC:2068]	72.913	74.2412	65.1689	11.6969	13.0737	15.7791
KCNJ2	ENSG00000123700	2.32333	2.32333	2.0074e-05	0.00118007	up	17:+:70168673-70180048	17:+:70168673-70180048	ENSG00000123700	3759	P63252	KCNJ2	potassium voltage-gated channel subfamily J member 2 [Source:HGNC Symbol;Acc:HGNC:6263]	8.03493	8.84107	7.44764	1.57569	2.16171	2.30697
SAP30	ENSG00000164105	2.31894	2.31894	5.13018e-05	0.00211149	up	4:+:173369969-173377532	4:+:173369969-173377532	ENSG00000164105	8819	O75446	SAP30	Sin3A associated protein 30 [Source:HGNC Symbol;Acc:HGNC:10532]	19.0356	19.6777	17.6947	3.50384	5.45458	5.87371
SIX4	ENSG00000100625	2.31528	2.31528	1.01807e-05	0.000750314	up	14:-:60709528-60724348	14:-:60709528-60724348	ENSG00000100625	51804	Q9UIU6	SIX4	SIX homeobox 4 [Source:HGNC Symbol;Acc:HGNC:10890]	14.5838	15.5375	13.6921	2.60499	3.71369	3.78043
CDKN2AIP	ENSG00000168564	2.31323	2.31323	1.13941e-06	0.00018262	up	4:+:183444591-183448198	4:+:183444591-183448198	ENSG00000168564	55602	Q9NXV6	CDKN2AIP	CDKN2A interacting protein [Source:HGNC Symbol;Acc:HGNC:24325]	28.9636	28.6128	26.4389	6.08372	6.43271	6.86235
PMAIP1	ENSG00000141682	2.31148	2.31148	9.61824e-09	1.0989e-05	up	18:+:59899948-59904306	18:+:59899948-59904306	ENSG00000141682	5366	Q13794	PMAIP1	phorbol-12-myristate-13-acetate-induced protein 1 [Source:HGNC Symbol;Acc:HGNC:9108]	247.04	247.276	226.606	42.4741	44.0521	49.0441
RSRP1	ENSG00000117616	2.31075	2.31075	2.44602e-07	7.43953e-05	up	1:-:25242237-25338213	1:-:25242237-25338213	ENSG00000117616	57035	A0A024RAH6	RSRP1	arginine and serine rich protein 1 [Source:HGNC Symbol;Acc:HGNC:25234]	27.8711	29.8297	26.7729	5.31911	5.90627	6.27562
HEY1	ENSG00000164683	2.30375	2.30375	1.71128e-05	0.00106234	up	8:-:79764010-79767863	8:-:79764010-79767863	ENSG00000164683	23462	Q9Y5J3	HEY1	hes related family bHLH transcription factor with YRPW motif 1 [Source:HGNC Symbol;Acc:HGNC:4880]	7.04294	7.74096	6.17532	1.77089	1.69239	2.08601
CDC37L1	ENSG00000106993	2.27141	2.27141	2.54947e-05	0.00134779	up	9:+:4679559-4708398	9:+:4679559-4708398	ENSG00000106993	55664	Q7L3B6	CDC37L1	cell division cycle 37 like 1 [Source:HGNC Symbol;Acc:HGNC:17179]	8.3539	8.99779	8.22315	1.83	2.20487	2.7174
EGLN1	ENSG00000135766	2.26119	2.26119	2.49062e-07	7.43953e-05	up	1:-:231363751-231425044	1:-:231363751-231425044	ENSG00000135766	54583	Q9GZT9	EGLN1	egl-9 family hypoxia inducible factor 1 [Source:HGNC Symbol;Acc:HGNC:1232]	50.0557	48.8779	44.5571	7.91801	9.85681	10.9737
FAM13A	ENSG00000138640	2.25719	2.25719	1.83917e-07	6.6303e-05	up	4:-:88725955-89111398	4:-:88725955-89111398	ENSG00000138640	10144	O94988	FAM13A	family with sequence similarity 13 member A [Source:HGNC Symbol;Acc:HGNC:19367]	14.3333	14.699	14.1805	2.82614	3.17189	3.24813
GADD45A	ENSG00000116717	2.25005	2.25005	1.59798e-06	0.000226568	up	1:+:67685061-67688338	1:+:67685061-67688338	ENSG00000116717	1647	P24522	GADD45A	growth arrest and DNA damage inducible alpha [Source:HGNC Symbol;Acc:HGNC:4095]	100.319	103.966	88.9564	17.4083	21.1495	24.6294
NXF1	ENSG00000162231	2.24956	2.24956	1.48034e-06	0.000212955	up	11:-:62792123-62806302	11:-:62792123-62806302	ENSG00000162231	10482	Q9UBU9	NXF1	nuclear RNA export factor 1 [Source:HGNC Symbol;Acc:HGNC:8071]	64.2144	60.2158	72.37	15.4287	13.7238	10.0321
PROX1	ENSG00000117707	2.24337	2.24337	7.0889e-06	0.000584337	up	1:+:213983181-214041502	1:+:213983181-214041502	ENSG00000117707	5629	Q92786	PROX1	prospero homeobox 1 [Source:HGNC Symbol;Acc:HGNC:9459]	7.96902	8.29979	7.33488	1.67068	2.03802	2.17735
RPL22L1	ENSG00000163584	2.24305	2.24305	5.89696e-06	0.000512933	up	3:-:170864875-170870483	3:-:170864875-170870483	ENSG00000163584	200916	Q6P5R6	RPL22L1	ribosomal protein L22 like 1 [Source:HGNC Symbol;Acc:HGNC:27610]	49.6876	51.847	45.4311	9.619	11.422	13.9371
USP53	ENSG00000145390	2.24236	2.24236	4.57678e-06	0.000451968	up	4:+:119212587-119295517	4:+:119212587-119295517	ENSG00000145390	54532	Q70EK8	USP53	ubiquitin specific peptidase 53 [Source:HGNC Symbol;Acc:HGNC:29255]	14.4703	14.9706	13.2621	2.45768	3.47963	3.66249
SNAI1	ENSG00000124216	2.2412	2.2412	0.00151907	0.0185072	up	20:+:49982999-49988886	20:+:49982999-49988886	ENSG00000124216	6615	O95863	SNAI1	snail family transcriptional repressor 1 [Source:HGNC Symbol;Acc:HGNC:11128]	13.1097	10.1373	28.4108	9.42983	4.03875	2.1327
KRCC1	ENSG00000172086	2.23444	2.23444	1.89008e-05	0.0011311	up	2:-:88027205-88055729	2:-:88027205-88055729	ENSG00000172086	51315	A0A024R5P4	KRCC1	lysine rich coiled-coil 1 [Source:HGNC Symbol;Acc:HGNC:28039]	17.282	17.7357	17.5705	3.95757	4.87141	5.54462
MAFF	ENSG00000185022	2.22483	2.22483	9.56145e-06	0.000715244	up	22:+:38200767-38216511	22:+:38200767-38216511	ENSG00000185022	23764	Q9ULX9	MAFF	MAF bZIP transcription factor F [Source:HGNC Symbol;Acc:HGNC:6780]	40.1476	38.1488	50.2628	11.9436	9.09529	6.4038
RHOB	ENSG00000143878	2.2221	2.2221	4.90769e-07	0.000107977	up	2:+:20447074-20449445	2:+:20447074-20449445	ENSG00000143878	388	P62745	RHOB	ras homolog family member B [Source:HGNC Symbol;Acc:HGNC:668]	38.3858	37.9	43.3903	11.5773	8.75333	8.47961
ZNF697	ENSG00000143067	2.21627	2.21627	6.68668e-06	0.000563603	up	1:-:119619422-119647773	1:-:119619422-119647773	ENSG00000143067	90874	Q5TEC3	ZNF697	zinc finger protein 697 [Source:HGNC Symbol;Acc:HGNC:32034]	20.2326	21.6367	18.2019	4.10577	4.89385	5.59493
CSRNP2	ENSG00000110925	2.2151	2.2151	2.13274e-08	1.57011e-05	up	12:-:51061205-51083664	12:-:51061205-51083664	ENSG00000110925	81566	Q9H175	CSRNP2	cysteine and serine rich nuclear protein 2 [Source:HGNC Symbol;Acc:HGNC:16006]	66.3996	65.8646	68.4334	13.8841	13.4466	13.1703
KLHL21	ENSG00000162413	2.18573	2.18573	4.21167e-05	0.00184515	up	1:-:6590724-6614607	1:-:6590724-6614607	ENSG00000162413	9903	Q9UJP4	KLHL21	kelch like family member 21 [Source:HGNC Symbol;Acc:HGNC:29041]	23.177	22.1026	32.3841	8.7294	5.08726	4.04624
SLC25A33	ENSG00000171612	2.18007	2.18007	2.89109e-06	0.000337919	up	1:+:9539482-9585179	1:+:9539482-9585179	ENSG00000171612	84275	Q9BSK2	SLC25A33	solute carrier family 25 member 33 [Source:HGNC Symbol;Acc:HGNC:29681]	18.1183	17.8848	18.9092	4.29025	5.21358	4.76698
NABP1	ENSG00000173559	2.17845	2.17845	5.58931e-07	0.000116953	up	2:+:191678068-191696659	2:+:191678068-191696659	ENSG00000173559	64859	Q96AH0	NABP1	nucleic acid binding protein 1 [Source:HGNC Symbol;Acc:HGNC:26232]	18.7736	19.9175	16.5234	3.48405	4.13169	4.50899
ABL2	ENSG00000143322	2.17621	2.17621	2.04087e-08	1.56917e-05	up	1:-:179099327-179229684	1:-:179099327-179229684	ENSG00000143322	27	P42684	ABL2	ABL proto-oncogene 2, non-receptor tyrosine kinase [Source:HGNC Symbol;Acc:HGNC:77]	80.6884	81.184	75.231	13.5888	16.9165	18.6388
FUT11	ENSG00000196968	2.17373	2.17373	3.68962e-07	9.51732e-05	up	10:+:73772291-73780251	10:+:73772291-73780251	ENSG00000196968	170384	Q495W5	FUT11	fucosyltransferase 11 [Source:HGNC Symbol;Acc:HGNC:19233]	21.8251	20.9315	22.5327	5.27503	5.43365	5.18351
WDR47	ENSG00000085433	2.16344	2.16344	2.56787e-06	0.000315779	up	1:-:108970214-109042113	1:-:108970214-109042113	ENSG00000085433	22911	O94967	WDR47	WD repeat domain 47 [Source:HGNC Symbol;Acc:HGNC:29141]	32.4326	33.8882	27.9163	6.43098	7.97527	8.15503
ZBTB10	ENSG00000205189	2.16179	2.16179	1.08383e-05	0.000779573	up	8:+:80485619-80526265	8:+:80485619-80526265	ENSG00000205189	65986	Q96DT7	ZBTB10	zinc finger and BTB domain containing 10 [Source:HGNC Symbol;Acc:HGNC:30953]	11.5821	12.0303	10.0957	2.22403	2.86829	3.28873
VAMP1	ENSG00000139190	2.15985	2.15985	1.50778e-06	0.000215865	up	12:-:6462237-6470987	12:-:6462237-6470987	ENSG00000139190	6843	P23763	VAMP1	vesicle associated membrane protein 1 [Source:HGNC Symbol;Acc:HGNC:12642]	12.4095	11.4957	13.6965	3.82731	3.96001	2.63654
CTH	ENSG00000116761	2.15654	2.15654	4.31183e-06	0.000431501	up	1:+:70411218-70439851	1:+:70411218-70439851	ENSG00000116761	1491	P32929	CTH	cystathionine gamma-lyase [Source:HGNC Symbol;Acc:HGNC:2501]	11.7755	13.3684	12.8711	3.59238	3.58377	3.63074
PRSS35	ENSG00000146250	2.15606	2.15606	3.01643e-05	0.00149096	up	6:+:83512538-83525704	6:+:83512538-83525704	ENSG00000146250	167681	Q8N3Z0	PRSS35	serine protease 35 [Source:HGNC Symbol;Acc:HGNC:21387]	5.994	6.47474	6.56592	1.65858	1.85285	2.25654
GLRX	ENSG00000173221	2.15542	2.15542	6.27076e-07	0.000127106	up	5:-:95751319-95823005	5:-:95751319-95823005	ENSG00000173221	2745	P35754	GLRX	glutaredoxin [Source:HGNC Symbol;Acc:HGNC:4330]	15.1481	14.6343	14.389	3.57114	3.89362	3.59131
CXCR4	ENSG00000121966	2.13151	2.13151	2.46233e-06	0.000306991	up	2:-:136114349-136118165	2:-:136114349-136118165	ENSG00000121966	7852	P61073	CXCR4	C-X-C motif chemokine receptor 4 [Source:HGNC Symbol;Acc:HGNC:2561]	23.066	21.5383	23.624	6.05689	6.60034	6.21452
RBBP6	ENSG00000122257	2.12209	2.12209	1.54568e-07	6.4976e-05	up	16:+:24537693-24572863	16:+:24537693-24572863	ENSG00000122257	5930	Q7Z6E9	RBBP6	RB binding protein 6, ubiquitin ligase [Source:HGNC Symbol;Acc:HGNC:9889]	49.4712	51.5256	45.6101	8.69271	10.5981	12.5239
GTF2B	ENSG00000137947	2.11791	2.11791	3.24727e-06	0.00035987	up	1:-:88852932-88891944	1:-:88852932-88891944	ENSG00000137947	2959	Q00403	GTF2B	general transcription factor IIB [Source:HGNC Symbol;Acc:HGNC:4648]	33.978	34.0111	32.535	8.13286	9.95877	8.96408
STC1	ENSG00000159167	2.11161	2.11161	7.92946e-07	0.000142931	up	8:-:23841915-23854807	8:-:23841915-23854807	ENSG00000159167	6781	P52823	STC1	stanniocalcin 1 [Source:HGNC Symbol;Acc:HGNC:11373]	40.6439	41.7498	38.6397	8.51386	9.99518	10.6435
HSPA1B	ENSG00000204388	2.1095	2.1095	2.42856e-06	0.000304048	up	6:+:31827735-31830255	6:+:31827735-31830255	ENSG00000204388	3304	P0DMV9	HSPA1B	heat shock protein family A (Hsp70) member 1B [Source:HGNC Symbol;Acc:HGNC:5233]	27.0878	29.5494	30.2342	10.5032	6.42052	6.55212
TRIB1	ENSG00000173334	2.10444	2.10444	8.98554e-08	4.20102e-05	up	8:+:125430321-125438405	8:+:125430321-125438405	ENSG00000173334	10221	Q96RU8	TRIB1	tribbles pseudokinase 1 [Source:HGNC Symbol;Acc:HGNC:16891]	56.2847	58.3007	54.1508	12.3507	12.8812	13.5503
GCH1	ENSG00000131979	2.08922	2.08922	3.84154e-05	0.00172852	up	14:-:54842008-54902852	14:-:54842008-54902852	ENSG00000131979	2643	A0A024R642	GCH1	GTP cyclohydrolase 1 [Source:HGNC Symbol;Acc:HGNC:4193]	11.6822	11.3549	9.87082	2.86031	3.0451	3.86486
CHCHD7	ENSG00000170791	2.08548	2.08548	9.78366e-07	0.000167438	up	8:+:56211686-56218798	8:+:56211686-56218798	ENSG00000170791	79145	Q9BUK0	CHCHD7	coiled-coil-helix-coiled-coil-helix domain containing 7 [Source:HGNC Symbol;Acc:HGNC:28314]	45.6563	47.0018	40.59	8.57444	10.6757	11.7711
RNF122	ENSG00000133874	2.07789	2.07789	8.12756e-06	0.000641033	up	8:-:33547755-33567125	8:-:33547755-33567125	ENSG00000133874	79845	Q9H9V4	RNF122	ring finger protein 122 [Source:HGNC Symbol;Acc:HGNC:21147]	6.74037	5.7787	6.87272	2.72354	2.24094	1.53391
FOSL2	ENSG00000075426	2.07403	2.07403	3.22634e-08	1.93855e-05	up	2:+:28392448-28417312	2:+:28392448-28417312	ENSG00000075426	2355	Q9H5M2	FOSL2	FOS like 2, AP-1 transcription factor subunit [Source:HGNC Symbol;Acc:HGNC:3798]	48.7138	48.7121	49.925	11.1798	11.1519	10.37
SAMSN1	ENSG00000155307	2.05892	2.05892	7.63256e-06	0.000613928	up	21:-:14485228-14658821	21:-:14485228-14658821	ENSG00000155307	64092	Q9NSI8	SAMSN1	SAM domain, SH3 domain and nuclear localization signals 1 [Source:HGNC Symbol;Acc:HGNC:10528]	10.4663	10.5287	9.01985	2.79868	2.79879	3.09902
COQ10B	ENSG00000115520	2.04277	2.04277	3.08827e-06	0.00035105	up	2:+:197453423-197475308	2:+:197453423-197475308	ENSG00000115520	80219	Q9H8M1	COQ10B	coenzyme Q10B [Source:HGNC Symbol;Acc:HGNC:25819]	23.6736	24.3105	25.6037	6.90278	6.56156	7.53376
NDRG1	ENSG00000104419	2.03998	2.03998	1.82224e-06	0.000241347	up	8:-:133237171-133302022	8:-:133237171-133302022	ENSG00000104419	10397	Q92597	NDRG1	N-myc downstream regulated 1 [Source:HGNC Symbol;Acc:HGNC:7679]	30.4327	28.3142	34.9694	8.56931	7.14227	5.93691
TSPYL2	ENSG00000184205	2.03363	2.03363	4.69992e-07	0.000105738	up	X:+:53082367-53088540	X:+:53082367-53088540	ENSG00000184205	64061	Q9H2G4	TSPYL2	TSPY like 2 [Source:HGNC Symbol;Acc:HGNC:24358]	19.3795	18.7255	18.7184	5.19947	5.1212	4.98474
SNAPC1	ENSG00000023608	2.02204	2.02204	1.66251e-06	0.000231374	up	14:+:61762357-61796428	14:+:61762357-61796428	ENSG00000023608	6617	B2RC42	SNAPC1	small nuclear RNA activating complex polypeptide 1 [Source:HGNC Symbol;Acc:HGNC:11134]	50.4283	52.2212	48.3165	12.1243	12.3775	15.2093
EIF4A1	ENSG00000161960	2.01463	2.01463	1.03837e-05	0.000757809	up	17:+:7572706-7579005	17:+:7572706-7579005	ENSG00000161960	1973	P60842	EIF4A1	eukaryotic translation initiation factor 4A1 [Source:HGNC Symbol;Acc:HGNC:3282]	6.46428	6.09177	5.96652	1.76181	2.13136	1.8918
PFKFB3	ENSG00000170525	2.01288	2.01288	8.24598e-06	0.00064422	up	10:+:6144934-6254644	10:+:6144934-6254644	ENSG00000170525	5209	Q16875	PFKFB3	6-phosphofructo-2-kinase/fructose-2,6-biphosphatase 3 [Source:HGNC Symbol;Acc:HGNC:8874]	31.2413	31.5225	38.2113	11.0445	7.53136	6.40493
RNMT	ENSG00000101654	2.00809	2.00809	3.96842e-07	0.00010063	up	18:+:13726660-13764558	18:+:13726660-13764558	ENSG00000101654	8731	O43148	RNMT	RNA guanine-7 methyltransferase [Source:HGNC Symbol;Acc:HGNC:10075]	66.5036	65.8446	60.656	11.9485	16.1879	17.4295
CCNE2	ENSG00000175305	2.0054	2.0054	8.561e-05	0.00284974	up	8:-:94879770-94896678	8:-:94879770-94896678	ENSG00000175305	9134	O96020	CCNE2	cyclin E2 [Source:HGNC Symbol;Acc:HGNC:1590]	10.2287	10.8045	9.66715	2.49819	3.04649	4.05051
MAP1LC3B	ENSG00000140941	2.00525	2.00525	2.15141e-08	1.57011e-05	up	16:+:87383995-87404779	16:+:87383995-87404779	ENSG00000140941	81631	Q9GZQ8	MAP1LC3B	microtubule associated protein 1 light chain 3 beta [Source:HGNC Symbol;Acc:HGNC:13352]	162.412	163.587	151.349	31.8066	35.9279	40.5857
SOX17	ENSG00000164736	1.9968	1.9968	7.41301e-06	0.000601117	up	8:+:54457935-54460888	8:+:54457935-54460888	ENSG00000164736	64321	Q9H6I2	SOX17	SRY-box 17 [Source:HGNC Symbol;Acc:HGNC:18122]	4.9536	5.11327	5.41265	2.17232	1.85889	1.39139
NAMPT	ENSG00000105835	1.99347	1.99347	2.12254e-07	7.21616e-05	up	7:-:106248285-106286326	7:-:106248285-106286326	ENSG00000105835	10135	P43490	NAMPT	nicotinamide phosphoribosyltransferase [Source:HGNC Symbol;Acc:HGNC:30092]	77.7983	80.4404	70.842	14.8032	17.4493	21.0043
C16orf72	ENSG00000182831	1.98965	1.98965	2.49655e-07	7.43953e-05	up	16:+:9091648-9121640	16:+:9091648-9121640	ENSG00000182831	29035	Q14CZ0	C16orf72	chromosome 16 open reading frame 72 [Source:HGNC Symbol;Acc:HGNC:30103]	19.6344	20.4418	17.9887	4.04967	4.75344	5.19895
TAF4B	ENSG00000141384	1.98797	1.98797	0.000150667	0.00402523	up	18:+:26225936-26391685	18:+:26225936-26391685	ENSG00000141384	6875	Q92750	TAF4B	TATA-box binding protein associated factor 4b [Source:HGNC Symbol;Acc:HGNC:11538]	7.6945	7.73247	6.64904	1.76816	2.21395	3.09295
CREBRF	ENSG00000164463	1.98419	1.98419	1.554e-05	0.00100382	up	5:+:173056352-173139284	5:+:173056352-173139284	ENSG00000164463	153222	Q8IUR6	CREBRF	CREB3 regulatory factor [Source:HGNC Symbol;Acc:HGNC:24050]	11.1989	11.342	9.60489	2.28291	3.04573	3.46676
ERN1	ENSG00000178607	1.98212	1.98212	2.47489e-07	7.43953e-05	up	17:-:64039142-64130819	17:-:64039142-64130819	ENSG00000178607	2081	O75460	ERN1	endoplasmic reticulum to nucleus signaling 1 [Source:HGNC Symbol;Acc:HGNC:3449]	10.9267	10.8262	11.4548	3.27808	3.0106	2.64264
DNAJB1	ENSG00000132002	1.9806	1.9806	2.19404e-05	0.00122815	up	19:-:14514770-14529770	19:-:14514770-14529770	ENSG00000132002	3337	Q6FHS4	DNAJB1	DnaJ heat shock protein family (Hsp40) member B1 [Source:HGNC Symbol;Acc:HGNC:5270]	199.926	181.634	244.385	64.678	48.0927	36.4763
FERMT2	ENSG00000073712	1.97503	1.97503	1.07388e-06	0.000177528	up	14:-:52857268-52952435	14:-:52857268-52952435	ENSG00000073712	10979	Q96AC1	FERMT2	fermitin family member 2 [Source:HGNC Symbol;Acc:HGNC:15767]	48.2115	49.437	44.168	9.04227	11.071	14.201
ABHD5	ENSG00000011198	1.97149	1.97149	3.09729e-06	0.00035105	up	3:+:43690108-43734371	3:+:43690108-43734371	ENSG00000011198	51099	A0A0S2Z5D6	ABHD5	abhydrolase domain containing 5 [Source:HGNC Symbol;Acc:HGNC:21396]	32.4986	33.3876	29.3041	6.49434	7.93333	9.83152
C3orf52	ENSG00000114529	1.96758	1.96758	2.64199e-05	0.00138447	up	3:+:112086335-112131004	3:+:112086335-112131004	ENSG00000114529	79669	Q5BVD1	C3orf52	chromosome 3 open reading frame 52 [Source:HGNC Symbol;Acc:HGNC:26255]	7.9538	7.94633	7.58828	2.04522	2.62339	2.71539
ACER2	ENSG00000177076	1.94425	1.94425	3.08824e-05	0.00150476	up	9:+:19409059-19452020	9:+:19409059-19452020	ENSG00000177076	340485	Q5QJU3	ACER2	alkaline ceramidase 2 [Source:HGNC Symbol;Acc:HGNC:23675]	5.18379	4.82333	5.59186	1.65329	1.94527	1.93303
CBR3	ENSG00000159231	1.94159	1.94159	2.20136e-05	0.00122815	up	21:+:36134912-36146566	21:+:36134912-36146566	ENSG00000159231	874	O75828	CBR3	carbonyl reductase 3 [Source:HGNC Symbol;Acc:HGNC:1549]	7.90169	9.715	9.73636	3.26406	3.53315	2.93172
GABARAPL1	ENSG00000139112	1.93655	1.93655	7.77614e-07	0.000142763	up	12:+:10212458-10223130	12:+:10212458-10223130	ENSG00000139112	23710	A0A024RAP5	GABARAPL1	GABA type A receptor associated protein like 1 [Source:HGNC Symbol;Acc:HGNC:4068]	59.5443	60.7214	52.0148	13.0314	14.9302	16.2115
MSX2	ENSG00000120149	1.93389	1.93389	2.35517e-05	0.00128597	up	5:+:174724533-174730893	5:+:174724533-174730893	ENSG00000120149	4488	P35548	MSX2	msh homeobox 2 [Source:HGNC Symbol;Acc:HGNC:7392]	5.42559	4.4829	5.5368	1.75732	1.91785	1.83153
NUP58	ENSG00000139496	1.93279	1.93279	2.93525e-07	8.1191e-05	up	13:+:25301524-25349800	13:+:25301524-25349800	ENSG00000139496	9818	Q9BVL2	NUP58	nucleoporin 58 [Source:HGNC Symbol;Acc:HGNC:20261]	27.2644	28.4185	25.5633	5.95775	6.81746	7.65499
IL1A	ENSG00000115008	1.93246	1.93246	7.65779e-05	0.00267996	up	2:-:112773915-112784590	2:-:112773915-112784590	ENSG00000115008	3552	P01583	IL1A	interleukin 1 alpha [Source:HGNC Symbol;Acc:HGNC:5991]	19.8289	21.8641	17.676	5.60714	5.80742	8.01485
ERO1A	ENSG00000197930	1.92831	1.92831	1.73721e-07	6.4976e-05	up	14:-:52639916-52695900	14:-:52639916-52695900	ENSG00000197930	30001	Q96HE7	ERO1A	endoplasmic reticulum oxidoreductase 1 alpha [Source:HGNC Symbol;Acc:HGNC:13280]	146.627	152.622	131.504	28.9067	34.4513	41.2219
DNAJB4	ENSG00000162616	1.91806	1.91806	8.87189e-07	0.000153448	up	1:+:77979175-78017964	1:+:77979175-78017964	ENSG00000162616	11080	Q9UDY4	DNAJB4	DnaJ heat shock protein family (Hsp40) member B4 [Source:HGNC Symbol;Acc:HGNC:14886]	103.512	105.385	91.2013	20.723	23.7981	30.4456
KITLG	ENSG00000049130	1.91509	1.91509	1.14414e-06	0.00018262	up	12:-:88492793-88580851	12:-:88492793-88580851	ENSG00000049130	4254	P21583	KITLG	KIT ligand [Source:HGNC Symbol;Acc:HGNC:6343]	56.5776	58.0522	51.3255	11.1434	13.6005	16.7599
UBC	ENSG00000150991	1.90508	1.90508	2.97449e-08	1.89367e-05	up	12:-:124911604-124917368	12:-:124911604-124917368	ENSG00000150991	7316	P0CG48	UBC	ubiquitin C [Source:HGNC Symbol;Acc:HGNC:12468]	942.49	893.104	1101.76	316.506	311.46	242.591
DEDD2	ENSG00000160570	1.90145	1.90145	0.00100239	0.0142758	up	19:-:42198598-42220140	19:-:42198598-42220140	ENSG00000160570	162989	Q8WXF8	DEDD2	death effector domain containing 2 [Source:HGNC Symbol;Acc:HGNC:24450]	5.53796	5.04309	10.6818	4.6365	2.58812	1.23855
KLHL28	ENSG00000179454	1.89526	1.89526	1.86328e-05	0.00112179	up	14:-:44924319-45042322	14:-:44924319-45042322	ENSG00000179454	54813	Q9NXS3	KLHL28	kelch like family member 28 [Source:HGNC Symbol;Acc:HGNC:19741]	10.8454	11.7303	9.81193	2.79904	3.21367	3.83321
ZNF92	ENSG00000146757	1.88909	1.88909	5.82198e-05	0.00228616	up	7:+:65373799-65401135	7:+:65373799-65401135	ENSG00000146757	168374	Q03936	ZNF92	zinc finger protein 92 [Source:HGNC Symbol;Acc:HGNC:13168]	21.5108	23.1643	18.9535	5.26774	6.97678	7.82279
CKS2	ENSG00000123975	1.88763	1.88763	1.55189e-07	6.4976e-05	up	9:+:89311198-89316703	9:+:89311198-89316703	ENSG00000123975	1164	P33552	CKS2	CDC28 protein kinase regulatory subunit 2 [Source:HGNC Symbol;Acc:HGNC:2000]	378.33	390.344	399.771	110.157	100.247	93.9444
JMJD1C	ENSG00000171988	1.88739	1.88739	3.00433e-06	0.000345753	up	10:-:63167221-63521850	10:-:63167221-63521850	ENSG00000171988	221037	Q15652	JMJD1C	jumonji domain containing 1C [Source:HGNC Symbol;Acc:HGNC:12313]	62.9373	66.6321	56.1065	11.6296	16.3721	19.2524
HSPA8	ENSG00000109971	1.86748	1.86748	1.55875e-08	1.3326e-05	up	11:-:123057489-123063230	11:-:123057489-123063230	ENSG00000109971	3312	Q53HF2	HSPA8	heat shock protein family A (Hsp70) member 8 [Source:HGNC Symbol;Acc:HGNC:5241]	1083.87	1086.11	1002.64	435.991	511.249	554.209
CD274	ENSG00000120217	1.86512	1.86512	6.33273e-05	0.00240467	up	9:+:5450503-5470566	9:+:5450503-5470566	ENSG00000120217	29126	Q9NZQ7	CD274	CD274 molecule [Source:HGNC Symbol;Acc:HGNC:17635]	8.19117	7.96523	7.27458	2.39247	2.5543	3.18664
ZBTB21	ENSG00000173276	1.86275	1.86275	3.06597e-06	0.000350766	up	21:-:41986831-42010387	21:-:41986831-42010387	ENSG00000173276	49854	Q9ULJ3	ZBTB21	zinc finger and BTB domain containing 21 [Source:HGNC Symbol;Acc:HGNC:13083]	24.5723	24.7287	22.4079	5.52175	6.77774	7.74245
TBPL1	ENSG00000028839	1.86134	1.86134	7.62947e-06	0.000613928	up	6:+:133952170-133990432	6:+:133952170-133990432	ENSG00000028839	9519	P62380	TBPL1	TATA-box binding protein like 1 [Source:HGNC Symbol;Acc:HGNC:11589]	18.9313	18.934	16.9245	4.97937	5.43854	6.26613
PPP1R3B	ENSG00000173281	1.86127	1.86127	2.29932e-07	7.42779e-05	up	8:-:9136255-9151574	8:-:9136255-9151574	ENSG00000173281	79660	Q86XI6	PPP1R3B	protein phosphatase 1 regulatory subunit 3B [Source:HGNC Symbol;Acc:HGNC:14942]	34.2975	33.192	33.5178	8.83817	9.36358	9.49358
RSRC2	ENSG00000111011	1.85896	1.85896	1.78733e-07	6.522e-05	up	12:-:122503458-122527000	12:-:122503458-122527000	ENSG00000111011	65117	Q7L4I2	RSRC2	arginine and serine rich coiled-coil 2 [Source:HGNC Symbol;Acc:HGNC:30559]	46.9689	48.1434	43.7659	10.2055	12.2279	13.5622
SPTY2D1	ENSG00000179119	1.85837	1.85837	6.95792e-07	0.000130122	up	11:-:18606401-18634791	11:-:18606401-18634791	ENSG00000179119	144108	Q68D10	SPTY2D1	SPT2 chromatin protein domain containing 1 [Source:HGNC Symbol;Acc:HGNC:26818]	26.4704	27.2449	26.2929	6.89332	7.55654	7.99946
HTN3	ENSG00000205649	1.85812	1.85812	0.000511998	0.00920499	up	4:+:70028413-70036538	4:+:70028413-70036538	ENSG00000205649	3347	P15516	HTN3	histatin 3	6.51214	6.74014	5.5059	1.83711	2.12293	3.24603
EPOP	ENSG00000273604	1.85627	1.85627	3.87979e-06	0.000397572	up	17:-:38671703-38675421	17:-:38671703-38675421	ENSG00000273604	100170841	A6NHQ4	EPOP	elongin BC and polycomb repressive complex 2 associated protein [Source:HGNC Symbol;Acc:HGNC:34493]	7.37733	7.13546	8.7027	3.41999	2.64138	2.23585
FEM1C	ENSG00000145780	1.85378	1.85378	2.1732e-06	0.000279083	up	5:-:115520908-115544894	5:-:115520908-115544894	ENSG00000145780	56929	Q96JP0	FEM1C	fem-1 homolog C [Source:HGNC Symbol;Acc:HGNC:16933]	59.4541	61.094	51.8832	11.839	15.038	18.0934
DNAJC25	ENSG00000059769	1.84763	1.84763	4.45558e-05	0.00192104	up	9:+:111631352-111654351	9:+:111631352-111654351	ENSG00000059769	548645	Q9H1X3	DNAJC25	DnaJ heat shock protein family (Hsp40) member C25 [Source:HGNC Symbol;Acc:HGNC:34187]	22.6436	24.6324	20.9636	6.30448	7.74838	8.64693
ENO2	ENSG00000111674	1.84721	1.84721	1.02604e-05	0.000754329	up	12:+:6913745-6923698	12:+:6913745-6923698	ENSG00000111674	2026	Q6FHV6	ENO2	enolase 2 [Source:HGNC Symbol;Acc:HGNC:3353]	16.0029	15.1554	18.3335	6.6578	5.7105	3.53032
HSPA14	ENSG00000284024	1.84389	1.84389	3.85096e-06	0.000395974	up	10:+:14838160-14847018	10:+:14838160-14847018	ENSG00000284024	51182	Q0VDF9	HSPA14	heat shock protein family A (Hsp70) member 14 [Source:NCBI gene;Acc:51182]	13.9913	13.7358	13.0583	4.19159	4.72676	4.1875
TCAF2	ENSG00000170379	1.84171	1.84171	6.20126e-05	0.0023778	up	7:+:143620952-143730409	7:+:143620952-143730409	ENSG00000170379	285966	A6NFQ2	TCAF2	TRPM8 channel associated factor 2 [Source:HGNC Symbol;Acc:HGNC:26878]	6.03101	6.11432	5.15098	1.67784	2.23814	2.09515
PPP1R15B	ENSG00000158615	1.83219	1.83219	1.18404e-06	0.000184103	up	1:-:204403387-204411791	1:-:204403387-204411791	ENSG00000158615	84919	Q5SWA1	PPP1R15B	protein phosphatase 1 regulatory subunit 15B [Source:HGNC Symbol;Acc:HGNC:14951]	39.9615	40.787	36.7389	9.72221	10.7849	12.5437
DUSP16	ENSG00000111266	1.8317	1.8317	4.55251e-05	0.00194879	up	12:-:12474210-12562383	12:-:12474210-12562383	ENSG00000111266	80824	A0A024RAR2	DUSP16	dual specificity phosphatase 16	10.4317	9.98912	10.1307	2.83815	3.52008	4.00468
CDC14A	ENSG00000079335	1.8311	1.8311	7.56241e-05	0.00265902	up	1:+:100345001-100520278	1:+:100345001-100520278	ENSG00000079335	8556	Q9UNH5	CDC14A	cell division cycle 14A [Source:HGNC Symbol;Acc:HGNC:1718]	8.36856	8.38451	7.34032	2.24647	2.70885	3.27038
TP53INP2	ENSG00000078804	1.82984	1.82984	6.56536e-07	0.000127106	up	20:+:34704290-34713439	20:+:34704290-34713439	ENSG00000078804	58476	Q8IXH6	TP53INP2	tumor protein p53 inducible nuclear protein 2 [Source:HGNC Symbol;Acc:HGNC:16104]	23.2519	22.9382	24.7129	8.14967	6.93058	6.33856
EIF4A3	ENSG00000141543	1.82245	1.82245	6.4767e-07	0.000127106	up	17:-:80135214-80147183	17:-:80135214-80147183	ENSG00000141543	9775	P38919	EIF4A3	eukaryotic translation initiation factor 4A3 [Source:HGNC Symbol;Acc:HGNC:18683]	84.7929	80.6825	93.6142	24.2218	23.3505	20.1907
SP4	ENSG00000105866	1.81745	1.81745	0.000105241	0.00326323	up	7:+:21428034-21514822	7:+:21428034-21514822	ENSG00000105866	6671	Q02446	SP4	Sp4 transcription factor [Source:HGNC Symbol;Acc:HGNC:11209]	9.84288	9.88439	8.89519	2.57814	3.18734	4.08262
GCLM	ENSG00000023909	1.81702	1.81702	2.16514e-07	7.21616e-05	up	1:-:93885205-93909456	1:-:93885205-93909456	ENSG00000023909	2730	P48507	GCLM	glutamate-cysteine ligase modifier subunit [Source:HGNC Symbol;Acc:HGNC:4312]	59.8823	62.0205	57.2763	14.1867	15.5909	17.7257
S1PR3	ENSG00000213694	1.8112	1.8112	2.25559e-06	0.000288426	up	9:+:88991447-89005010	9:+:88991447-89005010	ENSG00000213694	1903	Q99500	S1PR3	sphingosine-1-phosphate receptor 3 [Source:HGNC Symbol;Acc:HGNC:3167]	7.00315	6.77566	7.73948	2.6483	2.22517	2.30407
CLEC2B	ENSG00000110852	1.81071	1.81071	4.65479e-05	0.00197561	up	12:-:9852984-9870136	12:-:9852984-9870136	ENSG00000110852	9976	Q92478	CLEC2B	C-type lectin domain family 2 member B [Source:HGNC Symbol;Acc:HGNC:2053]	16.6532	16.9433	15.6633	4.97485	5.67029	6.62358
UBALD2	ENSG00000185262	1.81006	1.81006	0.00020633	0.004943	up	17:+:76265202-76271299	17:+:76265202-76271299	ENSG00000185262	283991	Q8IYN6	UBALD2	UBA like domain containing 2 [Source:HGNC Symbol;Acc:HGNC:28438]	22.917	20.8056	34.6407	13.7053	8.66565	5.44012
YPEL5	ENSG00000119801	1.80842	1.80842	6.61751e-07	0.000127106	up	2:+:30146941-30160533	2:+:30146941-30160533	ENSG00000119801	51646	P62699	YPEL5	yippee like 5 [Source:HGNC Symbol;Acc:HGNC:18329]	76.8727	79.986	73.9833	18.2346	21.1282	24.224
CCNE1	ENSG00000105173	1.79639	1.79639	4.23373e-06	0.000427435	up	19:+:29811898-29824308	19:+:29811898-29824308	ENSG00000105173	898	P24864	CCNE1	cyclin E1 [Source:HGNC Symbol;Acc:HGNC:1589]	16.7966	16.4256	17.5154	6.18944	5.95352	5.70646
EVI2A	ENSG00000126860	1.78687	1.78687	0.000130685	0.00368798	up	17:-:31317560-31321884	17:-:31317560-31321884	ENSG00000126860	2123	P22794	EVI2A	ecotropic viral integration site 2A [Source:HGNC Symbol;Acc:HGNC:3499]	14.4956	14.5238	13.7004	4.49443	4.93192	6.53799
CRISPLD2	ENSG00000103196	1.78529	1.78529	4.65223e-06	0.000453433	up	16:+:84819984-84920768	16:+:84819984-84920768	ENSG00000103196	83716	Q9H0B8	CRISPLD2	cysteine rich secretory protein LCCL domain containing 2 [Source:HGNC Symbol;Acc:HGNC:25248]	5.39816	5.60455	6.17643	2.06865	2.14428	1.84103
TNFRSF10D	ENSG00000173530	1.78456	1.78456	1.92483e-07	6.77585e-05	up	8:-:23135588-23164030	8:-:23135588-23164030	ENSG00000173530	8793	Q9UBN6	TNFRSF10D	TNF receptor superfamily member 10d [Source:HGNC Symbol;Acc:HGNC:11907]	100.097	96.4577	104.545	27.387	27.986	25.1539
CPEB4	ENSG00000113742	1.77991	1.77991	4.68716e-06	0.000453881	up	5:+:173888280-173961976	5:+:173888280-173961976	ENSG00000113742	80315	Q17RY0	CPEB4	cytoplasmic polyadenylation element binding protein 4 [Source:HGNC Symbol;Acc:HGNC:21747]	16.6575	17.0056	16.148	4.08611	5.02611	5.78132
ZMYM5	ENSG00000132950	1.77812	1.77812	0.000234851	0.00539053	up	13:-:19823482-19863636	13:-:19823482-19863636	ENSG00000132950	9205	Q9UJ78	ZMYM5	zinc finger MYM-type containing 5 [Source:HGNC Symbol;Acc:HGNC:13029]	10.5434	10.9779	10.0388	2.9584	3.80313	4.93287
IER5	ENSG00000162783	1.76637	1.76637	3.57252e-06	0.000382803	up	1:+:181088712-181092899	1:+:181088712-181092899	ENSG00000162783	51278	Q5VY09	IER5	immediate early response 5 [Source:HGNC Symbol;Acc:HGNC:5393]	19.8504	20.0294	22.8623	8.14468	5.86396	6.33203
ARRDC3	ENSG00000113369	1.7608	1.7608	5.86642e-06	0.000511957	up	5:-:91368724-91383359	5:-:91368724-91383359	ENSG00000113369	57561	Q96B67	ARRDC3	arrestin domain containing 3 [Source:HGNC Symbol;Acc:HGNC:29263]	68.3326	73.2344	62.5463	14.3655	19.061	23.8557
UBE2D1	ENSG00000072401	1.76028	1.76028	1.14849e-05	0.000816274	up	10:+:58334975-58370753	10:+:58334975-58370753	ENSG00000072401	7321	P51668	UBE2D1	ubiquitin conjugating enzyme E2 D1 [Source:HGNC Symbol;Acc:HGNC:12474]	40.1092	42.6422	36.8125	10.3321	12.0082	14.6502
BACH1	ENSG00000156273	1.75316	1.75316	3.03446e-07	8.25427e-05	up	21:+:29194071-29630751	21:+:29194071-29630751	ENSG00000156273	100379661	C9IYH8,Q9BXM4,O14867,F8VZL7,M0QZP0,H7C4B6,C9IYR0,C9JMP6	BACH1	GRIK1 antisense RNA 2	83.7884	86.0268	77.6035	19.0963	22.6743	25.9621
MUC13	ENSG00000173702	1.74579	1.74579	7.9416e-05	0.002733	up	3:-:124905442-124953819	3:-:124905442-124953819	ENSG00000173702	56667	Q9H3R2	MUC13	mucin 13, cell surface associated [Source:HGNC Symbol;Acc:HGNC:7511]	6.28552	6.92531	6.6445	2.23058	2.64795	2.82603
BRD2	ENSG00000204256	1.73798	1.73798	4.12612e-06	0.000418515	up	6:+:32968660-32981505	6:+:32968660-32981505	ENSG00000204256	6046	P25440	BRD2	bromodomain containing 2 [Source:HGNC Symbol;Acc:HGNC:1103]	64.23	61.4556	73.9252	21.1255	19.2083	15.2232
SLC2A1	ENSG00000117394	1.7356	1.7356	0.000337163	0.00694496	up	1:-:42925375-42959176	1:-:42925375-42959176	ENSG00000117394	6513	Q59GX2	SLC2A1	solute carrier family 2 member 1 [Source:HGNC Symbol;Acc:HGNC:11005]	45.5433	42.5354	64.2648	21.2456	14.2135	9.49074
ZNF292	ENSG00000188994	1.73511	1.73511	2.40023e-05	0.00130108	up	6:+:87152833-87264196	6:+:87152833-87264196	ENSG00000188994	23036	O60281	ZNF292	zinc finger protein 292 [Source:HGNC Symbol;Acc:HGNC:18410]	13.3017	14.4024	12.0556	3.12231	4.20478	5.02859
TEX14	ENSG00000121101	1.73363	1.73363	1.41598e-05	0.000946601	up	17:-:58556678-58692055	17:-:58556678-58692055	ENSG00000121101	56155	Q8IWB6	TEX14	testis expressed 14, intercellular bridge forming factor [Source:HGNC Symbol;Acc:HGNC:11737]	8.79721	8.60486	8.61049	2.97481	3.32265	3.22856
BAG3	ENSG00000151929	1.73333	1.73333	3.67855e-05	0.00168302	up	10:+:119651370-119677819	10:+:119651370-119677819	ENSG00000151929	9531	O95817	BAG3	BCL2 associated athanogene 3 [Source:HGNC Symbol;Acc:HGNC:939]	53.4414	50.348	67.0203	23.0454	16.1733	13.1306
ULBP3	ENSG00000131019	1.72981	1.72981	2.86157e-05	0.0014488	up	6:-:150063150-150069095	6:-:150063150-150069095	ENSG00000131019	79465	Q9BZM4	ULBP3	UL16 binding protein 3 [Source:HGNC Symbol;Acc:HGNC:14895]	7.1789	6.88548	8.408	3.51094	3.16356	2.72955
FAM133B	ENSG00000234545	1.72876	1.72876	2.44834e-05	0.00131828	up	7:-:92560793-92590394	7:-:92560793-92590394	ENSG00000234545	257415	Q5BKY9	FAM133B	family with sequence similarity 133 member B [Source:HGNC Symbol;Acc:HGNC:28629]	7.51667	7.4089	6.75789	2.72094	2.67688	2.8205
B4GALT4	ENSG00000121578	1.72823	1.72823	3.49797e-05	0.00163144	up	3:-:119211732-119241103	3:-:119211732-119241103	ENSG00000121578	8702	B2RAZ5	B4GALT4	beta-1,4-galactosyltransferase 4 [Source:HGNC Symbol;Acc:HGNC:927]	7.75681	8.14412	7.63269	2.41934	3.03873	3.03524
MOAP1	ENSG00000165943	1.72498	1.72498	2.12537e-05	0.00121333	up	14:-:93182196-93184928	14:-:93182196-93184928	ENSG00000165943	64112	Q96BY2	MOAP1	modulator of apoptosis 1 [Source:HGNC Symbol;Acc:HGNC:16658]	14.7588	14.5153	15.3938	5.12732	6.13803	5.51425
GADD45B	ENSG00000099860	1.72273	1.72273	0.000651665	0.010973	up	19:+:2476122-2478259	19:+:2476122-2478259	ENSG00000099860	4616	O75293	GADD45B	growth arrest and DNA damage inducible beta [Source:HGNC Symbol;Acc:HGNC:4096]	12.8327	11.9649	19.6543	10.1944	5.09064	3.25853
TUFT1	ENSG00000143367	1.72125	1.72125	3.67105e-06	0.000386535	up	1:+:151540305-151583583	1:+:151540305-151583583	ENSG00000143367	7286	Q9NNX1	TUFT1	tuftelin 1 [Source:HGNC Symbol;Acc:HGNC:12422]	13.3841	13.5698	16.0936	5.5607	5.45477	4.41875
GABRE	ENSG00000102287	1.72037	1.72037	3.41534e-06	0.000371614	up	X:-:151953124-151974680	X:-:151953124-151974680	ENSG00000102287	2564	P78334	GABRE	gamma-aminobutyric acid type A receptor epsilon subunit [Source:HGNC Symbol;Acc:HGNC:4085]	12.1554	12.3709	11.9535	3.49455	4.39569	3.86947
FAM241A	ENSG00000174749	1.71664	1.71664	1.71858e-05	0.00106247	up	4:+:112145397-112195256	4:+:112145397-112195256	ENSG00000174749	132720	Q8N8J7	FAM241A	family with sequence similarity 241 member A [Source:HGNC Symbol;Acc:HGNC:26813]	13.9109	14.5529	13.1204	3.67626	4.52107	5.27685
CABYR	ENSG00000154040	1.71341	1.71341	7.78283e-05	0.0027016	up	18:+:24138956-24161603	18:+:24138956-24161603	ENSG00000154040	26256	O75952	CABYR	calcium binding tyrosine phosphorylation regulated [Source:HGNC Symbol;Acc:HGNC:15569]	6.62666	6.0409	6.42461	2.28427	2.50672	2.8427
CNST	ENSG00000162852	1.70793	1.70793	1.25534e-06	0.000188755	up	1:+:246566444-246668584	1:+:246566444-246668584	ENSG00000162852	163882	Q6PJW8	CNST	consortin, connexin sorting protein [Source:HGNC Symbol;Acc:HGNC:26486]	34.5196	36.0762	34.4585	9.38175	10.358	12.0203
P4HA1	ENSG00000122884	1.70671	1.70671	4.50927e-07	0.000105611	up	10:-:73007217-73096974	10:-:73007217-73096974	ENSG00000122884	5033	P13674	P4HA1	prolyl 4-hydroxylase subunit alpha 1 [Source:HGNC Symbol;Acc:HGNC:8546]	141.163	144.908	124.801	33.3834	38.8697	44.7577
ZNF280A	ENSG00000169548	1.69979	1.69979	5.41023e-05	0.00217935	up	22:-:22513736-22520270	22:-:22513736-22520270	ENSG00000169548	129025	A0A0G2JN84	ZNF280A	zinc finger protein 280A [Source:HGNC Symbol;Acc:HGNC:18597]	7.29517	7.56431	7.70962	3.01448	3.19607	3.26951
EAF2	ENSG00000145088	1.69858	1.69858	2.47673e-05	0.00132574	up	3:+:121835183-121886526	3:+:121835183-121886526	ENSG00000145088	55840	Q96CJ1	EAF2	ELL associated factor 2 [Source:HGNC Symbol;Acc:HGNC:23115]	11.5557	9.87855	10.8799	5.0301	3.97322	4.31691
ARG2	ENSG00000081181	1.69785	1.69785	7.40305e-06	0.000601117	up	14:+:67619798-67651720	14:+:67619798-67651720	ENSG00000081181	384	P78540	ARG2	arginase 2 [Source:HGNC Symbol;Acc:HGNC:664]	11.0738	11.4397	12.5821	5.30793	4.33957	4.22885
SERTAD3	ENSG00000167565	1.69034	1.69034	3.78149e-05	0.00171397	up	19:-:40440844-40444705	19:-:40440844-40444705	ENSG00000167565	29946	Q9UJW9	SERTAD3	SERTA domain containing 3 [Source:HGNC Symbol;Acc:HGNC:17931]	11.4774	10.2913	13.1572	7.01164	4.4289	3.19166
MTHFD2	ENSG00000065911	1.68732	1.68732	2.0921e-07	7.19537e-05	up	2:+:74198562-74217565	2:+:74198562-74217565	ENSG00000065911	10797	P13995	MTHFD2	methylenetetrahydrofolate dehydrogenase (NADP+ dependent) 2, methenyltetrahydrofolate cyclohydrolase [Source:HGNC Symbol;Acc:HGNC:7434]	98.9122	99.2947	90.14	24.0395	27.5748	31.0335
THAP10	ENSG00000129028	1.6833	1.6833	0.000320816	0.00672701	up	15:-:70881342-70892785	15:-:70881342-70892785	ENSG00000129028	56906	Q9P2Z0	THAP10	THAP domain containing 10 [Source:HGNC Symbol;Acc:HGNC:23193]	7.33406	8.06184	6.52073	2.57859	3.1176	3.51292
RHPN2	ENSG00000131941	1.68143	1.68143	5.29051e-06	0.000491266	up	19:-:32978593-33064888	19:-:32978593-33064888	ENSG00000131941	85415	Q8IUC4	RHPN2	rhophilin Rho GTPase binding protein 2 [Source:HGNC Symbol;Acc:HGNC:19974]	7.08456	7.75919	7.71405	3.41778	2.77677	2.60801
KLHL24	ENSG00000114796	1.67726	1.67726	5.75726e-06	0.000506247	up	3:+:183635568-183684477	3:+:183635568-183684477	ENSG00000114796	54800	Q6TFL4	KLHL24	kelch like family member 24 [Source:HGNC Symbol;Acc:HGNC:25947]	23.7792	25.0301	22.8802	6.12221	7.23972	8.96335
PLEKHO2	ENSG00000241839	1.67277	1.67277	0.000599555	0.0103281	up	15:+:64841883-64868007	15:+:64841883-64868007	ENSG00000241839	80301	Q8TD55	PLEKHO2	pleckstrin homology domain containing O2 [Source:HGNC Symbol;Acc:HGNC:30026]	22.9463	20.9738	31.3143	13.7008	7.89429	5.06645
AOC2	ENSG00000131480	1.67142	1.67142	1.60212e-05	0.00101565	up	17:+:42844600-42850707	17:+:42844600-42850707	ENSG00000131480	314	O75106	AOC2	amine oxidase, copper containing 2 [Source:HGNC Symbol;Acc:HGNC:549]	5.401	4.95143	5.88756	2.95921	2.33172	1.83965
ATF4	ENSG00000128272	1.67084	1.67084	1.81551e-06	0.000241347	up	22:+:39519695-39522685	22:+:39519695-39522685	ENSG00000128272	468	P18848	ATF4	activating transcription factor 4 [Source:HGNC Symbol;Acc:HGNC:786]	248.603	235.086	275.354	80.1661	75.5069	61.7927
TIFA	ENSG00000145365	1.66071	1.66071	6.59898e-05	0.00245896	up	4:-:112274542-112285903	4:-:112274542-112285903	ENSG00000145365	92610	Q96CG3	TIFA	TRAF interacting protein with forkhead associated domain [Source:HGNC Symbol;Acc:HGNC:19075]	7.64581	7.07735	7.33614	2.73424	2.84981	3.3049
MTERF2	ENSG00000120832	1.66055	1.66055	0.000181466	0.0045514	up	12:-:106977291-106987166	12:-:106977291-106987166	ENSG00000120832	80298	Q49AM1	MTERF2	mitochondrial transcription termination factor 2 [Source:HGNC Symbol;Acc:HGNC:30779]	8.0821	7.78362	7.00683	2.53512	3.34024	3.39331
RSBN1	ENSG00000081019	1.65785	1.65785	0.000228839	0.00530983	up	1:-:113761832-113812476	1:-:113761832-113812476	ENSG00000081019	54665	Q5VWQ0	RSBN1	round spermatid basic protein 1 [Source:HGNC Symbol;Acc:HGNC:25642]	10.6514	10.6277	9.32657	2.81479	3.83063	4.72108
ZRANB1	ENSG00000019995	1.64711	1.64711	1.29124e-05	0.000896438	up	10:+:124942123-124988189	10:+:124942123-124988189	ENSG00000019995	54764	Q9UGI0	ZRANB1	zinc finger RANBP2-type containing 1 [Source:HGNC Symbol;Acc:HGNC:18224]	15.7526	16.0795	14.2124	4.74624	5.33649	5.89676
MOSPD1	ENSG00000101928	1.63992	1.63992	9.12223e-05	0.00296514	up	X:-:134887626-134915267	X:-:134887626-134915267	ENSG00000101928	56180	Q9UJG1	MOSPD1	motile sperm domain containing 1 [Source:HGNC Symbol;Acc:HGNC:25235]	43.2872	45.6711	38.4351	11.0008	15.6489	17.4746
RNF103	ENSG00000239305	1.63419	1.63419	4.1162e-06	0.000418515	up	2:-:86603393-86623866	2:-:86603393-86623866	ENSG00000239305	7844	O00237	RNF103	ring finger protein 103 [Source:HGNC Symbol;Acc:HGNC:12859]	28.7177	30.46	26.6126	7.71454	8.68907	10.7428
CEBPG	ENSG00000153879	1.63262	1.63262	7.80525e-07	0.000142763	up	19:+:33373330-33382686	19:+:33373330-33382686	ENSG00000153879	1054	P53567	CEBPG	CCAAT/enhancer binding protein gamma [Source:HGNC Symbol;Acc:HGNC:1837]	49.8221	47.7969	44.9661	14.0372	14.2604	16.4181
CHKA	ENSG00000110721	1.6299	1.6299	2.19539e-05	0.00122815	up	11:-:68052859-68121444	11:-:68052859-68121444	ENSG00000110721	1119	P35790	CHKA	choline kinase alpha [Source:HGNC Symbol;Acc:HGNC:1937]	8.66504	9.62893	8.50108	3.57886	3.71423	3.46345
ARL5B	ENSG00000165997	1.62899	1.62899	1.10382e-05	0.000792051	up	10:+:18659405-18681639	10:+:18659405-18681639	ENSG00000165997	221079	Q96KC2	ARL5B	ADP ribosylation factor like GTPase 5B [Source:HGNC Symbol;Acc:HGNC:23052]	42.4212	44.9557	39.1148	9.68913	13.5037	16.0602
RUNX1	ENSG00000159216	1.62702	1.62702	8.05324e-06	0.000639175	up	21:-:34787801-36004667	21:-:34787801-36004667	ENSG00000159216	100506403	X5CR15,X5C9T4,X5CR12,Q01196,X5C9T0,U5P039,V9GYT5,X5C404,H9KVB1,A0A023PPR2,X5CR08,C9JWM1,Q2TAM6,A8MZI9,A0A0C4DG58,V9GYT3,X5C3Z9,X5CT67,X5CC30,X5CT71,X5CC24	RUNX1	uncharacterized LOC100506403	7.11024	7.00338	6.19986	2.15677	2.20404	2.61183
HES1	ENSG00000114315	1.616	1.616	2.21644e-05	0.00122815	up	3:+:194136145-194138732	3:+:194136145-194138732	ENSG00000114315	3280	Q14469	HES1	hes family bHLH transcription factor 1 [Source:HGNC Symbol;Acc:HGNC:5192]	14.5056	15.8959	13.3417	6.39256	6.11737	5.4494
PIM1	ENSG00000137193	1.61585	1.61585	8.23139e-06	0.00064422	up	6:+:37170203-37175426	6:+:37170203-37175426	ENSG00000137193	5292	P11309	PIM1	Pim-1 proto-oncogene, serine/threonine kinase [Source:HGNC Symbol;Acc:HGNC:8986]	13.741	12.0489	14.6769	6.02021	5.19333	4.98233
HELQ	ENSG00000163312	1.61267	1.61267	0.00012931	0.00366403	up	4:-:83407343-83455856	4:-:83407343-83455856	ENSG00000163312	113510	Q8TDG4	HELQ	helicase, POLQ like [Source:HGNC Symbol;Acc:HGNC:18536]	5.81959	5.60251	5.43345	2.44458	2.08946	2.7842
NFE2L2	ENSG00000116044	1.61013	1.61013	1.70542e-06	0.000234081	up	2:-:177227595-177392697	2:-:177227595-177392697	ENSG00000116044	4780	Q16236	NFE2L2	nuclear factor, erythroid 2 like 2 [Source:HGNC Symbol;Acc:HGNC:7782]	57.4839	60.35	50.7484	14.8329	16.0563	20.2876
AKT1S1	ENSG00000204673	1.60857	1.60857	0.000937904	0.013602	up	19:-:49869033-49878459	19:-:49869033-49878459	ENSG00000204673	84335	Q96B36	AKT1S1	AKT1 substrate 1 [Source:HGNC Symbol;Acc:HGNC:28426]	21.8129	19.5116	30.7556	11.992	7.95818	4.71051
ZXDB	ENSG00000198455	1.60017	1.60017	1.80738e-05	0.00110368	up	X:+:57591652-57597545	X:+:57591652-57597545	ENSG00000198455	158586	P98169	ZXDB	zinc finger, X-linked, duplicated B [Source:HGNC Symbol;Acc:HGNC:13199]	15.5227	14.2606	13.4993	4.61997	5.41665	5.63358
SERTAD2	ENSG00000179833	1.59772	1.59772	5.64252e-06	0.000500996	up	2:-:64631621-64751005	2:-:64631621-64751005	ENSG00000179833	9792	Q14140	SERTAD2	SERTA domain containing 2 [Source:HGNC Symbol;Acc:HGNC:30784]	25.3442	25.5391	24.1854	7.27045	8.43352	9.6982
SCAF4	ENSG00000156304	1.59615	1.59615	4.72632e-06	0.000454937	up	21:-:31671033-31732075	21:-:31671033-31732075	ENSG00000156304	57466	O95104	SCAF4	SR-related CTD associated factor 4 [Source:HGNC Symbol;Acc:HGNC:19304]	15.0105	13.6244	14.9093	5.00638	5.45752	5.2175
GLCCI1	ENSG00000106415	1.59324	1.59324	6.72735e-05	0.00248513	up	7:+:7968794-8094272	7:+:7968794-8094272	ENSG00000106415	113263	Q86VQ1	GLCCI1	glucocorticoid induced 1 [Source:HGNC Symbol;Acc:HGNC:18713]	7.4508	7.83106	7.38033	2.5359	3.40479	3.04377
SLC41A1	ENSG00000133065	1.59138	1.59138	1.22771e-06	0.000185532	up	1:-:205789093-205813748	1:-:205789093-205813748	ENSG00000133065	254428	Q8IVJ1	SLC41A1	solute carrier family 41 member 1 [Source:HGNC Symbol;Acc:HGNC:19429]	17.2896	16.1759	17.1577	6.19332	5.7421	5.70052
FILIP1L	ENSG00000168386	1.58886	1.58886	2.96571e-05	0.00147654	up	3:-:99830141-100114513	3:-:99830141-100114513	ENSG00000168386	11259	Q4L180	FILIP1L	filamin A interacting protein 1 like [Source:HGNC Symbol;Acc:HGNC:24589]	10.7581	10.5434	9.77777	3.7021	3.8861	4.42576
ALKBH5	ENSG00000091542	1.5857	1.5857	0.000165695	0.00428886	up	17:+:18183078-18209954	17:+:18183078-18209954	ENSG00000091542	54890	Q6P6C2	ALKBH5	alkB homolog 5, RNA demethylase [Source:HGNC Symbol;Acc:HGNC:25996]	15.3917	14.0467	19.7506	9.4785	6.14132	4.15651
IDI1	ENSG00000067064	1.58529	1.58529	6.26627e-08	3.17795e-05	up	10:-:1039152-1049170	10:-:1039152-1049170	ENSG00000067064	3422	Q13907	IDI1	isopentenyl-diphosphate delta isomerase 1 [Source:HGNC Symbol;Acc:HGNC:5387]	122.581	123.792	117.493	34.076	38.0231	38.7917
CRY1	ENSG00000008405	1.58522	1.58522	6.30601e-06	0.000543771	up	12:-:106991364-107093829	12:-:106991364-107093829	ENSG00000008405	1407	Q16526	CRY1	cryptochrome circadian regulator 1 [Source:HGNC Symbol;Acc:HGNC:2384]	31.8577	32.1427	28.4736	9.18254	10.1992	12.0869
STK17B	ENSG00000081320	1.58359	1.58359	6.57979e-06	0.000559824	up	2:-:196133566-196176503	2:-:196133566-196176503	ENSG00000081320	9262	O94768	STK17B	serine/threonine kinase 17b [Source:HGNC Symbol;Acc:HGNC:11396]	26.4886	26.5815	23.569	7.56495	8.25339	10.1608
WHAMM	ENSG00000156232	1.57934	1.57934	2.61508e-05	0.00137519	up	15:+:82809628-82836108	15:+:82809628-82836108	ENSG00000156232	123720	Q8TF30	WHAMM	WAS protein homolog associated with actin, golgi membranes and microtubules [Source:HGNC Symbol;Acc:HGNC:30493]	7.13711	7.38578	7.54959	3.03568	2.90892	3.20233
DYRK3	ENSG00000143479	1.57723	1.57723	8.94315e-05	0.00293096	up	1:+:206635536-206684419	1:+:206635536-206684419	ENSG00000143479	8444	O43781	DYRK3	dual specificity tyrosine phosphorylation regulated kinase 3 [Source:HGNC Symbol;Acc:HGNC:3094]	8.66842	9.53027	8.46604	3.34435	3.59921	4.12917
BCL2L11	ENSG00000153094	1.57696	1.57696	8.80132e-06	0.000673538	up	2:+:111119378-111168447	2:+:111119378-111168447	ENSG00000153094	10018	O43521	BCL2L11	BCL2 like 11 [Source:HGNC Symbol;Acc:HGNC:994]	16.7475	15.6135	17.2327	5.27076	6.70643	5.5947
SGK1	ENSG00000118515	1.57658	1.57658	1.65539e-07	6.4976e-05	up	6:-:134169246-134318112	6:-:134169246-134318112	ENSG00000118515	6446	O00141	SGK1	serum/glucocorticoid regulated kinase 1 [Source:HGNC Symbol;Acc:HGNC:10810]	33.9954	33.6758	32.8825	9.6105	10.4959	11.0151
PITHD1	ENSG00000057757	1.57603	1.57603	1.87953e-06	0.000245587	up	1:+:23778405-23788232	1:+:23778405-23788232	ENSG00000057757	57095	Q9GZP4	PITHD1	PITH domain containing 1 [Source:HGNC Symbol;Acc:HGNC:25022]	41.9538	41.022	40.3209	15.0749	14.8089	14.4442
WHAMMP3	ENSG00000276141	1.57146	1.57146	6.95794e-05	0.00253096	up	15:+:22664359-22686213	15:+:22664359-22686213	ENSG00000276141	339005	Q1A5X7	WHAMMP3	WAS protein homolog associated with actin, golgi membranes and microtubules pseudogene 3 [Source:HGNC Symbol;Acc:HGNC:27892]	5.88478	5.49922	5.81795	2.17128	2.26513	2.67429
INTS6	ENSG00000102786	1.56723	1.56723	7.19732e-05	0.00257605	up	13:-:51354077-51454264	13:-:51354077-51454264	ENSG00000102786	26512	A0A024RDU0	INTS6	integrator complex subunit 6 [Source:HGNC Symbol;Acc:HGNC:14879]	5.08894	5.37777	4.62894	1.36437	1.87295	2.15403
ZNF721	ENSG00000182903	1.56605	1.56605	0.000109137	0.00333658	up	4:-:425815-499156	4:-:425815-499156	ENSG00000182903	170960	Q8TF20	ZNF721	zinc finger protein 721 [Source:HGNC Symbol;Acc:HGNC:29425]	8.87121	9.26474	8.08711	2.92234	3.68601	3.88623
FBXO33	ENSG00000165355	1.56343	1.56343	5.65549e-05	0.00224733	up	14:-:39397669-39432500	14:-:39397669-39432500	ENSG00000165355	254170	Q7Z6M2	FBXO33	F-box protein 33 [Source:HGNC Symbol;Acc:HGNC:19833]	21.1768	20.6181	19.5581	6.55709	7.57614	9.25938
GZF1	ENSG00000125812	1.56249	1.56249	1.06481e-06	0.000177007	up	20:+:23362182-23373063	20:+:23362182-23373063	ENSG00000125812	64412	Q9H116	GZF1	GDNF inducible zinc finger protein 1 [Source:HGNC Symbol;Acc:HGNC:15808]	21.045	20.9121	20.2913	7.45024	7.45825	7.07562
SEC24A	ENSG00000113615	1.56079	1.56079	8.53933e-06	0.000659943	up	5:+:134648789-134727823	5:+:134648789-134727823	ENSG00000113615	10802	B4E205	SEC24A	SEC24 homolog A, COPII coat complex component [Source:HGNC Symbol;Acc:HGNC:10703]	32.5268	33.4864	29.5742	8.59052	10.1459	12.6473
LDHA	ENSG00000134333	1.55852	1.55852	6.21235e-07	0.000127106	up	11:+:18394388-18408425	11:+:18394388-18408425	ENSG00000134333	3939	P00338	LDHA	lactate dehydrogenase A [Source:HGNC Symbol;Acc:HGNC:6535]	586.428	598.524	524.438	184.351	218.071	244.9
JUN	ENSG00000177606	1.55829	1.55829	3.17702e-06	0.000356041	up	1:-:58780788-58784327	1:-:58780788-58784327	ENSG00000177606	3725	P05412	JUN	Jun proto-oncogene, AP-1 transcription factor subunit [Source:HGNC Symbol;Acc:HGNC:6204]	59.4402	59.0489	64.8678	23.452	18.4313	18.3786
PAIP2	ENSG00000120727	1.55251	1.55251	4.31801e-07	0.000105611	up	5:+:139341587-139369720	5:+:139341587-139369720	ENSG00000120727	51247	Q9BPZ3	PAIP2	poly(A) binding protein interacting protein 2 [Source:HGNC Symbol;Acc:HGNC:17970]	58.3776	56.8094	57.3243	19.442	19.4943	18.9116
EIF1	ENSG00000173812	1.54672	1.54672	1.28279e-08	1.24345e-05	up	17:+:41688885-41692668	17:+:41688885-41692668	ENSG00000173812	10209	Q6IAV3	EIF1	eukaryotic translation initiation factor 1 [Source:HGNC Symbol;Acc:HGNC:3249]	297.813	297.264	276.768	88.7707	89.6756	97.8207
TCP11L2	ENSG00000166046	1.54554	1.54554	0.000172058	0.00438527	up	12:+:106301929-106347015	12:+:106301929-106347015	ENSG00000166046	255394	A0A024RBH4	TCP11L2	t-complex 11 like 2 [Source:HGNC Symbol;Acc:HGNC:28627]	11.2011	11.4536	9.23713	3.32352	4.44267	4.65196
UAP1	ENSG00000117143	1.53759	1.53759	1.12023e-06	0.00018262	up	1:+:162561506-162599842	1:+:162561506-162599842	ENSG00000117143	6675	A0A140VKC0	UAP1	UDP-N-acetylglucosamine pyrophosphorylase 1 [Source:HGNC Symbol;Acc:HGNC:12457]	165.972	173.033	150.275	43.5661	50.8613	60.4988
EIF5	ENSG00000100664	1.53422	1.53422	7.9063e-07	0.000142931	up	14:+:103333544-103345025	14:+:103333544-103345025	ENSG00000100664	1983	A0A024R6Q1	EIF5	eukaryotic translation initiation factor 5 [Source:HGNC Symbol;Acc:HGNC:3299]	175.162	180.908	156.892	46.3867	55.9849	66.3828
UPP1	ENSG00000183696	1.53311	1.53311	1.68233e-05	0.00104872	up	7:+:48088628-48108733	7:+:48088628-48108733	ENSG00000183696	7378	B4DND0	UPP1	uridine phosphorylase 1 [Source:HGNC Symbol;Acc:HGNC:12576]	7.12359	7.61582	8.14378	4.28201	3.28032	2.40593
AEN	ENSG00000181026	1.53085	1.53085	5.88771e-05	0.00230015	up	15:+:88621296-88632282	15:+:88621296-88632282	ENSG00000181026	64782	Q8WTP8	AEN	apoptosis enhancing nuclease [Source:HGNC Symbol;Acc:HGNC:25722]	30.8991	29.6805	36.0601	14.17	10.4802	8.04753
NARF	ENSG00000141562	1.52769	1.52769	0.000364224	0.00729962	up	17:+:82458180-82490537	17:+:82458180-82490537	ENSG00000141562	26502	Q9UHQ1	NARF	nuclear prelamin A recognition factor [Source:HGNC Symbol;Acc:HGNC:29916]	15.4272	14.3697	20.2436	8.45926	5.47487	4.02922
CDR2	ENSG00000140743	1.52548	1.52548	1.12551e-06	0.00018262	up	16:-:22345936-22437165	16:-:22345936-22437165	ENSG00000140743	1039	Q01850	CDR2	cerebellar degeneration related protein 2 [Source:HGNC Symbol;Acc:HGNC:1799]	38.8972	37.7092	41.0578	14.1312	14.3494	12.5231
PCF11	ENSG00000165494	1.51499	1.51499	3.52879e-06	0.000381186	up	11:+:83156988-83187451	11:+:83156988-83187451	ENSG00000165494	51585	O94913	PCF11	PCF11 cleavage and polyadenylation factor subunit [Source:HGNC Symbol;Acc:HGNC:30097]	28.2897	30.1478	26.7353	7.80839	9.36688	11.1113
KANSL1L	ENSG00000144445	1.51223	1.51223	0.000683395	0.0112788	up	2:-:210021423-210171383	2:-:210021423-210171383	ENSG00000144445	151050	A0AUZ9	KANSL1L	KAT8 regulatory NSL complex subunit 1 like [Source:HGNC Symbol;Acc:HGNC:26310]	5.47818	5.53546	4.71383	1.67496	2.38612	2.79891
PPIF	ENSG00000108179	1.50596	1.50596	2.20872e-05	0.00122815	up	10:+:79347469-79355337	10:+:79347469-79355337	ENSG00000108179	10105	P30405	PPIF	peptidylprolyl isomerase F [Source:HGNC Symbol;Acc:HGNC:9259]	34.5851	32.9258	44.3198	15.7398	13.8596	11.8082
GLA	ENSG00000102393	1.5057	1.5057	4.84857e-07	0.000107977	up	X:-:101397803-101407925	X:-:101397803-101407925	ENSG00000102393	2717	P06280	GLA	galactosidase alpha [Source:HGNC Symbol;Acc:HGNC:4296]	108.155	104.14	109.817	35.9199	37.2726	35.5329
FOSL1	ENSG00000175592	1.50445	1.50445	0.00210367	0.0227013	up	11:-:65892049-65900573	11:-:65892049-65900573	ENSG00000175592	8061	A0A0S2Z595	FOSL1	FOS like 1, AP-1 transcription factor subunit [Source:HGNC Symbol;Acc:HGNC:13718]	43.7646	40.5799	70.2649	30.2701	17.5991	11.5523
ABHD17B	ENSG00000107362	1.50375	1.50375	0.00023968	0.00545792	up	9:-:71862452-71910931	9:-:71862452-71910931	ENSG00000107362	51104	Q5VST6	ABHD17B	abhydrolase domain containing 17B [Source:HGNC Symbol;Acc:HGNC:24278]	13.8246	14.2122	15.5683	5.2753	6.11146	7.5949
PNPLA8	ENSG00000135241	1.50292	1.50292	3.02624e-05	0.00149096	up	7:-:108470422-108569666	7:-:108470422-108569666	ENSG00000135241	50640	Q9NP80	PNPLA8	patatin like phospholipase domain containing 8 [Source:HGNC Symbol;Acc:HGNC:28900]	18.9063	19.3027	17.7587	6.21178	6.35148	8.43543
SLC7A5	ENSG00000103257	1.50178	1.50178	0.00571575	0.0416225	up	16:-:87830023-87869488	16:-:87830023-87869488	ENSG00000103257	8140	Q01650	SLC7A5	solute carrier family 7 member 5 [Source:HGNC Symbol;Acc:HGNC:11063]	6.02549	5.60442	12.3004	6.07985	2.91716	1.83528
INSIG1	ENSG00000186480	1.49583	1.49583	5.81731e-08	3.05378e-05	up	7:+:155297776-155310235	7:+:155297776-155310235	ENSG00000186480	3638	O15503	INSIG1	insulin induced gene 1 [Source:HGNC Symbol;Acc:HGNC:6083]	153.74	151.507	153.122	47.3912	48.7495	50.5804
HSP90AA1	ENSG00000080824	1.49551	1.49551	1.73295e-07	6.4976e-05	up	14:-:102080738-102139699	14:-:102080738-102139699	ENSG00000080824	3320	K9JA46	HSP90AA1	heat shock protein 90 alpha family class A member 1 [Source:HGNC Symbol;Acc:HGNC:5253]	988.953	987.516	886.542	426.716	482.057	565.227
NRIP1	ENSG00000180530	1.48635	1.48635	5.17568e-05	0.00212331	up	21:-:14961235-15065936	21:-:14961235-15065936	ENSG00000180530	8204	A8K171	NRIP1	nuclear receptor interacting protein 1 [Source:HGNC Symbol;Acc:HGNC:8001]	19.6131	20.869	17.5533	5.56566	6.96282	8.81398
ZCCHC8	ENSG00000033030	1.4842	1.4842	4.72847e-06	0.000454937	up	12:-:122471600-122501073	12:-:122471600-122501073	ENSG00000033030	55596	Q6NZY4	ZCCHC8	zinc finger CCHC-type containing 8 [Source:HGNC Symbol;Acc:HGNC:25265]	12.667	13.6611	13.0362	4.57489	4.71644	5.27103
ARHGAP5-AS1	ENSG00000258655	1.484	1.484	5.17846e-05	0.00212331	up	14:-:32074946-32076793	14:-:32074946-32076793	ENSG00000258655	84837	Q96IT6	ARHGAP5-AS1	ARHGAP5 antisense RNA 1 (head to head) [Source:HGNC Symbol;Acc:HGNC:20279]	6.48604	6.23674	7.53089	3.56641	3.5337	3.00982
NUFIP2	ENSG00000108256	1.48195	1.48195	7.39693e-06	0.000601117	up	17:-:29255836-29294118	17:-:29255836-29294118	ENSG00000108256	57532	Q7Z417	NUFIP2	NUFIP2, FMR1 interacting protein 2 [Source:HGNC Symbol;Acc:HGNC:17634]	49.8188	52.1543	44.1879	12.6444	15.9469	20.0707
BAG1	ENSG00000107262	1.47725	1.47725	1.01729e-05	0.000750314	up	9:-:33247820-33264720	9:-:33247820-33264720	ENSG00000107262	573	Q99933	BAG1	BCL2 associated athanogene 1 [Source:HGNC Symbol;Acc:HGNC:937]	5.30936	5.65161	6.03256	2.70553	2.54885	2.19236
CHIC2	ENSG00000109220	1.46999	1.46999	0.000100556	0.00316719	up	4:-:54009789-54064690	4:-:54009789-54064690	ENSG00000109220	26511	Q9UKJ5	CHIC2	cysteine rich hydrophobic domain 2 [Source:HGNC Symbol;Acc:HGNC:1935]	33.6236	34.7655	35.0338	13.3348	15.3299	16.7101
ADPRM	ENSG00000170222	1.46144	1.46144	0.00106181	0.0147831	up	17:+:10697594-10711233	17:+:10697594-10711233	ENSG00000170222	56985	Q3LIE5	ADPRM	ADP-ribose/CDP-alcohol diphosphatase, manganese dependent [Source:HGNC Symbol;Acc:HGNC:30925]	17.3093	17.2136	14.8508	5.85272	7.88979	9.50261
ZNF189	ENSG00000136870	1.46	1.46	0.000630085	0.0107122	up	9:+:101398873-101410660	9:+:101398873-101410660	ENSG00000136870	7743	O75820	ZNF189	zinc finger protein 189 [Source:HGNC Symbol;Acc:HGNC:12980]	10.3783	10.4649	8.51636	3.70491	4.29215	5.40067
RNF138	ENSG00000134758	1.45952	1.45952	8.79804e-06	0.000673538	up	18:+:32091855-32131561	18:+:32091855-32131561	ENSG00000134758	51444	A0A140VJT9	RNF138	ring finger protein 138 [Source:HGNC Symbol;Acc:HGNC:17765]	30.1788	32.1332	29.5367	10.6486	11.1629	12.9984
CEP85L	ENSG00000111860	1.45884	1.45884	0.000389185	0.00764101	up	6:-:118460772-118710075	6:-:118460772-118710075	ENSG00000111860	387119	Q3ZCQ5	CEP85L	centrosomal protein 85 like [Source:HGNC Symbol;Acc:HGNC:21638]	6.25251	6.63707	5.78645	2.03465	2.84321	3.12921
CCSAP	ENSG00000154429	1.45872	1.45872	0.000210307	0.00501418	up	1:-:229321005-229343294	1:-:229321005-229343294	ENSG00000154429	126731	Q6IQ19	CCSAP	centriole, cilia and spindle associated protein [Source:HGNC Symbol;Acc:HGNC:29578]	7.30409	7.70213	7.13143	2.84313	3.08346	3.92018
GCNT2	ENSG00000111846	1.45718	1.45718	0.000113805	0.0034258	up	6:+:10492223-10629368	6:+:10492223-10629368	ENSG00000111846	2651	Q8N0V5	GCNT2	glucosaminyl (N-acetyl) transferase 2, I-branching enzyme (I blood group) [Source:HGNC Symbol;Acc:HGNC:4204]	5.59402	5.55898	4.92924	2.12212	2.24561	2.65682
IP6K2	ENSG00000068745	1.45713	1.45713	2.30954e-05	0.00127267	up	3:-:48688003-48740353	3:-:48688003-48740353	ENSG00000068745	51447	Q9UHH9	IP6K2	inositol hexakisphosphate kinase 2 [Source:HGNC Symbol;Acc:HGNC:17313]	26.3963	25.6418	29.3402	12.4488	8.69369	8.46146
XBP1	ENSG00000100219	1.4562	1.4562	4.56184e-07	0.000105611	up	22:-:28794555-28800597	22:-:28794555-28800597	ENSG00000100219	7494	A0A024R1F0	XBP1	X-box binding protein 1 [Source:HGNC Symbol;Acc:HGNC:12801]	71.343	72.2084	71.7923	25.1645	25.345	24.6219
MOSMO	ENSG00000185716	1.45204	1.45204	7.87939e-05	0.00271934	up	16:+:22007638-22087534	16:+:22007638-22087534	ENSG00000185716	730094	Q8NHV5	MOSMO	modulator of smoothened [Source:HGNC Symbol;Acc:HGNC:27087]	15.2949	15.2723	14.5297	4.88232	5.94428	7.03897
CDKN1A	ENSG00000124762	1.45167	1.45167	0.00168971	0.0196577	up	6:+:36676460-36687339	6:+:36676460-36687339	ENSG00000124762	1026	A0A024RCX5	CDKN1A	cyclin dependent kinase inhibitor 1A [Source:HGNC Symbol;Acc:HGNC:1784]	98.7523	89.8076	136.076	54.7996	37.789	22.9154
PAPD7	ENSG00000112941	1.44906	1.44906	4.6499e-06	0.000453433	up	5:+:6713007-6757048	5:+:6713007-6757048	ENSG00000112941	11044	Q5XG87	PAPD7	poly(A) RNA polymerase D7, non-canonical [Source:HGNC Symbol;Acc:HGNC:16705]	11.3207	11.4681	12.9429	5.19767	4.7876	4.15682
RAB33B	ENSG00000172007	1.44696	1.44696	7.80396e-05	0.00270266	up	4:+:139453232-139476609	4:+:139453232-139476609	ENSG00000172007	83452	Q9H082	RAB33B	RAB33B, member RAS oncogene family [Source:HGNC Symbol;Acc:HGNC:16075]	9.25124	9.64987	9.30149	3.90942	3.86304	4.70429
CHORDC1	ENSG00000110172	1.44609	1.44609	8.23994e-07	0.000146759	up	11:-:90201160-90223364	11:-:90201160-90223364	ENSG00000110172	26973	Q9UHD1	CHORDC1	cysteine and histidine rich domain containing 1 [Source:HGNC Symbol;Acc:HGNC:14525]	40.0539	41.3367	36.7394	11.4433	13.4782	15.0121
ZBTB5	ENSG00000168795	1.43712	1.43712	5.96073e-05	0.00231201	up	9:-:37438114-37465399	9:-:37438114-37465399	ENSG00000168795	9925	Q5T942	ZBTB5	zinc finger and BTB domain containing 5 [Source:HGNC Symbol;Acc:HGNC:23836]	5.63253	5.37067	6.00394	2.66139	2.68999	2.68349
PRDM2	ENSG00000116731	1.4327	1.4327	3.48345e-06	0.000377651	up	1:+:13700198-13825079	1:+:13700198-13825079	ENSG00000116731	7799	Q13029	PRDM2	PR/SET domain 2 [Source:HGNC Symbol;Acc:HGNC:9347]	12.262	12.4303	12.4991	4.36657	4.79809	4.93269
RNF19B	ENSG00000116514	1.43175	1.43175	3.84878e-06	0.000395974	up	1:-:32936445-32964685	1:-:32936445-32964685	ENSG00000116514	127544	Q6ZMZ0	RNF19B	ring finger protein 19B [Source:HGNC Symbol;Acc:HGNC:26886]	71.372	65.8508	75.5811	28.1093	26.0253	22.4518
HHEX	ENSG00000152804	1.43101	1.43101	2.91897e-06	0.00033985	up	10:+:92689951-92695646	10:+:92689951-92695646	ENSG00000152804	3087	Q03014	HHEX	hematopoietically expressed homeobox [Source:HGNC Symbol;Acc:HGNC:4901]	67.3727	67.0878	61.3339	22.6216	23.4309	26.612
KBTBD2	ENSG00000170852	1.43097	1.43097	2.54286e-05	0.00134668	up	7:-:32868172-32894131	7:-:32868172-32894131	ENSG00000170852	25948	Q8IY47	KBTBD2	kelch repeat and BTB domain containing 2 [Source:HGNC Symbol;Acc:HGNC:21751]	37.2761	37.7782	32.5362	10.9552	12.9939	16.1328
ALKBH1	ENSG00000100601	1.43005	1.43005	0.000161196	0.00422356	up	14:-:77672404-77708020	14:-:77672404-77708020	ENSG00000100601	8846	Q5XKL0	ALKBH1	alkB homolog 1, histone H2A dioxygenase [Source:HGNC Symbol;Acc:HGNC:17911]	13.4557	12.731	12.0061	5.26501	5.92683	6.40063
FSTL3	ENSG00000070404	1.42538	1.42538	0.00102419	0.014489	up	19:+:676365-683399	19:+:676365-683399	ENSG00000070404	10272	A0A024R1Y8	FSTL3	follistatin like 3 [Source:HGNC Symbol;Acc:HGNC:3973]	6.6689	5.29773	8.54774	5.9378	2.85714	2.12496
TAF13	ENSG00000197780	1.42001	1.42001	0.000137771	0.00381702	up	1:-:109062486-109076002	1:-:109062486-109076002	ENSG00000197780	6884	Q15543	TAF13	TATA-box binding protein associated factor 13 [Source:HGNC Symbol;Acc:HGNC:11546]	56.6713	56.3826	47.4306	18.872	22.1264	26.1654
GLUL	ENSG00000135821	1.41971	1.41971	4.30875e-06	0.000431501	up	1:-:182381704-182392206	1:-:182381704-182392206	ENSG00000135821	2752	A8YXX4	GLUL	glutamate-ammonia ligase [Source:HGNC Symbol;Acc:HGNC:4341]	9.36871	9.14416	9.43033	3.75736	3.77574	3.70118
CBLL1	ENSG00000105879	1.41817	1.41817	9.19861e-05	0.00296916	up	7:+:107743697-107761667	7:+:107743697-107761667	ENSG00000105879	79872	Q75N03	CBLL1	Cbl proto-oncogene like 1 [Source:HGNC Symbol;Acc:HGNC:21225]	15.0472	15.0582	13.985	4.99974	6.42562	6.81662
NRBF2	ENSG00000148572	1.41388	1.41388	7.97277e-05	0.002733	up	10:+:63133247-63155031	10:+:63133247-63155031	ENSG00000148572	29982	Q96F24	NRBF2	nuclear receptor binding factor 2 [Source:HGNC Symbol;Acc:HGNC:19692]	41.9383	44.2145	42.2514	14.9932	17.3814	20.8064
CCNL1	ENSG00000163660	1.41313	1.41313	9.8332e-07	0.000167438	up	3:-:157146508-157160760	3:-:157146508-157160760	ENSG00000163660	57018	Q9UK58	CCNL1	cyclin L1 [Source:HGNC Symbol;Acc:HGNC:20569]	54.1259	54.1867	50.2591	15.5379	18.3511	20.7252
TXLNG	ENSG00000086712	1.41111	1.41111	6.29169e-05	0.00239516	up	X:+:16786427-16844519	X:+:16786427-16844519	ENSG00000086712	55787	Q9NUQ3	TXLNG	taxilin gamma [Source:HGNC Symbol;Acc:HGNC:18578]	23.5587	25.6276	23.5483	8.0887	9.31072	11.665
TRIML2	ENSG00000179046	1.40968	1.40968	1.82823e-06	0.000241347	up	4:-:188091273-188109603	4:-:188091273-188109603	ENSG00000179046	205860	Q8N7C3	TRIML2	tripartite motif family like 2 [Source:HGNC Symbol;Acc:HGNC:26378]	46.7803	46.3232	47.6283	19.467	17.4946	16.3024
CASP3	ENSG00000164305	1.40943	1.40943	1.4275e-06	0.000206346	up	4:-:184627696-184649509	4:-:184627696-184649509	ENSG00000164305	836	P42574	CASP3	caspase 3 [Source:HGNC Symbol;Acc:HGNC:1504]	60.4827	62.7576	60.4361	21.6177	22.0446	24.3028
PHLDA1	ENSG00000139289	1.40276	1.40276	1.1474e-06	0.00018262	up	12:-:76025447-76033932	12:-:76025447-76033932	ENSG00000139289	22822	Q8WV24	PHLDA1	pleckstrin homology like domain family A member 1 [Source:HGNC Symbol;Acc:HGNC:8933]	69.7009	71.718	62.9939	20.4056	22.8818	27.2526
ZNF121	ENSG00000197961	1.4016	1.4016	0.000102123	0.0031935	up	19:-:9560353-9584533	19:-:9560353-9584533	ENSG00000197961	7675	P58317	ZNF121	zinc finger protein 121 [Source:HGNC Symbol;Acc:HGNC:12904]	11.8594	12.8866	11.5011	4.13807	4.89558	5.91199
ISCA1	ENSG00000135070	1.3995	1.3995	6.16349e-05	0.00236744	up	9:-:86264546-86283102	9:-:86264546-86283102	ENSG00000135070	81689	Q9BUE6	ISCA1	iron-sulfur cluster assembly 1 [Source:HGNC Symbol;Acc:HGNC:28660]	11.1961	11.5868	11.5982	5.56617	4.84147	5.72029
LMO4	ENSG00000143013	1.39649	1.39649	6.92351e-05	0.00253096	up	1:+:87328468-87348923	1:+:87328468-87348923	ENSG00000143013	8543	P61968	LMO4	LIM domain only 4 [Source:HGNC Symbol;Acc:HGNC:6644]	8.1913	8.42414	8.02706	3.44918	3.7605	3.95874
CCNG2	ENSG00000138764	1.3936	1.3936	8.3725e-05	0.0028054	up	4:+:77157151-77433388	4:+:77157151-77433388	ENSG00000138764	901	A0A024RDC7	CCNG2	cyclin G2 [Source:HGNC Symbol;Acc:HGNC:1593]	14.9912	15.9763	14.2671	4.89066	6.07375	7.2269
CDC42EP4	ENSG00000179604	1.38846	1.38846	2.15344e-05	0.001225	up	17:-:73283624-73312175	17:-:73283624-73312175	ENSG00000179604	23580	B2R6D8	CDC42EP4	CDC42 effector protein 4 [Source:HGNC Symbol;Acc:HGNC:17147]	9.56457	9.16259	10.6333	5.53078	4.04645	3.66925
SERPINB2	ENSG00000197632	1.38664	1.38664	1.11578e-05	0.000796812	up	18:+:63871692-63903890	18:+:63871692-63903890	ENSG00000197632	5055	P05120	SERPINB2	serpin family B member 2 [Source:HGNC Symbol;Acc:HGNC:8584]	22.7093	23.2212	23.7322	9.88803	10.4398	9.60923
ENC1	ENSG00000171617	1.38475	1.38475	2.04544e-05	0.00119402	up	5:-:74627406-74641424	5:-:74627406-74641424	ENSG00000171617	8507	Q53XS2	ENC1	ectodermal-neural cortex 1 [Source:HGNC Symbol;Acc:HGNC:3345]	17.9271	18.6383	16.1698	6.33599	7.27929	7.48088
SLCO4A1	ENSG00000101187	1.38265	1.38265	0.00396083	0.034263	up	20:+:62642445-62685785	20:+:62642445-62685785	ENSG00000101187	28231	Q96BD0	SLCO4A1	solute carrier organic anion transporter family member 4A1 [Source:HGNC Symbol;Acc:HGNC:10953]	13.6133	12.7127	17.8831	11.7882	5.63516	3.56433
UBL3	ENSG00000122042	1.38089	1.38089	0.000283673	0.00611973	up	13:-:29764371-29850684	13:-:29764371-29850684	ENSG00000122042	5412	O95164	UBL3	ubiquitin like 3 [Source:HGNC Symbol;Acc:HGNC:12504]	11.0492	13.1834	11.0124	4.76064	4.92703	6.40777
NDEL1	ENSG00000166579	1.38047	1.38047	9.77957e-06	0.000726115	up	17:+:8413131-8490411	17:+:8413131-8490411	ENSG00000166579	81565	Q9GZM8	NDEL1	nudE neurodevelopment protein 1 like 1 [Source:HGNC Symbol;Acc:HGNC:17620]	15.9107	16.0644	14.0975	5.55968	6.24446	6.40582
HSPB8	ENSG00000152137	1.37548	1.37548	1.7791e-05	0.00109087	up	12:+:119178642-119221131	12:+:119178642-119221131	ENSG00000152137	26353	Q9UJY1	HSPB8	heat shock protein family B (small) member 8 [Source:HGNC Symbol;Acc:HGNC:30171]	14.2455	13.741	13.7685	6.87293	6.79139	5.87371
MXI1	ENSG00000119950	1.37288	1.37288	0.000124363	0.00358697	up	10:+:110207605-110287365	10:+:110207605-110287365	ENSG00000119950	4601	P50539	MXI1	MAX interactor 1, dimerization protein [Source:HGNC Symbol;Acc:HGNC:7534]	14.0112	13.607	11.9312	5.14511	5.81525	6.53663
PTGER4	ENSG00000171522	1.37116	1.37116	2.10434e-05	0.00121199	up	5:+:40679498-40693735	5:+:40679498-40693735	ENSG00000171522	5734	A0PJF5	PTGER4	prostaglandin E receptor 4 [Source:HGNC Symbol;Acc:HGNC:9596]	13.2702	12.3345	14.5716	7.12268	5.36865	5.58854
ZBTB43	ENSG00000169155	1.36994	1.36994	6.08698e-05	0.0023471	up	9:+:126805006-126838210	9:+:126805006-126838210	ENSG00000169155	23099	O43298	ZBTB43	zinc finger and BTB domain containing 43 [Source:HGNC Symbol;Acc:HGNC:17908]	8.37369	8.30733	7.97812	3.36944	3.64075	3.99944
DUSP14	ENSG00000276023	1.36949	1.36949	6.73687e-05	0.00248558	up	17:+:37489831-37513501	17:+:37489831-37513501	ENSG00000276023	11072	Q6FI36	DUSP14	dual specificity phosphatase 14 [Source:HGNC Symbol;Acc:HGNC:17007]	32.9147	31.2944	40.9261	18.2301	13.9368	11.376
SAMD8	ENSG00000156671	1.36752	1.36752	1.84811e-05	0.00111715	up	10:+:75099586-75182123	10:+:75099586-75182123	ENSG00000156671	142891	Q96LT4	SAMD8	sterile alpha motif domain containing 8 [Source:HGNC Symbol;Acc:HGNC:26320]	17.8791	18.1515	16.398	6.07689	7.09503	7.81774
HECA	ENSG00000112406	1.36742	1.36742	5.69593e-06	0.000504241	up	6:+:139135112-139180802	6:+:139135112-139180802	ENSG00000112406	51696	Q9UBI9	HECA	hdc homolog, cell cycle regulator [Source:HGNC Symbol;Acc:HGNC:21041]	22.849	22.9735	22.1861	8.30025	9.15656	9.51734
PGK1	ENSG00000102144	1.36612	1.36612	3.78921e-07	9.69066e-05	up	X:+:77910739-78129296	X:+:77910739-78129296	ENSG00000102144	5230	V9HWF4	PGK1	phosphoglycerate kinase 1 [Source:HGNC Symbol;Acc:HGNC:8896]	196.609	195.114	205.023	71.9312	76.8054	64.1643
NEU1	ENSG00000204386	1.36609	1.36609	0.000277825	0.0060371	up	6:-:31857659-31862906	6:-:31857659-31862906	ENSG00000204386	4758	Q5JQI0	NEU1	neuraminidase 1 [Source:HGNC Symbol;Acc:HGNC:7758]	15.3819	14.2246	19.2858	9.56763	6.35463	4.88196
LARP1B	ENSG00000138709	1.36086	1.36086	0.000173045	0.00440295	up	4:+:128061268-128222931	4:+:128061268-128222931	ENSG00000138709	55132	Q659C4	LARP1B	La ribonucleoprotein domain family member 1B [Source:HGNC Symbol;Acc:HGNC:24704]	6.69146	6.64406	6.01267	2.77494	2.51393	3.52104
ZUFSP	ENSG00000153975	1.35534	1.35534	0.00063866	0.0108333	up	6:-:116635618-116668794	6:-:116635618-116668794	ENSG00000153975	221302	A0A0S2Z644	ZUFSP	zinc finger with UFM1 specific peptidase domain [Source:HGNC Symbol;Acc:HGNC:21224]	11.986	12.8277	11.3937	5.63768	4.89636	7.42483
MIR22HG	ENSG00000186594	1.35391	1.35391	3.84209e-06	0.000395974	up	17:-:1711493-1717174	17:-:1711493-1717174	ENSG00000186594	84981	Q0VDD5	MIR22HG	MIR22 host gene	38.0606	38.2595	41.1883	17.406	15.2527	14.3939
TMEM2	ENSG00000135048	1.34841	1.34841	5.56142e-05	0.00222472	up	9:-:71683366-71816690	9:-:71683366-71816690	ENSG00000135048	23670	A0A024R229	TMEM2	transmembrane protein 2 [Source:HGNC Symbol;Acc:HGNC:11869]	16.8918	17.5821	15.0814	5.26177	6.81369	7.74016
YY1AP1	ENSG00000163374	1.34476	1.34476	1.61523e-05	0.00102179	up	1:-:155659443-155689000	1:-:155659443-155689000	ENSG00000163374	55249	Q9H869	YY1AP1	YY1 associated protein 1 [Source:HGNC Symbol;Acc:HGNC:30935]	12.5555	12.6024	13.2563	5.84955	5.24549	5.88683
SAV1	ENSG00000151748	1.34433	1.34433	1.53151e-05	0.000996214	up	14:-:50632058-50668331	14:-:50632058-50668331	ENSG00000151748	60485	Q9H4B6	SAV1	salvador family WW domain containing protein 1 [Source:HGNC Symbol;Acc:HGNC:17795]	25.2842	23.9268	22.2093	8.68742	9.17019	10.9572
ZBTB1	ENSG00000126804	1.33621	1.33621	2.78464e-05	0.00143165	up	14:+:64503712-64533690	14:+:64503712-64533690	ENSG00000126804	22890	Q9Y2K1	ZBTB1	zinc finger and BTB domain containing 1 [Source:HGNC Symbol;Acc:HGNC:20259]	36.9152	37.1088	33.3884	11.5452	13.4068	16.9411
TOB2	ENSG00000183864	1.33606	1.33606	0.000100509	0.00316719	up	22:-:41433492-41447023	22:-:41433492-41447023	ENSG00000183864	10766	Q14106	TOB2	transducer of ERBB2, 2 [Source:HGNC Symbol;Acc:HGNC:11980]	27.9309	25.149	30.2856	14.4629	10.5393	8.6398
OCLM	ENSG00000262180	1.3347	1.3347	0.00283434	0.0274463	up	1:+:186400572-186401455	1:+:186400572-186401455	ENSG00000262180	10896	Q9Y5M6	OCLM	oculomedin [Source:HGNC Symbol;Acc:HGNC:8103]	5.78436	5.34236	5.06471	2.22359	2.84122	3.74979
SH3RF1	ENSG00000154447	1.33435	1.33435	7.46526e-05	0.00263415	up	4:-:169094256-169271105	4:-:169094256-169271105	ENSG00000154447	57630	Q7Z6J0	SH3RF1	SH3 domain containing ring finger 1 [Source:HGNC Symbol;Acc:HGNC:17650]	6.2178	6.44793	5.46712	3.29981	2.69941	2.8771
EXOC8	ENSG00000116903	1.3323	1.3323	7.88868e-05	0.00271941	up	1:-:231332753-231337852	1:-:231332753-231337852	ENSG00000116903	149371	Q8IYI6	EXOC8	exocyst complex component 8 [Source:HGNC Symbol;Acc:HGNC:24659]	10.5329	11.5641	10.2173	4.59107	4.96856	5.30987
AFMID	ENSG00000183077	1.33158	1.33158	0.000131426	0.00369946	up	17:+:78187317-78207701	17:+:78187317-78207701	ENSG00000183077	125061	Q63HM1	AFMID	arylformamidase [Source:HGNC Symbol;Acc:HGNC:20910]	14.9545	13.3749	17.9496	8.72629	7.12845	4.8855
CHMP1B	ENSG00000255112	1.33139	1.33139	5.99847e-05	0.00231595	up	18:+:11851396-11854449	18:+:11851396-11854449	ENSG00000255112	57132	Q7LBR1	CHMP1B	charged multivesicular body protein 1B [Source:HGNC Symbol;Acc:HGNC:24287]	57.485	55.7801	66.0059	28.9067	21.803	18.6542
BMT2	ENSG00000164603	1.32969	1.32969	0.000634839	0.0107746	up	7:-:112819147-112939916	7:-:112819147-112939916	ENSG00000164603	154743	Q1RMZ1	BMT2	base methyltransferase of 25S rRNA 2 homolog [Source:HGNC Symbol;Acc:HGNC:26475]	11.1746	11.2498	9.99847	4.47083	4.8153	6.55789
ITPRIP	ENSG00000148841	1.32849	1.32849	5.93359e-05	0.00230878	up	10:-:104309698-104338404	10:-:104309698-104338404	ENSG00000148841	85450	Q8IWB1	ITPRIP	inositol 1,4,5-trisphosphate receptor interacting protein [Source:HGNC Symbol;Acc:HGNC:29370]	24.1341	22.5016	28.6525	11.5857	9.90612	7.70861
HSPH1	ENSG00000120694	1.32791	1.32791	1.83902e-06	0.000241347	up	13:-:31134974-31162388	13:-:31134974-31162388	ENSG00000120694	10808	A0A024RDS1	HSPH1	heat shock protein family H (Hsp110) member 1 [Source:HGNC Symbol;Acc:HGNC:16969]	133.852	138.317	120.666	40.3729	47.7847	58.3463
DGKE	ENSG00000153933	1.32451	1.32451	4.64312e-05	0.00197561	up	17:+:56834099-56869567	17:+:56834099-56869567	ENSG00000153933	8526	P52429	DGKE	diacylglycerol kinase epsilon [Source:HGNC Symbol;Acc:HGNC:2852]	11.255	11.987	10.9828	3.87609	4.9877	5.31873
SDE2	ENSG00000143751	1.32028	1.32028	1.49483e-05	0.000976603	up	1:-:225982702-225999331	1:-:225982702-225999331	ENSG00000143751	163859	Q6IQ49	SDE2	SDE2 telomere maintenance homolog [Source:HGNC Symbol;Acc:HGNC:26643]	17.1103	18.0617	18.5236	7.73755	7.89122	7.99994
SOCS6	ENSG00000170677	1.31741	1.31741	4.43509e-05	0.00191496	up	18:+:70288901-70330200	18:+:70288901-70330200	ENSG00000170677	9306	A0A024R379	SOCS6	suppressor of cytokine signaling 6 [Source:HGNC Symbol;Acc:HGNC:16833]	15.1423	15.4272	15.631	5.68087	6.78091	7.21069
HERPUD1	ENSG00000051108	1.31112	1.31112	1.82478e-06	0.000241347	up	16:+:56932048-56944863	16:+:56932048-56944863	ENSG00000051108	9709	Q15011	HERPUD1	homocysteine inducible ER protein with ubiquitin like domain 1 [Source:HGNC Symbol;Acc:HGNC:13744]	52.3588	51.4014	54.2352	17.9552	21.8601	20.0538
HSCB	ENSG00000100209	1.30775	1.30775	0.000139846	0.00384995	up	22:+:28742031-28757515	22:+:28742031-28757515	ENSG00000100209	150274	Q8IWL3	HSCB	HscB mitochondrial iron-sulfur cluster cochaperone [Source:HGNC Symbol;Acc:HGNC:28913]	12.8242	12.7672	13.8361	6.92021	7.55898	6.76352
KANSL2	ENSG00000139620	1.30536	1.30536	1.41728e-05	0.000946601	up	12:-:48653401-48682238	12:-:48653401-48682238	ENSG00000139620	54934	Q9H9L4	KANSL2	KAT8 regulatory NSL complex subunit 2 [Source:HGNC Symbol;Acc:HGNC:26024]	30.0244	29.8544	29.536	11.5251	13.6651	12.4778
KLF10	ENSG00000155090	1.30535	1.30535	3.11915e-06	0.000352193	up	8:-:102648779-102655902	8:-:102648779-102655902	ENSG00000155090	7071	Q13118	KLF10	Kruppel like factor 10 [Source:HGNC Symbol;Acc:HGNC:11810]	30.4238	29.691	31.6673	13.2149	12.5349	12.0142
RASSF1	ENSG00000068028	1.3021	1.3021	0.00184927	0.020936	up	3:-:50329782-50340980	3:-:50329782-50340980	ENSG00000068028	11186	Q9NS23	RASSF1	Ras association domain family member 1 [Source:HGNC Symbol;Acc:HGNC:9882]	7.88238	6.94569	10.6918	7.09521	3.95534	2.57806
AHR	ENSG00000106546	1.30037	1.30037	0.000364225	0.00729962	up	7:+:16916359-17346152	7:+:16916359-17346152	ENSG00000106546	196	P35869	AHR	aryl hydrocarbon receptor [Source:HGNC Symbol;Acc:HGNC:348]	6.73589	7.52084	6.38148	2.74723	3.2255	3.80303
CEP76	ENSG00000101624	1.29996	1.29996	0.000455926	0.00853967	up	18:-:12661833-12702777	18:-:12661833-12702777	ENSG00000101624	79959	Q8TAP6	CEP76	centrosomal protein 76 [Source:HGNC Symbol;Acc:HGNC:25727]	6.42862	6.10791	5.93907	2.70384	2.96383	3.64033
DANCR	ENSG00000226950	1.29943	1.29943	0.000185765	0.00460899	up	4:+:52712404-52720351	4:+:52712404-52720351	ENSG00000226950	57291	P0C864	DANCR	differentiation antagonizing non-protein coding RNA	19.6108	18.306	25.0707	12.7772	10.3812	6.93378
KHDC4	ENSG00000132680	1.29587	1.29587	8.53807e-06	0.000659943	up	1:-:155913043-155934400	1:-:155913043-155934400	ENSG00000132680	22889	Q7Z7F0	KHDC4	KH domain containing 4, pre-mRNA splicing factor [Source:HGNC Symbol;Acc:HGNC:29145]	21.6418	22.5886	21.1557	8.50529	9.13234	9.73113
FTH1	ENSG00000167996	1.29469	1.29469	0.00602587	0.0431158	up	11:-:61959718-61967660	11:-:61959718-61967660	ENSG00000167996	2495	A0A024R525	FTH1	ferritin heavy chain 1 [Source:HGNC Symbol;Acc:HGNC:3976]	5.417	4.70824	7.99833	6.949	2.94193	1.79897
RAB5A	ENSG00000144566	1.29035	1.29035	5.33859e-06	0.000491266	up	3:+:19947079-19985175	3:+:19947079-19985175	ENSG00000144566	5868	A0A024R2K1	RAB5A	RAB5A, member RAS oncogene family [Source:HGNC Symbol;Acc:HGNC:9783]	96.0778	99.3279	86.5926	29.7086	35.435	41.1021
SMOX	ENSG00000088826	1.2886	1.2886	0.0144831	0.074155	up	20:+:4120980-4187747	20:+:4120980-4187747	ENSG00000088826	54498	Q9NWM0	SMOX	spermine oxidase [Source:HGNC Symbol;Acc:HGNC:15862]	6.15894	5.4199	13.6961	7.8105	3.92178	2.3076
MAP3K7CL	ENSG00000156265	1.28684	1.28684	0.000441767	0.00833822	up	21:+:29077471-29175889	21:+:29077471-29175889	ENSG00000156265	56911	P57077	MAP3K7CL	MAP3K7 C-terminal like [Source:HGNC Symbol;Acc:HGNC:16457]	10.7838	9.87666	9.93199	4.15249	5.41139	5.5721
ZNF597	ENSG00000167981	1.28649	1.28649	0.00196308	0.0217472	up	16:-:3432422-3443542	16:-:3432422-3443542	ENSG00000167981	146434	Q96LX8	ZNF597	zinc finger protein 597 [Source:HGNC Symbol;Acc:HGNC:26573]	5.06641	5.44577	4.5596	2.00297	2.88537	3.06751
PPP2CB	ENSG00000104695	1.28573	1.28573	1.35107e-05	0.000920595	up	8:-:30774457-30814314	8:-:30774457-30814314	ENSG00000104695	5516	A0A140VJS0	PPP2CB	protein phosphatase 2 catalytic subunit beta [Source:HGNC Symbol;Acc:HGNC:9300]	31.6795	32.2567	28.7031	11.7393	12.3963	14.4688
TXNL4B	ENSG00000140830	1.28421	1.28421	2.32161e-05	0.00127697	up	16:-:72044289-72094431	16:-:72044289-72094431	ENSG00000140830	54957	Q9NX01	TXNL4B	thioredoxin like 4B [Source:HGNC Symbol;Acc:HGNC:26041]	11.4475	11.6523	11.7073	6.60204	5.68707	5.26386
IVNS1ABP	ENSG00000116679	1.28256	1.28256	1.56166e-05	0.00100382	up	1:-:185296388-185317329	1:-:185296388-185317329	ENSG00000116679	10625	Q9Y6Y0	IVNS1ABP	influenza virus NS1A binding protein [Source:HGNC Symbol;Acc:HGNC:16951]	49.0884	51.1947	43.6082	14.6994	17.9079	22.0227
ANKRA2	ENSG00000164331	1.27683	1.27683	0.000158411	0.00418357	up	5:-:73552335-73565686	5:-:73552335-73565686	ENSG00000164331	57763	A0A024RAN7	ANKRA2	ankyrin repeat family A member 2 [Source:HGNC Symbol;Acc:HGNC:13208]	11.9518	11.0795	10.7316	5.827	5.60452	6.0219
YRDC	ENSG00000196449	1.27497	1.27497	6.95587e-05	0.00253096	up	1:-:37802944-37808185	1:-:37802944-37808185	ENSG00000196449	79693	Q86U90	YRDC	yrdC N6-threonylcarbamoyltransferase domain containing [Source:HGNC Symbol;Acc:HGNC:28905]	20.4453	18.5046	23.4853	10.6698	10.7899	9.93823
AKIRIN2	ENSG00000135334	1.27327	1.27327	0.000123318	0.00357661	up	6:-:87675072-87702209	6:-:87675072-87702209	ENSG00000135334	55122	Q53H80	AKIRIN2	akirin 2 [Source:HGNC Symbol;Acc:HGNC:21407]	30.3105	30.4875	27.6322	12.7542	13.3463	15.683
SRSF6	ENSG00000124193	1.27262	1.27262	3.35246e-07	8.7228e-05	up	20:+:43457928-43464247	20:+:43457928-43464247	ENSG00000124193	6431	Q13247	SRSF6	serine and arginine rich splicing factor 6 [Source:HGNC Symbol;Acc:HGNC:10788]	218.254	225.267	211.917	71.0553	83.9219	91.9263
ARL13A	ENSG00000174225	1.27251	1.27251	0.00177534	0.0203221	up	X:+:100969708-100990829	X:+:100969708-100990829	ENSG00000174225	392509	Q5H913	ARL13A	ADP ribosylation factor like GTPase 13A [Source:HGNC Symbol;Acc:HGNC:31709]	5.51617	7.76486	5.90377	3.31439	3.81791	3.80656
MSANTD3	ENSG00000066697	1.26821	1.26821	2.02611e-06	0.000262447	up	9:+:100427156-100451711	9:+:100427156-100451711	ENSG00000066697	91283	A0A024R171	MSANTD3	Myb/SANT DNA binding domain containing 3 [Source:HGNC Symbol;Acc:HGNC:23370]	58.3123	58.3132	53.8261	22.4465	22.511	23.4889
ZNF131	ENSG00000172262	1.26321	1.26321	7.05616e-05	0.00255301	up	5:+:43065176-43192021	5:+:43065176-43192021	ENSG00000172262	7690	P52739	ZNF131	zinc finger protein 131 [Source:HGNC Symbol;Acc:HGNC:12915]	11.4536	11.8108	11.2052	4.46024	4.70581	5.95084
SDC4	ENSG00000124145	1.26181	1.26181	4.99568e-07	0.000108831	up	20:-:45325288-45348424	20:-:45325288-45348424	ENSG00000124145	6385	P31431	SDC4	syndecan 4 [Source:HGNC Symbol;Acc:HGNC:10661]	150.871	152.12	153.961	57.4594	58.762	57.9034
BCL6B	ENSG00000161940	1.26024	1.26024	1.42612e-05	0.000949579	up	17:+:7023020-7030290	17:+:7023020-7030290	ENSG00000161940	255877	Q8N143	BCL6B	B cell CLL/lymphoma 6B [Source:HGNC Symbol;Acc:HGNC:1002]	16.8229	16.6493	16.628	8.10419	6.96881	7.76005
DCUN1D3	ENSG00000188215	1.26007	1.26007	3.3046e-05	0.00157195	up	16:-:20854925-20900384	16:-:20854925-20900384	ENSG00000188215	123879	Q8IWE4	DCUN1D3	defective in cullin neddylation 1 domain containing 3 [Source:HGNC Symbol;Acc:HGNC:28734]	6.63522	6.68581	6.48377	3.45141	3.41246	3.07533
TEX10	ENSG00000136891	1.25622	1.25622	1.74283e-05	0.00107524	up	9:-:100302077-100352939	9:-:100302077-100352939	ENSG00000136891	54881	A0A024R169	TEX10	testis expressed 10 [Source:HGNC Symbol;Acc:HGNC:25988]	24.8145	25.3738	21.5739	8.58324	9.83149	11.1345
COQ10A	ENSG00000135469	1.25514	1.25514	7.98001e-05	0.002733	up	12:+:56266858-56270966	12:+:56266858-56270966	ENSG00000135469	93058	Q96MF6	COQ10A	coenzyme Q10A [Source:HGNC Symbol;Acc:HGNC:26515]	9.49437	10.1591	9.99669	5.3838	4.92226	5.12805
PTP4A1	ENSG00000112245	1.25332	1.25332	5.60811e-06	0.000499423	up	6:+:63521748-63583587	6:+:63521748-63583587	ENSG00000112245	7803	A0A024R8J2	PTP4A1	protein tyrosine phosphatase type IVA, member 1 [Source:HGNC Symbol;Acc:HGNC:9634]	142.472	148.3	123.781	42.9744	51.039	60.4748
HSP90AA2P	ENSG00000224411	1.2533	1.2533	0.00120311	0.0160069	up	11:-:27888838-27891033	11:-:27888838-27891033	ENSG00000224411	3324	Q14568	HSP90AA2P	heat shock protein 90 alpha family class A member 2, pseudogene [Source:HGNC Symbol;Acc:HGNC:5256]	12.1432	11.7513	9.75185	5.16003	6.30325	6.65194
KCTD9	ENSG00000104756	1.24373	1.24373	3.61378e-05	0.00166356	up	8:-:25427847-25458476	8:-:25427847-25458476	ENSG00000104756	54793	Q7L273	KCTD9	potassium channel tetramerization domain containing 9 [Source:HGNC Symbol;Acc:HGNC:22401]	46.239	50.3214	42.0412	15.4459	19.1396	22.1247
HPS5	ENSG00000110756	1.24158	1.24158	4.6498e-05	0.00197561	up	11:-:18278668-18322198	11:-:18278668-18322198	ENSG00000110756	11234	Q9UPZ3	HPS5	HPS5, biogenesis of lysosomal organelles complex 2 subunit 2 [Source:HGNC Symbol;Acc:HGNC:17022]	24.4101	25.3886	22.2041	8.39387	10.6631	11.5284
NT5C3A	ENSG00000122643	1.23994	1.23994	0.000130771	0.00368798	up	7:-:33014113-33062797	7:-:33014113-33062797	ENSG00000122643	51251	Q9H0P0	NT5C3A	5'-nucleotidase, cytosolic IIIA [Source:HGNC Symbol;Acc:HGNC:17820]	25.4226	26.4139	22.719	10.2559	10.1248	13.439
ZNF394	ENSG00000160908	1.23991	1.23991	0.000181855	0.00455735	up	7:-:99486519-99500324	7:-:99486519-99500324	ENSG00000160908	84124	Q53GI3	ZNF394	zinc finger protein 394 [Source:HGNC Symbol;Acc:HGNC:18832]	4.86294	4.86027	5.30958	2.80408	3.13706	2.59677
TBC1D22B	ENSG00000065491	1.23492	1.23492	2.65738e-05	0.00139011	up	6:+:37257772-37332970	6:+:37257772-37332970	ENSG00000065491	55633	Q9NU19	TBC1D22B	TBC1 domain family member 22B [Source:HGNC Symbol;Acc:HGNC:21602]	15.0241	15.038	16.2045	7.63164	7.64181	7.31908
RAP2B	ENSG00000181467	1.22935	1.22935	1.79914e-06	0.000241347	up	3:+:153162270-153170620	3:+:153162270-153170620	ENSG00000181467	5912	P61225	RAP2B	RAP2B, member of RAS oncogene family [Source:HGNC Symbol;Acc:HGNC:9862]	34.8357	35.3045	32.4906	12.8213	12.7856	15.0029
ETV3	ENSG00000117036	1.22915	1.22915	0.000118248	0.00348937	up	1:-:157121191-157138474	1:-:157121191-157138474	ENSG00000117036	2117	P41162	ETV3	ETS variant 3 [Source:HGNC Symbol;Acc:HGNC:3492]	10.4686	10.2351	9.86032	4.23235	4.87657	5.33603
CYCS	ENSG00000172115	1.22904	1.22904	5.10878e-06	0.000480707	up	7:-:25120091-25125361	7:-:25120091-25125361	ENSG00000172115	54205	G4XXL9	CYCS	cytochrome c, somatic [Source:HGNC Symbol;Acc:HGNC:19986]	85.1323	88.5902	80.1569	27.9144	33.0478	38.0312
STARD4	ENSG00000164211	1.22877	1.22877	2.74192e-06	0.000328959	up	5:-:111496033-111512590	5:-:111496033-111512590	ENSG00000164211	134429	Q96DR4	STARD4	StAR related lipid transfer domain containing 4 [Source:HGNC Symbol;Acc:HGNC:18058]	105.825	111.089	101.241	35.1722	40.3485	48.0187
PLPP3	ENSG00000162407	1.22833	1.22833	0.000107876	0.00331745	up	1:-:56494747-56645301	1:-:56494747-56645301	ENSG00000162407	8613	O14495	PLPP3	phospholipid phosphatase 3 [Source:HGNC Symbol;Acc:HGNC:9229]	6.89622	7.22185	6.49021	3.58736	3.6217	3.52873
CCDC126	ENSG00000169193	1.22804	1.22804	0.00081576	0.0125811	up	7:+:23597379-23644708	7:+:23597379-23644708	ENSG00000169193	90693	Q96EE4	CCDC126	coiled-coil domain containing 126 [Source:HGNC Symbol;Acc:HGNC:22398]	7.31036	7.20591	7.21762	3.66423	3.56897	4.74789
CD55	ENSG00000196352	1.22619	1.22619	2.49559e-05	0.00133107	up	1:+:207321376-207386804	1:+:207321376-207386804	ENSG00000196352	1604	P08174	CD55	CD55 molecule (Cromer blood group) [Source:HGNC Symbol;Acc:HGNC:2665]	35.6996	35.448	32.8054	11.733	14.5109	16.68
FBXW7	ENSG00000109670	1.22428	1.22428	0.000160801	0.00422059	up	4:-:152320544-152536063	4:-:152320544-152536063	ENSG00000109670	55294	Q969H0	FBXW7	F-box and WD repeat domain containing 7 [Source:HGNC Symbol;Acc:HGNC:16712]	10.1788	10.3576	8.99442	3.61106	4.30114	5.28665
C6orf62	ENSG00000112308	1.22295	1.22295	2.60333e-06	0.000316653	up	6:-:24704861-24720836	6:-:24704861-24720836	ENSG00000112308	81688	A0A024R026	C6orf62	chromosome 6 open reading frame 62 [Source:HGNC Symbol;Acc:HGNC:20998]	93.074	94.3153	85.2062	31.1163	36.0214	39.5621
ZNF770	ENSG00000198146	1.22025	1.22025	5.53147e-05	0.00222165	up	15:-:34978341-34988287	15:-:34978341-34988287	ENSG00000198146	54989	Q6IQ21	ZNF770	zinc finger protein 770 [Source:HGNC Symbol;Acc:HGNC:26061]	33.218	35.4449	31.6374	11.3841	14.028	16.8478
SS18L1	ENSG00000184402	1.21655	1.21655	1.90838e-05	0.00113321	up	20:+:62143795-62182484	20:+:62143795-62182484	ENSG00000184402	26039	O75177	SS18L1	SS18L1, nBAF chromatin remodeling complex subunit [Source:HGNC Symbol;Acc:HGNC:15592]	16.8164	17.4052	17.07	7.57	7.51641	8.30507
LRIF1	ENSG00000121931	1.21582	1.21582	3.43908e-05	0.00161545	up	1:-:110947185-110964079	1:-:110947185-110964079	ENSG00000121931	55791	Q5T3J3	LRIF1	ligand dependent nuclear receptor interacting factor 1 [Source:HGNC Symbol;Acc:HGNC:30299]	41.1952	42.3722	36.7063	14.9603	17.7107	19.395
TDG	ENSG00000139372	1.21423	1.21423	5.76275e-05	0.00227185	up	12:+:103965804-103988874	12:+:103965804-103988874	ENSG00000139372	6996	B4E127	TDG	thymine DNA glycosylase [Source:HGNC Symbol;Acc:HGNC:11700]	24.3906	23.4268	21.5637	9.19732	9.76721	12.0548
PLEKHF2	ENSG00000175895	1.21219	1.21219	0.000654002	0.0109877	up	8:+:95133804-95156684	8:+:95133804-95156684	ENSG00000175895	79666	Q9H8W4	PLEKHF2	pleckstrin homology and FYVE domain containing 2 [Source:HGNC Symbol;Acc:HGNC:20757]	13.7062	14.3198	13.4125	6.19232	6.8856	8.61465
CACHD1	ENSG00000158966	1.21114	1.21114	0.000372733	0.00741057	up	1:+:64470792-64693058	1:+:64470792-64693058	ENSG00000158966	57685	Q5VU97	CACHD1	cache domain containing 1 [Source:HGNC Symbol;Acc:HGNC:29314]	4.97399	5.3165	5.16893	2.46926	2.96445	2.87779
SAFB2	ENSG00000130254	1.20244	1.20244	7.1962e-05	0.00257605	up	19:-:5586999-5624046	19:-:5586999-5624046	ENSG00000130254	9667	Q14151	SAFB2	scaffold attachment factor B2 [Source:HGNC Symbol;Acc:HGNC:21605]	11.6557	12.0269	12.857	7.10821	5.66934	4.38847
HSPA14	ENSG00000187522	1.20168	1.20168	0.00094769	0.0137122	up	10:+:14838164-14871741	10:+:14838164-14871741	ENSG00000187522	51182	Q0VDF9	HSPA14	heat shock protein family A (Hsp70) member 14 [Source:HGNC Symbol;Acc:HGNC:29526]	15.0765	16.2457	14.6893	7.01895	7.62063	9.96595
RGMB	ENSG00000174136	1.20165	1.20165	0.000511009	0.00919464	up	5:+:98768650-98798643	5:+:98768650-98798643	ENSG00000174136	285704	J3KNF6	RGMB	repulsive guidance molecule BMP co-receptor b [Source:HGNC Symbol;Acc:HGNC:26896]	6.88209	7.70302	6.47695	3.07657	4.01602	3.7478
ABHD3	ENSG00000158201	1.20162	1.20162	0.00104106	0.0146384	up	18:-:21650897-21704805	18:-:21650897-21704805	ENSG00000158201	171586	Q8WU67	ABHD3	abhydrolase domain containing 3 [Source:HGNC Symbol;Acc:HGNC:18718]	7.14043	7.43016	6.15282	3.16478	4.12918	3.97633
TRIM23	ENSG00000113595	1.20149	1.20149	0.00130301	0.0168418	up	5:-:65589680-65625975	5:-:65589680-65625975	ENSG00000113595	373	P36406	TRIM23	tripartite motif containing 23 [Source:HGNC Symbol;Acc:HGNC:660]	8.29256	8.70171	7.31648	3.48781	4.57475	4.94394
PDCD4	ENSG00000150593	1.19969	1.19969	1.38725e-05	0.000937001	up	10:+:110871795-110900006	10:+:110871795-110900006	ENSG00000150593	27250	Q53EL6	PDCD4	programmed cell death 4 [Source:HGNC Symbol;Acc:HGNC:8763]	39.1541	40.8775	37.2506	14.4438	16.8904	18.596
AMMECR1L	ENSG00000144233	1.19767	1.19767	1.9171e-05	0.00113591	up	2:-:127861630-127885922	2:-:127861630-127885922	ENSG00000144233	83607	A0A024RAG1	AMMECR1L	AMMECR1 like [Source:HGNC Symbol;Acc:HGNC:28658]	20.8105	20.9843	20.5753	8.71877	9.88268	9.51139
ESM1	ENSG00000164283	1.19312	1.19312	2.50251e-06	0.000310705	up	5:-:54977864-55022671	5:-:54977864-55022671	ENSG00000164283	11082	Q9NQ30	ESM1	endothelial cell specific molecule 1 [Source:HGNC Symbol;Acc:HGNC:3466]	94.8883	96.4222	90.791	35.4603	38.1484	42.5284
NRIP3	ENSG00000175352	1.18899	1.18899	4.58138e-05	0.00195834	up	11:-:8980576-9004049	11:-:8980576-9004049	ENSG00000175352	56675	Q9NQ35	NRIP3	nuclear receptor interacting protein 3 [Source:HGNC Symbol;Acc:HGNC:1167]	33.7523	34.1313	30.7456	12.4657	15.0941	16.393
SLC25A32	ENSG00000164933	1.18818	1.18818	2.16223e-05	0.00122767	up	8:-:103398635-103415189	8:-:103398635-103415189	ENSG00000164933	81034	A0A024R9D0	SLC25A32	solute carrier family 25 member 32 [Source:HGNC Symbol;Acc:HGNC:29683]	32.0205	34.4809	32.4185	13.7018	14.45	16.4829
TAF1D	ENSG00000166012	1.18688	1.18688	1.37362e-06	0.000200495	up	11:-:93729948-93784391	11:-:93729948-93784391	ENSG00000166012	79101	A0A024R3A9	TAF1D	TATA-box binding protein associated factor, RNA polymerase I subunit D [Source:HGNC Symbol;Acc:HGNC:28759]	53.6439	53.5845	50.4956	18.7379	21.3181	23.194
HMGCS1	ENSG00000112972	1.18487	1.18487	2.37653e-05	0.00129527	up	5:-:43289395-43313512	5:-:43289395-43313512	ENSG00000112972	3157	A0A024R059	HMGCS1	3-hydroxy-3-methylglutaryl-CoA synthase 1 [Source:HGNC Symbol;Acc:HGNC:5007]	95.5588	98.1911	82.6686	30.4682	36.5843	45.3816
ADRB2	ENSG00000169252	1.18363	1.18363	3.83497e-05	0.00172816	up	5:+:148825245-148828687	5:+:148825245-148828687	ENSG00000169252	154	P07550	ADRB2	adrenoceptor beta 2 [Source:HGNC Symbol;Acc:HGNC:286]	18.6682	17.8643	20.8217	9.185	9.46719	9.21974
E2F6	ENSG00000169016	1.17923	1.17923	0.000375929	0.00746393	up	2:-:11444375-11466177	2:-:11444375-11466177	ENSG00000169016	1876	O75461	E2F6	E2F transcription factor 6 [Source:HGNC Symbol;Acc:HGNC:3120]	17.2234	17.2246	15.2131	6.82332	8.09698	9.43526
SUCO	ENSG00000094975	1.17648	1.17648	0.000109589	0.00334606	up	1:+:172532349-172611833	1:+:172532349-172611833	ENSG00000094975	51430	Q9UBS9	SUCO	SUN domain containing ossification factor [Source:HGNC Symbol;Acc:HGNC:1240]	19.5928	20.5615	17.3703	7.03809	8.22295	10.3484
PLEKHA8P1	ENSG00000134297	1.17639	1.17639	0.000585092	0.0101727	up	12:-:45173064-45216041	12:-:45173064-45216041	ENSG00000134297	51054	O95397	PLEKHA8P1	pleckstrin homology domain containing A8 pseudogene 1	12.6792	12.9165	11.8347	6.2299	7.40982	7.26508
BDNF	ENSG00000176697	1.17449	1.17449	3.37614e-05	0.00160096	up	11:-:27654893-27722058	11:-:27654893-27722058	ENSG00000176697	627	A0A0E3SU01	BDNF	brain derived neurotrophic factor [Source:HGNC Symbol;Acc:HGNC:1033]	8.48181	8.78922	8.69766	4.09325	4.26179	4.27545
BUD31	ENSG00000106245	1.17198	1.17198	2.20511e-05	0.00122815	up	7:+:99408641-99419616	7:+:99408641-99419616	ENSG00000106245	8896	P41223	BUD31	BUD31 homolog [Source:HGNC Symbol;Acc:HGNC:29629]	30.5021	30.3608	27.9027	14.5873	14.0594	13.9393
ZCCHC2	ENSG00000141664	1.17039	1.17039	8.19367e-05	0.00276876	up	18:+:62523007-62587709	18:+:62523007-62587709	ENSG00000141664	54877	Q9BRD4	ZCCHC2	zinc finger CCHC-type containing 2 [Source:HGNC Symbol;Acc:HGNC:22916]	14.2896	14.7765	13.3709	5.20801	6.46213	7.38864
SLC3A2	ENSG00000168003	1.16987	1.16987	0.00100736	0.0143193	up	11:+:62856102-62888875	11:+:62856102-62888875	ENSG00000168003	6520	P08195	SLC3A2	solute carrier family 3 member 2 [Source:HGNC Symbol;Acc:HGNC:11026]	54.6109	52.5194	68.0476	32.4684	23.7572	17.187
TLR4	ENSG00000136869	1.16792	1.16792	1.47978e-05	0.000971011	up	9:+:117704175-117724730	9:+:117704175-117724730	ENSG00000136869	7099	O00206	TLR4	toll like receptor 4 [Source:HGNC Symbol;Acc:HGNC:11850]	36.9202	37.8753	32.9539	11.8005	14.6096	17.2504
ZCCHC6	ENSG00000083223	1.16791	1.16791	0.00281063	0.0272796	up	9:-:86287733-86354454	9:-:86287733-86354454	ENSG00000083223	79670	Q5VYS8	ZCCHC6	zinc finger CCHC-type containing 6 [Source:HGNC Symbol;Acc:HGNC:25817]	10.5505	11.35	8.75043	3.65482	5.44245	6.34125
TMEM251	ENSG00000153485	1.16319	1.16319	0.0024562	0.0251348	up	14:+:93184951-93187089	14:+:93184951-93187089	ENSG00000153485	26175	Q8N6I4	TMEM251	transmembrane protein 251 [Source:HGNC Symbol;Acc:HGNC:20218]	14.7023	16.5989	13.9104	7.75081	8.30058	10.7427
ATP1B1	ENSG00000143153	1.15832	1.15832	3.30969e-05	0.00157195	up	1:+:169105697-169132722	1:+:169105697-169132722	ENSG00000143153	481	P05026	ATP1B1	ATPase Na+/K+ transporting subunit beta 1 [Source:HGNC Symbol;Acc:HGNC:804]	94.0755	98.1512	86.4678	31.2099	39.1001	46.7562
PLK3	ENSG00000173846	1.15715	1.15715	0.0419461	0.147909	up	1:+:44800225-44805990	1:+:44800225-44805990	ENSG00000173846	1263	Q9H4B4	PLK3	polo like kinase 3 [Source:HGNC Symbol;Acc:HGNC:2154]	10.1146	9.19525	21.9552	13.0118	6.77023	3.06836
AADAC	ENSG00000114771	1.157	1.157	0.000398558	0.00775904	up	3:+:151814037-151828488	3:+:151814037-151828488	ENSG00000114771	13	P22760	AADAC	arylacetamide deacetylase [Source:HGNC Symbol;Acc:HGNC:17]	70.673	70.1426	60.9599	24.3662	32.3576	38.3313
MDM2	ENSG00000135679	1.15254	1.15254	4.58315e-07	0.000105611	up	12:+:68808176-68850686	12:+:68808176-68850686	ENSG00000135679	4193	Q00987	MDM2	MDM2 proto-oncogene [Source:HGNC Symbol;Acc:HGNC:6973]	106.894	108.034	96.4414	38.0113	42.9951	47.3016
ZC3H12C	ENSG00000149289	1.15016	1.15016	0.000135707	0.00377732	up	11:+:110093361-110171841	11:+:110093361-110171841	ENSG00000149289	85463	Q9C0D7	ZC3H12C	zinc finger CCCH-type containing 12C [Source:HGNC Symbol;Acc:HGNC:29362]	17.4469	18.0311	16.0178	6.16859	7.59198	9.41687
JOSD1	ENSG00000100221	1.1493	1.1493	6.85863e-06	0.000569656	up	22:-:38685543-38701556	22:-:38685543-38701556	ENSG00000100221	9929	A0A024R1P5	JOSD1	Josephin domain containing 1 [Source:HGNC Symbol;Acc:HGNC:28953]	54.436	52.3751	56.9598	24.2426	24.0881	21.0655
DKK1	ENSG00000107984	1.14492	1.14492	1.41265e-05	0.000946601	up	10:+:52314296-52318042	10:+:52314296-52318042	ENSG00000107984	22943	O94907	DKK1	dickkopf WNT signaling pathway inhibitor 1 [Source:HGNC Symbol;Acc:HGNC:2891]	67.3698	68.761	62.4028	30.0074	26.8192	32.2685
SLC16A1	ENSG00000155380	1.14271	1.14271	1.69164e-06	0.000233259	up	1:-:112911847-112957013	1:-:112911847-112957013	ENSG00000155380	6566	P53985	SLC16A1	solute carrier family 16 member 1 [Source:HGNC Symbol;Acc:HGNC:10922]	92.4622	94.6946	87.9607	32.8901	38.2672	41.5981
ZBTB2	ENSG00000181472	1.14271	1.14271	9.05278e-05	0.00294752	up	6:-:151364117-151391548	6:-:151364117-151391548	ENSG00000181472	57621	Q8N680	ZBTB2	zinc finger and BTB domain containing 2 [Source:HGNC Symbol;Acc:HGNC:20868]	11.1745	10.9897	11.8184	6.4549	6.41232	5.98198
TXNDC16	ENSG00000087301	1.14199	1.14199	0.00223877	0.0236541	up	14:-:52430590-52552522	14:-:52430590-52552522	ENSG00000087301	57544	Q9P2K2	TXNDC16	thioredoxin domain containing 16 [Source:HGNC Symbol;Acc:HGNC:19965]	7.21653	7.78257	6.48809	3.24507	4.19284	4.73035
GCLC	ENSG00000001084	1.13965	1.13965	9.16385e-06	0.000697711	up	6:-:53497341-53616970	6:-:53497341-53616970	ENSG00000001084	2729	P48506	GCLC	glutamate-cysteine ligase catalytic subunit [Source:HGNC Symbol;Acc:HGNC:4311]	32.6042	33.8138	30.9329	11.655	13.8019	15.6736
NET1	ENSG00000173848	1.13957	1.13957	1.71639e-05	0.00106247	up	10:+:5412551-5458463	10:+:5412551-5458463	ENSG00000173848	10276	Q5SQI5	NET1	neuroepithelial cell transforming 1 [Source:HGNC Symbol;Acc:HGNC:14592]	24.1792	26.1247	26.2928	12.0612	11.1762	12.4882
DCP1A	ENSG00000272886	1.13726	1.13726	4.62449e-05	0.00197395	up	3:-:53283428-53347610	3:-:53283428-53347610	ENSG00000272886	55802	Q9NPI6	DCP1A	decapping mRNA 1A [Source:HGNC Symbol;Acc:HGNC:18714]	13.2992	12.5988	13.5406	5.99176	6.55888	6.6481
DNAJC2	ENSG00000105821	1.13569	1.13569	7.68883e-05	0.00268141	up	7:-:103312474-103344873	7:-:103312474-103344873	ENSG00000105821	27000	Q99543	DNAJC2	DnaJ heat shock protein family (Hsp40) member C2 [Source:HGNC Symbol;Acc:HGNC:13192]	11.2327	12.154	10.4696	5.35505	5.27191	6.01719
CSGALNACT2	ENSG00000169826	1.13414	1.13414	1.55826e-05	0.00100382	up	10:+:43138486-43185308	10:+:43138486-43185308	ENSG00000169826	55454	A0A0S2Z5F5	CSGALNACT2	chondroitin sulfate N-acetylgalactosaminyltransferase 2 [Source:HGNC Symbol;Acc:HGNC:24292]	71.7869	72.4103	67.8833	25.1248	30.9447	34.9602
FBXL12	ENSG00000127452	1.13322	1.13322	5.99095e-05	0.00231595	up	19:-:9810267-9827816	19:-:9810267-9827816	ENSG00000127452	54850	Q9NXK8	FBXL12	F-box and leucine rich repeat protein 12 [Source:HGNC Symbol;Acc:HGNC:13611]	11.5137	11.9662	12.5921	7.54175	7.12767	5.45825
PLA2G4A	ENSG00000116711	1.13144	1.13144	0.00305436	0.0289527	up	1:+:186828953-186988981	1:+:186828953-186988981	ENSG00000116711	5321	P47712	PLA2G4A	phospholipase A2 group IVA [Source:HGNC Symbol;Acc:HGNC:9035]	20.4057	19.3404	17.0176	7.72186	9.64859	13.3863
CCDC117	ENSG00000159873	1.13	1.13	7.76202e-05	0.0026975	up	22:+:28772674-28789301	22:+:28772674-28789301	ENSG00000159873	150275	Q8IWD4	CCDC117	coiled-coil domain containing 117 [Source:HGNC Symbol;Acc:HGNC:26599]	26.8431	27.3832	24.39	10.7715	12.3731	14.0004
ING3	ENSG00000071243	1.12933	1.12933	0.00070032	0.0114446	up	7:+:120950749-120977216	7:+:120950749-120977216	ENSG00000071243	54556	Q9NXR8	ING3	inhibitor of growth family member 3 [Source:HGNC Symbol;Acc:HGNC:14587]	5.50458	5.21892	4.63485	2.77203	3.08295	2.99558
ZNF627	ENSG00000198551	1.12783	1.12783	0.00105672	0.0147615	up	19:+:11559374-11619135	19:+:11559374-11619135	ENSG00000198551	199692	Q7L945	ZNF627	zinc finger protein 627 [Source:HGNC Symbol;Acc:HGNC:30570]	11.8097	12.2963	11.3748	5.42331	6.44628	7.61932
RGCC	ENSG00000102760	1.12705	1.12705	0.00362744	0.0324776	up	13:+:41457559-41470882	13:+:41457559-41470882	ENSG00000102760	28984	Q9H4X1	RGCC	regulator of cell cycle [Source:HGNC Symbol;Acc:HGNC:20369]	5.91382	5.44786	5.12242	2.85706	3.89402	3.702
KHDRBS3	ENSG00000131773	1.12644	1.12644	5.88835e-05	0.00230015	up	8:+:135457457-135656722	8:+:135457457-135656722	ENSG00000131773	10656	O75525	KHDRBS3	KH RNA binding domain containing, signal transduction associated 3 [Source:HGNC Symbol;Acc:HGNC:18117]	9.2793	9.56651	8.85414	4.28	4.42899	4.9067
VCPIP1	ENSG00000175073	1.12591	1.12591	0.00168652	0.0196435	up	8:-:66628487-66667217	8:-:66628487-66667217	ENSG00000175073	80124	Q96JH7	VCPIP1	valosin containing protein interacting protein 1 [Source:HGNC Symbol;Acc:HGNC:30897]	6.16079	6.42407	5.69697	2.42488	3.34032	3.85971
DDX50	ENSG00000107625	1.12414	1.12414	8.00232e-05	0.00273339	up	10:+:68901278-68946847	10:+:68901278-68946847	ENSG00000107625	79009	Q9BQ39	DDX50	DExD-box helicase 50 [Source:HGNC Symbol;Acc:HGNC:17906]	45.8324	48.8078	40.9175	19.1351	19.8833	24.6898
LIN54	ENSG00000189308	1.12381	1.12381	0.000997238	0.0142409	up	4:-:82909973-83012926	4:-:82909973-83012926	ENSG00000189308	132660	Q6MZP7	LIN54	lin-54 DREAM MuvB core complex component [Source:HGNC Symbol;Acc:HGNC:25397]	7.56335	7.9166	7.65935	3.45104	3.94196	5.08041
DNAJA1	ENSG00000086061	1.12111	1.12111	2.84633e-06	0.000335306	up	9:+:33025211-33039907	9:+:33025211-33039907	ENSG00000086061	3301	P31689	DNAJA1	DnaJ heat shock protein family (Hsp40) member A1 [Source:HGNC Symbol;Acc:HGNC:5229]	357.789	364.66	324.621	125.284	141.723	170.505
TFRC	ENSG00000072274	1.11915	1.11915	2.66675e-05	0.00139015	up	3:-:196027183-196082189	3:-:196027183-196082189	ENSG00000072274	7037	P02786	TFRC	transferrin receptor [Source:HGNC Symbol;Acc:HGNC:11763]	129.499	135.283	114.101	41.4377	53.6417	64.3469
PNP	ENSG00000198805	1.11749	1.11749	5.22911e-05	0.00213201	up	14:+:20468954-20477094	14:+:20468954-20477094	ENSG00000198805	4860	P00491	PNP	purine nucleoside phosphorylase [Source:HGNC Symbol;Acc:HGNC:7892]	136.626	133.281	156.744	65.6914	61.3431	48.9483
RABGGTB	ENSG00000137955	1.1159	1.1159	1.57837e-05	0.00100915	up	1:+:75786197-75795079	1:+:75786197-75795079	ENSG00000137955	5876	P53611	RABGGTB	Rab geranylgeranyltransferase beta subunit [Source:HGNC Symbol;Acc:HGNC:9796]	43.88	46.4095	41.654	16.0153	19.5487	21.8063
EIF3J	ENSG00000104131	1.11553	1.11553	1.90876e-05	0.00113321	up	15:+:44537057-44563029	15:+:44537057-44563029	ENSG00000104131	8669	O75822	EIF3J	eukaryotic translation initiation factor 3 subunit J [Source:HGNC Symbol;Acc:HGNC:3270]	63.0019	65.5483	55.9007	24.2473	26.9027	30.2458
MAP2K1	ENSG00000169032	1.11333	1.11333	3.80115e-05	0.0017181	up	15:+:66386817-66492312	15:+:66386817-66492312	ENSG00000169032	5604	A4QPA9	MAP2K1	mitogen-activated protein kinase kinase 1 [Source:HGNC Symbol;Acc:HGNC:6840]	43.0909	42.5217	46.3223	22.5317	19.8668	16.9791
HBP1	ENSG00000105856	1.11299	1.11299	0.000359718	0.00725302	up	7:+:107168961-107202529	7:+:107168961-107202529	ENSG00000105856	26959	A0A024R722	HBP1	HMG-box transcription factor 1 [Source:HGNC Symbol;Acc:HGNC:23200]	18.9422	21.1397	18.0147	7.40077	9.06949	11.456
TMEM167B	ENSG00000215717	1.11109	1.11109	0.000381778	0.00753533	up	1:+:109089803-109096934	1:+:109089803-109096934	ENSG00000215717	56900	Q9NRX6	TMEM167B	transmembrane protein 167B [Source:HGNC Symbol;Acc:HGNC:30187]	15.4105	16.7658	15.0953	6.85065	7.82181	9.37207
ZNF280C	ENSG00000056277	1.11018	1.11018	0.00217497	0.0232253	up	X:-:130202711-130268899	X:-:130202711-130268899	ENSG00000056277	55609	Q8ND82	ZNF280C	zinc finger protein 280C [Source:HGNC Symbol;Acc:HGNC:25955]	5.94438	5.88426	5.6573	2.89441	3.36042	4.12221
PAPOLG	ENSG00000115421	1.10999	1.10999	0.00163891	0.0193167	up	2:+:60756230-60802085	2:+:60756230-60802085	ENSG00000115421	64895	Q9BWT3	PAPOLG	poly(A) polymerase gamma [Source:HGNC Symbol;Acc:HGNC:14982]	6.39663	6.93102	6.07889	2.83593	3.22372	4.44126
ITPKC	ENSG00000086544	1.10537	1.10537	0.0172142	0.0823767	up	19:+:40717103-40740860	19:+:40717103-40740860	ENSG00000086544	80271	A0A024R0N8	ITPKC	inositol-trisphosphate 3-kinase C [Source:HGNC Symbol;Acc:HGNC:14897]	4.06075	4.06924	7.56944	6.2681	2.81957	1.70957
SLC35G2	ENSG00000168917	1.10387	1.10387	0.000860154	0.0129399	up	3:+:136818647-136855892	3:+:136818647-136855892	ENSG00000168917	80723	Q8TBE7	SLC35G2	solute carrier family 35 member G2 [Source:HGNC Symbol;Acc:HGNC:28480]	8.15697	7.77691	7.54964	4.18058	4.24433	5.16357
CLN8	ENSG00000182372	1.1027	1.1027	8.1984e-05	0.00276876	up	8:+:1755778-1801711	8:+:1755778-1801711	ENSG00000182372	2055	A0A024QZ57	CLN8	CLN8, transmembrane ER and ERGIC protein [Source:HGNC Symbol;Acc:HGNC:2079]	5.17333	4.92737	5.91374	3.24547	3.00933	2.28677
LOX	ENSG00000113083	1.10041	1.10041	0.000113783	0.0034258	up	5:-:122063195-122078360	5:-:122063195-122078360	ENSG00000113083	4015	D0PNI2	LOX	lysyl oxidase [Source:HGNC Symbol;Acc:HGNC:6664]	17.2967	18.1021	17.1444	7.86896	7.72766	9.96654
TRAF4	ENSG00000076604	1.09858	1.09858	0.0401651	0.143715	up	17:+:28743984-28750958	17:+:28743984-28750958	ENSG00000076604	9618	A0A024QZ59	TRAF4	TNF receptor associated factor 4 [Source:HGNC Symbol;Acc:HGNC:12034]	4.40243	3.59644	8.70869	6.40275	2.84172	1.5525
EPC2	ENSG00000135999	1.0973	1.0973	0.000206773	0.00494568	up	2:+:148644440-148787568	2:+:148644440-148787568	ENSG00000135999	26122	Q52LR7	EPC2	enhancer of polycomb homolog 2 [Source:HGNC Symbol;Acc:HGNC:24543]	26.3881	26.6103	23.4342	9.67355	12.1487	14.4535
TERF2IP	ENSG00000166848	1.09517	1.09517	7.08869e-05	0.00256169	up	16:+:75647786-75761872	16:+:75647786-75761872	ENSG00000166848	54386	Q9NYB0	TERF2IP	TERF2 interacting protein [Source:HGNC Symbol;Acc:HGNC:19246]	37.6693	38.4852	32.8379	15.6211	16.6006	19.7864
RMC1	ENSG00000141452	1.09502	1.09502	0.000107264	0.00330541	up	18:+:23503470-23531807	18:+:23503470-23531807	ENSG00000141452	29919	B7Z201	RMC1	regulator of MON1-CCZ1 [Source:HGNC Symbol;Acc:HGNC:24326]	19.6265	18.4495	18.4346	9.33621	10.2778	10.0366
CLDN1	ENSG00000163347	1.08791	1.08791	0.000613958	0.0104916	up	3:-:190305701-190322475	3:-:190305701-190322475	ENSG00000163347	9076	A5JSJ9	CLDN1	claudin 1 [Source:HGNC Symbol;Acc:HGNC:2032]	12.5936	12.1561	11.9872	6.37637	6.15587	8.0218
CCNYL1	ENSG00000163249	1.08284	1.08284	0.000182087	0.00455934	up	2:+:207711540-207761839	2:+:207711540-207761839	ENSG00000163249	151195	Q8N7R7	CCNYL1	cyclin Y like 1 [Source:HGNC Symbol;Acc:HGNC:26868]	27.2285	28.2603	25.1203	10.6612	13.2213	15.1231
ZNF267	ENSG00000185947	1.08212	1.08212	0.00404263	0.0348096	up	16:+:31873758-31917357	16:+:31873758-31917357	ENSG00000185947	10308	Q14586	ZNF267	zinc finger protein 267 [Source:HGNC Symbol;Acc:HGNC:13060]	6.86739	6.27648	5.72385	2.72042	3.91308	4.28494
FGF5	ENSG00000138675	1.08122	1.08122	0.000150581	0.00402523	up	4:+:80266599-80336680	4:+:80266599-80336680	ENSG00000138675	2250	P12034	FGF5	fibroblast growth factor 5 [Source:HGNC Symbol;Acc:HGNC:3683]	19.5528	22.0745	19.5336	8.39538	9.77075	11.5963
MEX3C	ENSG00000176624	1.0806	1.0806	0.000185031	0.00460197	up	18:-:51174550-51218304	18:-:51174550-51218304	ENSG00000176624	51320	Q5U5Q3	MEX3C	mex-3 RNA binding family member C [Source:HGNC Symbol;Acc:HGNC:28040]	24.2244	24.7629	21.401	8.71722	10.6913	13.4281
ZNF800	ENSG00000048405	1.0792	1.0792	0.00100329	0.0142819	up	7:-:127346790-127431924	7:-:127346790-127431924	ENSG00000048405	168850	Q2TB10	ZNF800	zinc finger protein 800 [Source:HGNC Symbol;Acc:HGNC:27267]	8.58005	8.88021	8.0173	4.03187	4.56688	5.58633
ADIPOR2	ENSG00000006831	1.07703	1.07703	4.3402e-06	0.000432892	up	12:+:1688574-1788678	12:+:1688574-1788678	ENSG00000006831	79602	Q86V24	ADIPOR2	adiponectin receptor 2 [Source:HGNC Symbol;Acc:HGNC:24041]	76.4312	76.3654	72.4705	27.8543	33.424	35.9485
CYP20A1	ENSG00000119004	1.07567	1.07567	0.000170974	0.00436882	up	2:+:203238940-203305611	2:+:203238940-203305611	ENSG00000119004	57404	Q6UW02	CYP20A1	cytochrome P450 family 20 subfamily A member 1 [Source:HGNC Symbol;Acc:HGNC:20576]	19.9466	20.4875	20.0247	9.65122	10.7495	11.4045
GARS	ENSG00000106105	1.07427	1.07427	1.25788e-05	0.000877348	up	7:+:30594681-30634033	7:+:30594681-30634033	ENSG00000106105	2617	P41250	GARS	glycyl-tRNA synthetase [Source:HGNC Symbol;Acc:HGNC:4162]	96.6168	96.2354	90.1116	34.56	40.1803	47.3201
ZNF217	ENSG00000171940	1.07401	1.07401	0.000118575	0.00349556	up	20:-:53567065-53609907	20:-:53567065-53609907	ENSG00000171940	7764	O75362	ZNF217	zinc finger protein 217 [Source:HGNC Symbol;Acc:HGNC:13009]	11.8398	12.4069	11.3278	5.57463	6.1765	6.55366
FAM76B	ENSG00000077458	1.07078	1.07078	0.00143816	0.0180733	up	11:-:95768942-95790409	11:-:95768942-95790409	ENSG00000077458	143684	Q5HYJ3	FAM76B	family with sequence similarity 76 member B [Source:HGNC Symbol;Acc:HGNC:28492]	8.59046	8.12343	8.14222	3.87528	4.3602	5.74665
HSPA9	ENSG00000113013	1.07059	1.07059	6.59603e-07	0.000127106	up	5:-:138554882-138575444	5:-:138554882-138575444	ENSG00000113013	3313	P38646	HSPA9	heat shock protein family A (Hsp70) member 9 [Source:HGNC Symbol;Acc:HGNC:5244]	292.781	300.576	273.378	113.802	130.261	142.983
SELENOK	ENSG00000113811	1.06997	1.06997	8.50514e-05	0.0028403	up	3:-:53884410-53891988	3:-:53884410-53891988	ENSG00000113811	58515	Q9Y6D0	SELENOK	selenoprotein K [Source:HGNC Symbol;Acc:HGNC:30394]	33.4975	34.5122	30.2724	15.9688	17.5821	16.8939
PELO	ENSG00000152684	1.06928	1.06928	0.000142741	0.00390412	up	5:+:52787940-52804046	5:+:52787940-52804046	ENSG00000152684	53918	Q9BRX2	PELO	pelota mRNA surveillance and ribosome rescue factor [Source:HGNC Symbol;Acc:HGNC:8829]	10.6198	10.885	13.284	7.57729	6.12173	5.20623
TMEM243	ENSG00000135185	1.06692	1.06692	0.0019157	0.0213647	up	7:-:87196160-87220587	7:-:87196160-87220587	ENSG00000135185	79161	Q9BU79	TMEM243	transmembrane protein 243 [Source:HGNC Symbol;Acc:HGNC:21707]	9.31224	10.0894	8.17956	4.77213	5.64797	6.01167
RBM48	ENSG00000127993	1.06473	1.06473	0.00116288	0.0156385	up	7:+:92528773-92538005	7:+:92528773-92538005	ENSG00000127993	84060	Q5RL73	RBM48	RNA binding motif protein 48 [Source:HGNC Symbol;Acc:HGNC:21785]	5.68393	6.03162	5.34094	3.24063	3.42348	3.74297
FLVCR1	ENSG00000162769	1.06453	1.06453	0.00198186	0.0218959	up	1:+:212858255-212899363	1:+:212858255-212899363	ENSG00000162769	28982	Q9Y5Y0	FLVCR1	feline leukemia virus subgroup C cellular receptor 1 [Source:HGNC Symbol;Acc:HGNC:24682]	6.73413	6.83356	6.47273	3.12311	3.85553	4.58746
CTR9	ENSG00000198730	1.0634	1.0634	4.81432e-05	0.00202323	up	11:+:10750987-10801625	11:+:10750987-10801625	ENSG00000198730	9646	Q6PD62	CTR9	CTR9 homolog, Paf1/RNA polymerase II complex component [Source:HGNC Symbol;Acc:HGNC:16850]	30.6026	30.854	28.7346	11.6759	14.2268	15.8686
DDX5	ENSG00000108654	1.06121	1.06121	5.55073e-07	0.000116953	up	17:-:64499616-64508199	17:-:64499616-64508199	ENSG00000108654	1655	P17844	DDX5	DEAD-box helicase 5 [Source:HGNC Symbol;Acc:HGNC:2746]	409.645	422.327	379.976	182.948	206.81	230.513
TRNP1	ENSG00000253368	1.06109	1.06109	0.000257629	0.00570598	up	1:+:26993707-27000898	1:+:26993707-27000898	ENSG00000253368	388610	Q6NT89	TRNP1	TMF1-regulated nuclear protein 1 [Source:HGNC Symbol;Acc:HGNC:34348]	22.9558	23.018	22.576	11.9079	14.123	12.4252
RNF38	ENSG00000137075	1.05557	1.05557	0.00134305	0.0172036	up	9:-:36336396-36487548	9:-:36336396-36487548	ENSG00000137075	152006	Q9H0F5	RNF38	ring finger protein 38 [Source:HGNC Symbol;Acc:HGNC:18052]	11.5376	11.4954	10.335	4.61528	6.37436	6.83756
SERPINB8	ENSG00000166401	1.05486	1.05486	1.67183e-05	0.00104503	up	18:+:63969925-64019779	18:+:63969925-64019779	ENSG00000166401	5271	P50452	SERPINB8	serpin family B member 8 [Source:HGNC Symbol;Acc:HGNC:8952]	20.4545	19.6988	20.5914	9.73409	9.59724	10.3118
MARCH3	ENSG00000173926	1.05467	1.05467	0.000127457	0.00364193	up	5:-:126867714-127030808	5:-:126867714-127030808	ENSG00000173926	115123	Q86UD3	MARCH3	membrane associated ring-CH-type finger 3 [Source:HGNC Symbol;Acc:HGNC:28728]	5.07466	5.14563	5.65565	3.66148	3.40554	2.60359
EIF4A2	ENSG00000156976	1.05433	1.05433	7.29616e-06	0.000598125	up	3:+:186783205-186789900	3:+:186783205-186789900	ENSG00000156976	1974	Q14240	EIF4A2	eukaryotic translation initiation factor 4A2 [Source:HGNC Symbol;Acc:HGNC:3284]	243.804	253.278	222.207	94.4358	108.716	130.917
KLF11	ENSG00000172059	1.05358	1.05358	0.000143973	0.00391632	up	2:+:10042849-10054836	2:+:10042849-10054836	ENSG00000172059	8462	O14901	KLF11	Kruppel like factor 11 [Source:HGNC Symbol;Acc:HGNC:11811]	7.91969	7.73067	7.76984	4.76214	4.52449	4.44422
PATL1	ENSG00000166889	1.05355	1.05355	7.90416e-06	0.000631888	up	11:-:59636716-59668980	11:-:59636716-59668980	ENSG00000166889	219988	Q86TB9	PATL1	PAT1 homolog 1, processing body mRNA decay factor [Source:HGNC Symbol;Acc:HGNC:26721]	71.9734	74.0952	69.7542	27.785	32.891	35.3936
C4orf3	ENSG00000164096	1.05238	1.05238	2.11527e-05	0.00121199	up	4:-:119296419-119304445	4:-:119296419-119304445	ENSG00000164096	401152	Q8WVX3	C4orf3	chromosome 4 open reading frame 3 [Source:HGNC Symbol;Acc:HGNC:19225]	36.5735	35.6834	35.7273	16.9694	17.6769	18.5255
ZKSCAN5	ENSG00000196652	1.05237	1.05237	0.00019326	0.00472444	up	7:+:99504651-99534700	7:+:99504651-99534700	ENSG00000196652	23660	Q8N718	ZKSCAN5	zinc finger with KRAB and SCAN domains 5 [Source:HGNC Symbol;Acc:HGNC:12867]	6.15558	6.01582	6.68043	3.60857	3.76027	3.59959
PPP3CC	ENSG00000120910	1.05157	1.05157	0.00118861	0.0158633	up	8:+:22440819-22541142	8:+:22440819-22541142	ENSG00000120910	5533	P48454	PPP3CC	protein phosphatase 3 catalytic subunit gamma [Source:HGNC Symbol;Acc:HGNC:9316]	7.88987	8.68832	8.18716	4.78621	4.96726	5.62027
INTS13	ENSG00000064102	1.05079	1.05079	2.34841e-05	0.00128597	up	12:-:26905181-26938326	12:-:26905181-26938326	ENSG00000064102	55726	Q9NVM9	INTS13	integrator complex subunit 13 [Source:HGNC Symbol;Acc:HGNC:20174]	91.4075	91.3838	79.8087	34.6708	36.6422	46.1224
RAP2A	ENSG00000125249	1.04959	1.04959	0.000316688	0.00666849	up	13:+:97434222-97469128	13:+:97434222-97469128	ENSG00000125249	5911	P10114	RAP2A	RAP2A, member of RAS oncogene family [Source:HGNC Symbol;Acc:HGNC:9861]	15.7544	16.8464	14.3329	6.98536	7.61559	9.36052
NUDT11	ENSG00000196368	1.04872	1.04872	0.00264828	0.0262738	up	X:-:51490011-51496596	X:-:51490011-51496596	ENSG00000196368	55190	Q96G61	NUDT11	nudix hydrolase 11 [Source:HGNC Symbol;Acc:HGNC:18011]	9.68246	9.61784	8.14222	5.09049	5.85055	6.31326
TEX30	ENSG00000151287	1.04789	1.04789	0.00331973	0.0306129	up	13:-:102765990-102773811	13:-:102765990-102773811	ENSG00000151287	93081	A0A024RDZ1	TEX30	testis expressed 30 [Source:HGNC Symbol;Acc:HGNC:25188]	9.24034	9.60524	9.5914	5.15329	5.95974	7.14681
GGPS1	ENSG00000152904	1.0473	1.0473	0.000527463	0.00944118	up	1:+:235327350-235344532	1:+:235327350-235344532	ENSG00000152904	9453	O95749	GGPS1	geranylgeranyl diphosphate synthase 1 [Source:HGNC Symbol;Acc:HGNC:4249]	15.0845	14.6127	14.7566	7.16407	7.91276	9.45484
SNX16	ENSG00000104497	1.04718	1.04718	0.00592725	0.0426909	up	8:-:81799581-81842866	8:-:81799581-81842866	ENSG00000104497	64089	P57768	SNX16	sorting nexin 16 [Source:HGNC Symbol;Acc:HGNC:14980]	5.92762	6.30515	5.2187	2.78407	3.70481	4.31429
SRA1	ENSG00000213523	1.04224	1.04224	0.000261426	0.00576265	up	5:-:140537340-140558252	5:-:140537340-140558252	ENSG00000213523	10011	Q9HD15	SRA1	steroid receptor RNA activator 1 [Source:HGNC Symbol;Acc:HGNC:11281]	13.2761	12.5489	15.5028	9.55045	7.83964	5.80693
SLU7	ENSG00000164609	1.04197	1.04197	5.40764e-05	0.00217935	up	5:-:160401641-160421711	5:-:160401641-160421711	ENSG00000164609	10569	O95391	SLU7	SLU7 homolog, splicing factor [Source:HGNC Symbol;Acc:HGNC:16939]	40.2686	40.3798	36.1844	15.1871	18.8134	20.6182
STK17A	ENSG00000164543	1.03549	1.03549	5.40907e-05	0.00217935	up	7:+:43582758-43626786	7:+:43582758-43626786	ENSG00000164543	9263	Q9UEE5	STK17A	serine/threonine kinase 17a [Source:HGNC Symbol;Acc:HGNC:11395]	45.0494	44.791	39.8646	16.8774	20.0087	23.6077
CITED2	ENSG00000164442	1.03464	1.03464	5.71796e-06	0.000504699	up	6:-:139371807-139374620	6:-:139371807-139374620	ENSG00000164442	10370	Q99967	CITED2	Cbp/p300 interacting transactivator with Glu/Asp rich carboxy-terminal domain 2 [Source:HGNC Symbol;Acc:HGNC:1987]	85.8032	85.1424	82.3922	38.6563	37.0554	40.5362
EPHA4	ENSG00000116106	1.03278	1.03278	0.00021974	0.00516095	up	2:-:221418027-221574202	2:-:221418027-221574202	ENSG00000116106	2043	P54764	EPHA4	EPH receptor A4 [Source:HGNC Symbol;Acc:HGNC:3388]	11.1072	11.7892	11.2612	5.08948	5.95529	6.58968
SDCBP	ENSG00000137575	1.03028	1.03028	2.20762e-05	0.00122815	up	8:+:58552924-58582860	8:+:58552924-58582860	ENSG00000137575	6386	A0A024R7Z5	SDCBP	syndecan binding protein [Source:HGNC Symbol;Acc:HGNC:10662]	415.902	421.841	365.132	170.173	196.553	238.961
HECW2	ENSG00000138411	1.02879	1.02879	1.83982e-05	0.0011144	up	2:-:196189099-196593692	2:-:196189099-196593692	ENSG00000138411	57520	Q9P2P5	HECW2	HECT, C2 and WW domain containing E3 ubiquitin protein ligase 2 [Source:HGNC Symbol;Acc:HGNC:29853]	13.8948	14.462	13.1604	5.22159	6.24296	7.10743
FAM216A	ENSG00000204856	1.02479	1.02479	0.0096743	0.0582732	up	12:+:110468364-110490385	12:+:110468364-110490385	ENSG00000204856	29902	Q8WUB2	FAM216A	family with sequence similarity 216 member A [Source:HGNC Symbol;Acc:HGNC:30180]	6.63066	6.04493	6.15251	3.00302	4.60219	4.97956
CCDC28A	ENSG00000024862	1.02239	1.02239	0.00216973	0.0231905	up	6:+:138773509-138793319	6:+:138773509-138793319	ENSG00000024862	25901	Q8IWP9	CCDC28A	coiled-coil domain containing 28A [Source:HGNC Symbol;Acc:HGNC:21098]	23.6057	24.5108	21.3335	11.7008	15.3332	14.9499
FKBP4	ENSG00000004478	1.02239	1.02239	0.000128129	0.00364437	up	12:+:2794953-2805423	12:+:2794953-2805423	ENSG00000004478	2288	Q02790	FKBP4	FK506 binding protein 4 [Source:HGNC Symbol;Acc:HGNC:3720]	33.8493	31.6493	36.1975	18.0806	16.9167	13.1998
WDR45B	ENSG00000141580	1.02227	1.02227	0.00091881	0.0134768	up	17:-:82614562-82648553	17:-:82614562-82648553	ENSG00000141580	56270	A0A024R8U4	WDR45B	WD repeat domain 45B [Source:HGNC Symbol;Acc:HGNC:25072]	35.7185	33.5554	42.4745	23.5693	17.3651	14.0696
BAZ1A	ENSG00000198604	1.02165	1.02165	2.74706e-05	0.00141965	up	14:-:34752731-34875647	14:-:34752731-34875647	ENSG00000198604	11177	Q9NRL2	BAZ1A	bromodomain adjacent to zinc finger domain 1A [Source:HGNC Symbol;Acc:HGNC:960]	56.4468	57.9748	49.2613	20.4127	24.6154	28.2449
BTG3	ENSG00000154640	1.02146	1.02146	0.000507725	0.00917401	up	21:-:17593653-17612947	21:-:17593653-17612947	ENSG00000154640	10950	Q14201	BTG3	BTG anti-proliferation factor 3 [Source:HGNC Symbol;Acc:HGNC:1132]	28.5165	26.6725	24.936	13.1371	13.9657	16.8842
B3GNT2	ENSG00000170340	1.02107	1.02107	0.000111602	0.0033902	up	2:+:62196113-62224731	2:+:62196113-62224731	ENSG00000170340	10678	Q9NY97	B3GNT2	UDP-GlcNAc:betaGal beta-1,3-N-acetylglucosaminyltransferase 2 [Source:HGNC Symbol;Acc:HGNC:15629]	23.0808	24.0334	23.3605	11.9022	12.4855	13.3732
BNIP1	ENSG00000113734	1.02056	1.02056	0.00126574	0.0165459	up	5:+:173144442-173164387	5:+:173144442-173164387	ENSG00000113734	662	Q12981	BNIP1	BCL2 interacting protein 1 [Source:HGNC Symbol;Acc:HGNC:1082]	6.55735	5.96782	6.61013	4.83358	3.54558	4.49006
CDK7	ENSG00000134058	1.01972	1.01972	7.18e-05	0.00257605	up	5:+:69234795-69277430	5:+:69234795-69277430	ENSG00000134058	1022	A0A0S2Z3F9	CDK7	cyclin dependent kinase 7 [Source:HGNC Symbol;Acc:HGNC:1778]	61.332	62.4119	55.3935	25.3173	29.9401	32.7426
KCMF1	ENSG00000176407	1.01968	1.01968	1.36918e-05	0.000926895	up	2:+:84971093-85059472	2:+:84971093-85059472	ENSG00000176407	56888	Q9P0J7	KCMF1	potassium channel modulatory factor 1 [Source:HGNC Symbol;Acc:HGNC:20589]	19.1142	17.8516	18.0417	8.48917	8.91011	9.23696
SEC61G	ENSG00000132432	1.01858	1.01858	0.00281075	0.0272796	up	7:-:54752250-54759974	7:-:54752250-54759974	ENSG00000132432	23480	P60059	SEC61G	Sec61 translocon gamma subunit [Source:HGNC Symbol;Acc:HGNC:18277]	59.9674	65.2565	48.261	21.782	29.9979	38.1266
BCAS2	ENSG00000116752	1.01544	1.01544	8.69271e-05	0.00287407	up	1:-:114567557-114581639	1:-:114567557-114581639	ENSG00000116752	10286	O75934	BCAS2	BCAS2, pre-mRNA processing factor [Source:HGNC Symbol;Acc:HGNC:975]	65.0563	67.0422	63.2856	31.2433	34.3307	35.6822
GNL3	ENSG00000163938	1.01466	1.01466	2.46597e-05	0.00132234	up	3:+:52681156-52694492	3:+:52681156-52694492	ENSG00000163938	26354	Q9BVP2	GNL3	G protein nucleolar 3 [Source:HGNC Symbol;Acc:HGNC:29931]	84.3629	89.5349	76.8327	32.7923	38.4543	43.5852
FOXO3	ENSG00000118689	1.01427	1.01427	1.44499e-05	0.000956572	up	6:+:108559835-108684774	6:+:108559835-108684774	ENSG00000118689	2309	O43524	FOXO3	forkhead box O3 [Source:HGNC Symbol;Acc:HGNC:3821]	17.6035	17.9202	18.8843	8.89553	8.67467	9.00126
LYSMD3	ENSG00000176018	1.01381	1.01381	0.000251765	0.00561768	up	5:-:90515611-90529584	5:-:90515611-90529584	ENSG00000176018	116068	Q7Z3D4	LYSMD3	LysM domain containing 3 [Source:HGNC Symbol;Acc:HGNC:26969]	36.2769	37.2459	33.4614	13.8083	18.3377	20.538
TFB2M	ENSG00000162851	1.01154	1.01154	0.000184816	0.00460073	up	1:-:246540560-246566324	1:-:246540560-246566324	ENSG00000162851	64216	Q9H5Q4	TFB2M	transcription factor B2, mitochondrial [Source:HGNC Symbol;Acc:HGNC:18559]	40.4038	43.5964	38.5885	20.0532	21.5344	23.7745
ING2	ENSG00000168556	1.01145	1.01145	0.00407863	0.0350123	up	4:+:183504994-183511096	4:+:183504994-183511096	ENSG00000168556	3622	B2RA15	ING2	inhibitor of growth family member 2 [Source:HGNC Symbol;Acc:HGNC:6063]	7.75	8.00355	6.46853	4.86509	5.24482	5.2007
CCNJ	ENSG00000107443	1.00917	1.00917	0.00101198	0.0143442	up	10:+:96043394-96060870	10:+:96043394-96060870	ENSG00000107443	54619	Q5T5M9	CCNJ	cyclin J [Source:HGNC Symbol;Acc:HGNC:23434]	15.9593	17.0374	16.9187	7.54028	8.89422	10.9712
SLC38A2	ENSG00000134294	1.00679	1.00679	9.84669e-06	0.000729289	up	12:-:46358189-46372867	12:-:46358189-46372867	ENSG00000134294	54407	Q96QD8	SLC38A2	solute carrier family 38 member 2 [Source:HGNC Symbol;Acc:HGNC:13448]	448.73	462.056	408.693	188.362	222.733	273.606
WBP4	ENSG00000120688	1.00377	1.00377	0.0030221	0.0287985	up	13:+:41061274-41084006	13:+:41061274-41084006	ENSG00000120688	11193	O75554	WBP4	WW domain binding protein 4 [Source:HGNC Symbol;Acc:HGNC:12739]	12.4303	13.5893	11.9072	6.54616	8.0221	9.0176
EAF1	ENSG00000144597	1.00301	1.00301	0.000208521	0.00498352	up	3:+:15427355-15450635	3:+:15427355-15450635	ENSG00000144597	85403	Q96JC9	EAF1	ELL associated factor 1 [Source:HGNC Symbol;Acc:HGNC:20907]	14.8022	16.118	15.3074	7.41745	8.0493	9.14942
ANKRD12	ENSG00000101745	1.00231	1.00231	0.000227779	0.00529572	up	18:+:9136228-9285985	18:+:9136228-9285985	ENSG00000101745	23253	Q6UB98	ANKRD12	ankyrin repeat domain 12 [Source:HGNC Symbol;Acc:HGNC:29135]	10.178	10.4992	8.89791	4.24682	5.09763	5.71371
SOD2	ENSG00000112096	1.00206	1.00206	3.30201e-05	0.00157195	up	6:-:159669057-159745186	6:-:159669057-159745186	ENSG00000112096	100129518	Q71UR9,Q7Z7M4,F5H4R2,Q7Z7M6,Q7Z7M7,Q6LE88,P04179,Q4ZJI1,G8JLJ2,F5GYZ5,G5E9P6,F5GXZ9,F5H3C5,Q7Z7M5	SOD2	SOD2 overlapping transcript 1	11.3046	11.8491	10.7636	4.84437	5.28599	6.17938
MBTD1	ENSG00000011258	1.00116	1.00116	0.000812493	0.0125575	up	17:-:51177425-51260163	17:-:51177425-51260163	ENSG00000011258	54799	Q05BQ5	MBTD1	mbt domain containing 1 [Source:HGNC Symbol;Acc:HGNC:19866]	16.0114	17.2546	14.8395	6.43085	8.44073	10.057
HSPG2	ENSG00000142798	-4.45941302855742	4.45941	0.000546533	0.00968227	down	1:-:21822245-21937297	1:-:21822245-21937297	ENSG00000142798	3339	P98160	HSPG2	heparan sulfate proteoglycan 2 [Source:HGNC Symbol;Acc:HGNC:5273]	0.41904	0.3136	1.04268	26.5232	13.008	6.35464
MT-CO3	ENSG00000198938	-4.03309998558825	4.0331	8.85664e-11	1.13993e-06	down	MT:+:9207-9990	MT:+:9207-9990	ENSG00000198938	4514	Q7GIM7	MT-CO3	mitochondrially encoded cytochrome c oxidase III [Source:HGNC Symbol;Acc:HGNC:7422]	356.054	374.478	334.111	5433.36	6620.82	6352.01
MT-ND6	ENSG00000198695	-3.41625979230367	3.41626	4.02224e-07	0.000100882	down	MT:-:14149-14673	MT:-:14149-14673	ENSG00000198695	4541	P03923	MT-ND6	mitochondrially encoded NADH:ubiquinone oxidoreductase core subunit 6 [Source:HGNC Symbol;Acc:HGNC:7462]	129.968	145.535	111.994	1013.55	1426.72	1631.03
MT-ND3	ENSG00000198840	-3.36094596828276	3.36095	1.03063e-05	0.000755545	down	MT:+:10059-10404	MT:+:10059-10404	ENSG00000198840	4537	Q7GXZ5	MT-ND3	mitochondrially encoded NADH:ubiquinone oxidoreductase core subunit 3 [Source:HGNC Symbol;Acc:HGNC:7458]	67.2186	76.0459	46.6148	456.659	701.227	894.873
PLEC	ENSG00000178209	-3.30402805172717	3.30403	0.00197041	0.0218001	down	8:-:143915147-143976734	8:-:143915147-143976734	ENSG00000178209	5339	Q15149	PLEC	plectin [Source:HGNC Symbol;Acc:HGNC:9069]	1.08729	0.97613	2.73346	33.6006	14.7198	7.34738
EGFL7	ENSG00000172889	-3.26857288514604	3.26857	0.00743364	0.0496162	down	9:+:136658856-136672678	9:+:136658856-136672678	ENSG00000172889	51162	Q9UHF1	EGFL7	EGF like domain multiple 7 [Source:HGNC Symbol;Acc:HGNC:20594]	0.58148	0.57257	2.21854	31.6808	9.46634	3.96122
MT-ND5	ENSG00000198786	-3.15250650845899	3.15251	3.26764e-07	8.65258e-05	down	MT:+:12337-14148	MT:+:12337-14148	ENSG00000198786	4540	P03915	MT-ND5	mitochondrially encoded NADH:ubiquinone oxidoreductase core subunit 5 [Source:HGNC Symbol;Acc:HGNC:7461]	189.617	205.216	174.687	1367.49	1799.86	2046.23
MT-CO1	ENSG00000198804	-3.08870578447054	3.08871	4.36993e-12	1.30757e-07	down	MT:+:5904-7445	MT:+:5904-7445	ENSG00000198804	4512	P00395	MT-CO1	mitochondrially encoded cytochrome c oxidase I [Source:HGNC Symbol;Acc:HGNC:7419]	662.322	699.748	619.041	7752.89	9550.5	9624
NDUFB7	ENSG00000099795	-3.08719561124125	3.0872	0.00330997	0.030553	down	19:-:14566078-14572062	19:-:14566078-14572062	ENSG00000099795	4713	P17568	NDUFB7	NADH:ubiquinone oxidoreductase subunit B7 [Source:HGNC Symbol;Acc:HGNC:7702]	0.72482	0.42352	1.32062	24.3883	7.88337	3.59742
MT-ND1	ENSG00000198888	-3.03128038663327	3.03128	1.28824e-08	1.24345e-05	down	MT:+:3307-4262	MT:+:3307-4262	ENSG00000198888	4535	U5Z754	MT-ND1	mitochondrially encoded NADH:ubiquinone oxidoreductase core subunit 1 [Source:HGNC Symbol;Acc:HGNC:7455]	217.17	213.832	227.957	1707.67	1943.63	1573.96
MPG	ENSG00000103152	-2.89909201073918	2.89909	0.00901529	0.0556886	down	16:+:77007-85853	16:+:77007-85853	ENSG00000103152	4350	Q1W6H1	MPG	N-methylpurine DNA glycosylase [Source:HGNC Symbol;Acc:HGNC:7211]	0.49653	0.20309	1.98102	15.6629	4.8052	2.60452
LRP5	ENSG00000162337	-2.70384588328446	2.70385	0.00245322	0.0251302	down	11:+:68312609-68449275	11:+:68312609-68449275	ENSG00000162337	4041	O75197	LRP5	LDL receptor related protein 5 [Source:HGNC Symbol;Acc:HGNC:6697]	0.4014	0.31924	1.05889	9.10721	4.01131	2.09639
CCDC71	ENSG00000177352	-2.63719015497698	2.63719	0.000215629	0.00509239	down	3:-:49162535-49166321	3:-:49162535-49166321	ENSG00000177352	64925	Q8IV32	CCDC71	coiled-coil domain containing 71 [Source:HGNC Symbol;Acc:HGNC:25760]	0.74092	0.66292	1.09035	12.3353	6.89452	3.69087
LRP1	ENSG00000123384	-2.62079798329738	2.6208	0.00110873	0.0151763	down	12:+:57128493-57213351	12:+:57128493-57213351	ENSG00000123384	4035	Q07954	LRP1	LDL receptor related protein 1 [Source:HGNC Symbol;Acc:HGNC:6692]	0.70446	0.69337	1.49099	10.6866	6.30753	3.39974
GPAA1	ENSG00000197858	-2.60260164855377	2.6026	0.0128096	0.0682363	down	8:+:144082590-144086216	8:+:144082590-144086216	ENSG00000197858	8733	O43292	GPAA1	glycosylphosphatidylinositol anchor attachment 1 [Source:HGNC Symbol;Acc:HGNC:4446]	0.42061	0.37848	1.79917	14.5595	4.18436	2.20057
SKP2	ENSG00000145604	-2.54276553413709	2.54277	2.03256e-05	0.00119252	down	5:+:36151989-36184319	5:+:36151989-36184319	ENSG00000145604	6502	A0A024R069	SKP2	S-phase kinase associated protein 2 [Source:HGNC Symbol;Acc:HGNC:10901]	0.75947	1.23082	1.01221	6.6899	8.16049	8.19981
EXOSC5	ENSG00000077348	-2.53347778082442	2.53348	0.0169172	0.0819486	down	19:-:41386374-41397479	19:-:41386374-41397479	ENSG00000077348	56915	Q9NQT4	EXOSC5	exosome component 5 [Source:HGNC Symbol;Acc:HGNC:24662]	0.29561	0.4534	1.92133	14.1814	5.1013	1.73685
APLN	ENSG00000171388	-2.52207296110928	2.52207	8.63785e-05	0.00286543	down	X:-:129645259-129654937	X:-:129645259-129654937	ENSG00000171388	8862	Q9ULZ1	APLN	apelin [Source:HGNC Symbol;Acc:HGNC:16665]	6.45037	4.94683	7.40548	55.3963	39.5141	26.365
ARL2	ENSG00000213465	-2.47611127829059	2.47611	0.0164281	0.0805576	down	11:+:65014113-65022184	11:+:65014113-65022184	ENSG00000213465	402	Q53YD8	ARL2	ADP ribosylation factor like GTPase 2 [Source:HGNC Symbol;Acc:HGNC:693]	0.68596	0.70143	2.20014	21.9713	6.50809	2.64202
CRIP2	ENSG00000182809	-2.46782565273455	2.46783	0.00808815	0.0521918	down	14:+:105472962-105480170	14:+:105472962-105480170	ENSG00000182809	1397	P52943	CRIP2	cysteine rich protein 2 [Source:HGNC Symbol;Acc:HGNC:2361]	0.47742	0.45331	1.394	12.2153	3.94635	2.21853
MT-CYB	ENSG00000198727	-2.45819745224399	2.4582	3.16643e-08	1.93855e-05	down	MT:+:14747-15887	MT:+:14747-15887	ENSG00000198727	4519	P00156	MT-CYB	mitochondrially encoded cytochrome b [Source:HGNC Symbol;Acc:HGNC:7427]	493.687	525.51	477.727	2411.65	2946.61	2980.52
TWF2	ENSG00000247596	-2.45516769867385	2.45517	0.0168577	0.0817001	down	3:-:52228610-52239260	3:-:52228610-52239260	ENSG00000247596	11344	Q6IBS0	TWF2	twinfilin actin binding protein 2 [Source:HGNC Symbol;Acc:HGNC:9621]	0.4823	0.27741	2.07015	12.9636	4.28399	1.90974
MT-ND4L	ENSG00000212907	-2.34341459918472	2.34341	0.000167447	0.00431182	down	MT:+:10470-10766	MT:+:10470-10766	ENSG00000212907	4539	P03901	MT-ND4L	mitochondrially encoded NADH:ubiquinone oxidoreductase core subunit 4L [Source:HGNC Symbol;Acc:HGNC:7460]	528.351	607.841	412.104	1488.16	2589.07	3456.31
MN1	ENSG00000169184	-2.33140164644358	2.3314	2.32881e-06	0.000296522	down	22:-:27748277-27801498	22:-:27748277-27801498	ENSG00000169184	4330	A0A024R1C3	MN1	MN1 proto-oncogene, transcriptional regulator [Source:HGNC Symbol;Acc:HGNC:7180]	0.8648	0.82583	0.8274	6.44793	4.99883	4.65942
FASN	ENSG00000169710	-2.3217914159545	2.32179	0.0114223	0.0634449	down	17:-:82078333-82098332	17:-:82078333-82098332	ENSG00000169710	2194	P49327	FASN	fatty acid synthase [Source:HGNC Symbol;Acc:HGNC:3594]	1.30352	1.15878	3.04159	23.3007	8.11822	4.39795
CBX6	ENSG00000183741	-2.28246006312446	2.28246	0.000310277	0.00658477	down	22:-:38861450-38872314	22:-:38861450-38872314	ENSG00000183741	23466	O95503	CBX6	chromobox 6 [Source:HGNC Symbol;Acc:HGNC:1556]	1.04077	0.97321	1.26962	10.1731	6.28345	4.02309
STAB1	ENSG00000010327	-2.24880140046116	2.2488	0.00784725	0.0512676	down	3:+:52495338-52524495	3:+:52495338-52524495	ENSG00000010327	23166	Q9NY15	STAB1	stabilin 1 [Source:HGNC Symbol;Acc:HGNC:18628]	0.99704	0.78588	2.04296	14.2677	6.16234	3.06175
TIMM13	ENSG00000099800	-2.24863318928229	2.24863	0.00399715	0.0345174	down	19:-:2425624-2427894	19:-:2425624-2427894	ENSG00000099800	26517	Q9Y5L4	TIMM13	translocase of inner mitochondrial membrane 13 [Source:HGNC Symbol;Acc:HGNC:11816]	0.44588	0.54142	1.23031	9.61115	4.24335	1.93637
FKBP8	ENSG00000105701	-2.23486274728012	2.23486	0.0190505	0.087886	down	19:-:18531751-18544077	19:-:18531751-18544077	ENSG00000105701	23770	Q14318	FKBP8	FK506 binding protein 8 [Source:HGNC Symbol;Acc:HGNC:3724]	1.21257	1.29803	4.08935	29.345	9.42419	4.58837
AL162586.1	ENSG00000225032	-2.21966585952608	2.21967	2.10037e-05	0.00121199	down	9:+:127816066-127822520	9:+:127816066-127822520	ENSG00000225032	102723566	Q96LW6	AL162586.1	uncharacterized LOC102723566	1.00324	0.62552	0.86423	6.3551	4.91821	4.7257
FLNA	ENSG00000196924	-2.20659377940602	2.20659	0.00458422	0.03763	down	X:-:154348524-154374638	X:-:154348524-154374638	ENSG00000196924	2316	Q6NXF2	FLNA	filamin A [Source:HGNC Symbol;Acc:HGNC:3754]	17.5778	14.8084	39.9177	199.023	98.251	50.6738
EPHB4	ENSG00000196411	-2.19578310406755	2.19578	0.00345122	0.0313312	down	7:-:100802565-100827521	7:-:100802565-100827521	ENSG00000196411	2050	Q541P7	EPHB4	EPH receptor B4 [Source:HGNC Symbol;Acc:HGNC:3395]	1.54652	1.25811	2.93392	18.6782	9.246	5.20361
COL4A1	ENSG00000187498	-2.1918675883961	2.19187	2.05511e-05	0.00119636	down	13:-:110148963-110307149	13:-:110148963-110307149	ENSG00000187498	1282	P02462	COL4A1	collagen type IV alpha 1 chain [Source:HGNC Symbol;Acc:HGNC:2202]	1.79962	1.36641	1.66017	10.9159	8.27534	6.63523
NACC1	ENSG00000160877	-2.19033315349378	2.19033	0.00789869	0.0514912	down	19:+:13118103-13141141	19:+:13118103-13141141	ENSG00000160877	112939	A0A024R7E0	NACC1	nucleus accumbens associated 1 [Source:HGNC Symbol;Acc:HGNC:20967]	0.90941	0.62832	1.80852	13.5165	5.38931	2.73759
PCBP1	ENSG00000169564	-2.17652176453653	2.17652	0.0231112	0.0996876	down	2:+:70087454-70089203	2:+:70087454-70089203	ENSG00000169564	5093	Q53SS8	PCBP1	poly(rC) binding protein 1 [Source:HGNC Symbol;Acc:HGNC:8647]	1.94795	1.83123	5.64081	44.5659	12.8532	6.38884
CCDC9B	ENSG00000188549	-2.14920392290194	2.1492	7.35036e-05	0.00260281	down	15:-:40331452-40340967	15:-:40331452-40340967	ENSG00000188549	388115	Q6ZUT6	CCDC9B	coiled-coil domain containing 9B [Source:HGNC Symbol;Acc:HGNC:33488]	1.88888	1.80419	2.40621	13.8414	10.6426	7.20433
TNRC6A	ENSG00000090905	-2.13731900485707	2.13732	1.58245e-07	6.4976e-05	down	16:+:24610209-24827632	16:+:24610209-24827632	ENSG00000090905	27327	Q8NDV7	TNRC6A	trinucleotide repeat containing 6A [Source:HGNC Symbol;Acc:HGNC:11969]	2.59938	2.47526	2.48759	10.4139	11.9713	12.0331
SEMA6B	ENSG00000167680	-2.12253563417599	2.12254	0.00789221	0.0514714	down	19:-:4542593-4559808	19:-:4542593-4559808	ENSG00000167680	10501	Q9H3T3	SEMA6B	semaphorin 6B [Source:HGNC Symbol;Acc:HGNC:10739]	1.20882	1.09589	2.68977	17.7817	7.89395	3.85846
WDR34	ENSG00000119333	-2.08524935464814	2.08525	0.0109544	0.0624878	down	9:-:128633661-128656787	9:-:128633661-128656787	ENSG00000119333	89891	Q96EX3	WDR34	WD repeat domain 34 [Source:HGNC Symbol;Acc:HGNC:28296]	0.76013	0.66931	1.76079	13.5875	4.82266	2.41649
MT-ATP8	ENSG00000228253	-2.07947857499796	2.07948	0.000186529	0.00462413	down	MT:+:8366-8572	MT:+:8366-8572	ENSG00000228253	4509	P03928	MT-ATP8	mitochondrially encoded ATP synthase membrane subunit 8 [Source:HGNC Symbol;Acc:HGNC:7415]	94.0281	103.753	62.5417	294.932	409.574	544.462
MT-ATP6	ENSG00000198899	-2.07055002654898	2.07055	6.24141e-07	0.000127106	down	MT:+:8527-9207	MT:+:8527-9207	ENSG00000198899	4508	P00846	MT-ATP6	mitochondrially encoded ATP synthase membrane subunit 6 [Source:HGNC Symbol;Acc:HGNC:7414]	1148.66	1207.66	1003.44	4013.92	4965.34	5502.17
GRN	ENSG00000030582	-2.06270990780201	2.06271	0.021044	0.0940475	down	17:+:44345086-44353102	17:+:44345086-44353102	ENSG00000030582	2896	P28799	GRN	granulin precursor [Source:HGNC Symbol;Acc:HGNC:4601]	8.30715	6.61525	20.8293	108.73	43.3319	20
TSR3	ENSG00000007520	-2.05679081860471	2.05679	0.0138595	0.0719572	down	16:-:1349240-1351911	16:-:1349240-1351911	ENSG00000007520	115939	Q9UJK0	TSR3	TSR3, acp transferase ribosome maturation factor [Source:HGNC Symbol;Acc:HGNC:14175]	0.75197	0.588	2.30003	15.0696	4.49029	2.71199
MVP	ENSG00000013364	-2.05580942178733	2.05581	0.0139571	0.0723228	down	16:+:29820394-29848039	16:+:29820394-29848039	ENSG00000013364	9961	Q14764	MVP	major vault protein [Source:HGNC Symbol;Acc:HGNC:7531]	3.78727	2.96628	8.44137	44.3133	19.4682	9.56973
AGTRAP	ENSG00000177674	-2.04182044018204	2.04182	0.0122353	0.0664073	down	1:+:11736084-11754802	1:+:11736084-11754802	ENSG00000177674	57085	Q6RW13	AGTRAP	angiotensin II receptor associated protein [Source:HGNC Symbol;Acc:HGNC:13539]	0.74514	0.53105	2.10452	12.1088	4.58433	2.42269
CORO1B	ENSG00000172725	-2.02576281839439	2.02576	0.020566	0.0925194	down	11:-:67435510-67443821	11:-:67435510-67443821	ENSG00000172725	57175	A0A024R5K1	CORO1B	coronin 1B [Source:HGNC Symbol;Acc:HGNC:2253]	0.8154	0.69657	2.39991	14.1847	5.01878	2.48907
ITPKB	ENSG00000143772	-2.00451933468036	2.00452	8.05476e-05	0.00274504	down	1:-:226631690-226739323	1:-:226631690-226739323	ENSG00000143772	3707	B2R9J0	ITPKB	inositol-trisphosphate 3-kinase B [Source:HGNC Symbol;Acc:HGNC:6179]	1.00025	0.71116	1.20366	6.7953	4.7596	3.4895
NRGN	ENSG00000154146	-1.99629492763409	1.99629	0.00655664	0.0457846	down	11:+:124739846-124747210	11:+:124739846-124747210	ENSG00000154146	4900	Q92686	NRGN	neurogranin [Source:HGNC Symbol;Acc:HGNC:8000]	0.67206	0.6013	1.35989	10.7765	3.92277	2.10312
LPCAT1	ENSG00000153395	-1.99469175617564	1.99469	1.93174e-05	0.00114232	down	5:-:1456480-1523977	5:-:1456480-1523977	ENSG00000153395	79888	Q8NF37	LPCAT1	lysophosphatidylcholine acyltransferase 1 [Source:HGNC Symbol;Acc:HGNC:25718]	1.65947	1.53238	1.69452	10.1044	6.8672	6.6271
LAMB2	ENSG00000172037	-1.98415992037463	1.98416	0.00680783	0.0469363	down	3:-:49121114-49133118	3:-:49121114-49133118	ENSG00000172037	3913	P55268	LAMB2	laminin subunit beta 2 [Source:HGNC Symbol;Acc:HGNC:6487]	3.40387	2.48146	6.17605	30.7636	15.667	8.46228
HSPB1	ENSG00000106211	-1.97977357817837	1.97977	0.0125877	0.0675179	down	7:+:76302544-76304295	7:+:76302544-76304295	ENSG00000106211	3315	V9HW43	HSPB1	heat shock protein family B (small) member 1 [Source:HGNC Symbol;Acc:HGNC:5246]	1.918	1.92682	6.80055	32.6925	13.3558	7.46131
SNCG	ENSG00000173267	-1.97815313219741	1.97815	0.0118356	0.0650287	down	10:+:86958618-86963260	10:+:86958618-86963260	ENSG00000173267	6623	O76070	SNCG	synuclein gamma [Source:HGNC Symbol;Acc:HGNC:11141]	1.94004	1.80343	5.19091	31.9434	12.3087	6.39778
AGPAT2	ENSG00000169692	-1.96886148907521	1.96886	0.0131123	0.069209	down	9:-:136673143-136687423	9:-:136673143-136687423	ENSG00000169692	10555	A0A024R8I7	AGPAT2	1-acylglycerol-3-phosphate O-acyltransferase 2 [Source:HGNC Symbol;Acc:HGNC:325]	0.7645	0.46904	1.92008	11.3826	4.22177	2.18734
C8orf48	ENSG00000164743	-1.96297544144696	1.96298	7.53809e-05	0.00265358	down	8:+:13566843-13568287	8:+:13566843-13568287	ENSG00000164743	157773	Q96LL4	C8orf48	chromosome 8 open reading frame 48 [Source:HGNC Symbol;Acc:HGNC:26345]	4.64213	5.44711	4.03167	20.7248	23.8707	26.9835
COL5A1	ENSG00000130635	-1.95622995534176	1.95623	0.000243348	0.00550104	down	9:+:134641774-134844843	9:+:134641774-134844843	ENSG00000130635	1289	A0A024R8E5	COL5A1	collagen type V alpha 1 chain [Source:HGNC Symbol;Acc:HGNC:2209]	2.82063	2.43198	3.62057	16.8237	11.508	8.40565
CLCN7	ENSG00000103249	-1.9530826009745	1.95308	0.013533	0.070768	down	16:-:1444934-1475580	16:-:1444934-1475580	ENSG00000103249	1186	P51798	CLCN7	chloride voltage-gated channel 7 [Source:HGNC Symbol;Acc:HGNC:2025]	0.76525	0.65093	1.97325	10.1969	4.49594	2.20747
MT-CO2	ENSG00000198712	-1.93815541991995	1.93816	2.03871e-07	7.09328e-05	down	MT:+:7586-8269	MT:+:7586-8269	ENSG00000198712	4513	U5Z487	MT-CO2	mitochondrially encoded cytochrome c oxidase II [Source:HGNC Symbol;Acc:HGNC:7421]	1358.01	1449.44	1207.08	4294.68	5244.75	5973.75
FLNC	ENSG00000128591	-1.93427858387555	1.93428	0.00777387	0.0509662	down	7:+:128830377-128859274	7:+:128830377-128859274	ENSG00000128591	2318	Q14315	FLNC	filamin C [Source:HGNC Symbol;Acc:HGNC:3756]	1.26199	1.21774	2.52273	13.9114	6.72417	3.53567
SSNA1	ENSG00000176101	-1.92813351017128	1.92813	0.0174574	0.0828224	down	9:+:137188647-137190370	9:+:137188647-137190370	ENSG00000176101	8636	O43805	SSNA1	SS nuclear autoantigen 1 [Source:HGNC Symbol;Acc:HGNC:11321]	1.81261	1.37822	6.1557	29.2732	10.7099	6.26897
NCLN	ENSG00000125912	-1.91294003601355	1.91294	0.0160107	0.079055	down	19:+:3185563-3209575	19:+:3185563-3209575	ENSG00000125912	56926	Q969V3	NCLN	nicalin [Source:HGNC Symbol;Acc:HGNC:26923]	0.71115	0.55212	1.80884	10.5241	4.06408	2.01856
GAA	ENSG00000171298	-1.91155898405464	1.91156	0.0226385	0.0984222	down	17:+:80101556-80119879	17:+:80101556-80119879	ENSG00000171298	2548	P10253	GAA	glucosidase alpha, acid [Source:HGNC Symbol;Acc:HGNC:4065]	0.83178	0.65425	2.01917	12.3678	4.51407	2.11396
HYAL2	ENSG00000068001	-1.90001130196271	1.90001	0.0283747	0.114163	down	3:-:50317790-50322906	3:-:50317790-50322906	ENSG00000068001	8692	Q12891	HYAL2	hyaluronoglucosaminidase 2 [Source:HGNC Symbol;Acc:HGNC:5321]	6.73824	5.07173	17.9451	79.1198	30.1729	15.2418
LGALS1	ENSG00000100097	-1.89574669975193	1.89575	0.0181999	0.0852207	down	22:+:37675608-37679806	22:+:37675608-37679806	ENSG00000100097	3956	P09382	LGALS1	galectin 1 [Source:HGNC Symbol;Acc:HGNC:6561]	41.3745	32.9453	93.2086	410.218	176.28	91.8155
TMEM54	ENSG00000121900	-1.87970160973004	1.8797	0.0168543	0.0816969	down	1:-:32894594-32901438	1:-:32894594-32901438	ENSG00000121900	113452	Q969K7	TMEM54	transmembrane protein 54 [Source:HGNC Symbol;Acc:HGNC:24143]	1.20286	1.07127	3.12157	19.6247	7.01125	3.40985
FAM129B	ENSG00000136830	-1.85991676597214	1.85992	0.0198319	0.0903623	down	9:-:127505339-127578989	9:-:127505339-127578989	ENSG00000136830	64855	Q96TA1	FAM129B	family with sequence similarity 129 member B [Source:HGNC Symbol;Acc:HGNC:25282]	8.17196	7.04444	18.2604	82.6299	36.0279	17.8539
ARAP1	ENSG00000186635	-1.85630758747049	1.85631	0.00670308	0.0463959	down	11:-:72685069-72793599	11:-:72685069-72793599	ENSG00000186635	116985	Q96P48	ARAP1	ArfGAP with RhoGAP domain, ankyrin repeat and PH domain 1 [Source:HGNC Symbol;Acc:HGNC:16925]	0.86821	0.75741	1.68569	9.0525	4.08006	2.50641
SH3GL1	ENSG00000141985	-1.85138979799936	1.85139	0.0225345	0.0981482	down	19:-:4360370-4400547	19:-:4360370-4400547	ENSG00000141985	6455	Q99961	SH3GL1	SH3 domain containing GRB2 like 1, endophilin A2 [Source:HGNC Symbol;Acc:HGNC:10830]	1.23841	1.0985	3.60103	18.0265	7.20966	3.44571
ANAPC11	ENSG00000141552	-1.84259502826427	1.8426	0.0130584	0.0689733	down	17:+:81890790-81900991	17:+:81890790-81900991	ENSG00000141552	51529	Q9NYG5	ANAPC11	anaphase promoting complex subunit 11 [Source:HGNC Symbol;Acc:HGNC:14452]	0.65537	0.55845	1.84853	8.97278	4.14414	1.96718
TSPO	ENSG00000100300	-1.84247123949862	1.84247	0.0236124	0.101048	down	22:+:43151514-43163242	22:+:43151514-43163242	ENSG00000100300	706	O76068	TSPO	translocator protein [Source:HGNC Symbol;Acc:HGNC:1158]	0.71799	0.65689	1.26051	12.0792	3.83603	1.54456
PNPLA6	ENSG00000032444	-1.84164180305682	1.84164	0.0187571	0.0870156	down	19:+:7534004-7561764	19:+:7534004-7561764	ENSG00000032444	10908	Q8IY17	PNPLA6	patatin like phospholipase domain containing 6 [Source:HGNC Symbol;Acc:HGNC:16268]	1.55625	1.25425	3.14387	17.9518	6.80946	3.69751
MT-ND2	ENSG00000198763	-1.84034741960196	1.84035	6.87273e-06	0.000569656	down	MT:+:4470-5511	MT:+:4470-5511	ENSG00000198763	4536	P03891	MT-ND2	mitochondrially encoded NADH:ubiquinone oxidoreductase core subunit 2 [Source:HGNC Symbol;Acc:HGNC:7456]	646.335	680.059	557.852	1888.7	2279.55	2629.24
SPC24	ENSG00000161888	-1.81785004057586	1.81785	4.27098e-05	0.00186021	down	19:-:11131520-11155808	19:-:11131520-11155808	ENSG00000161888	147841	Q8NBT2	SPC24	SPC24, NDC80 kinetochore complex component [Source:HGNC Symbol;Acc:HGNC:26913]	1.33631	0.93076	1.06402	6.6794	5.52441	4.25481
PTPRF	ENSG00000142949	-1.81566142851041	1.81566	0.00484621	0.0387205	down	1:+:43525187-43623666	1:+:43525187-43623666	ENSG00000142949	5792	P10586	PTPRF	protein tyrosine phosphatase, receptor type F [Source:HGNC Symbol;Acc:HGNC:9670]	5.179	4.63443	9.10451	37.1319	19.8414	12.4356
CPSF1	ENSG00000071894	-1.791283194808	1.79128	0.0227981	0.0987799	down	8:-:144393229-144409349	8:-:144393229-144409349	ENSG00000071894	29894	Q10570	CPSF1	cleavage and polyadenylation specific factor 1 [Source:HGNC Symbol;Acc:HGNC:2324]	1.36732	1.13888	3.7223	16.3291	7.14224	3.44206
TRIM47	ENSG00000132481	-1.78426027078716	1.78426	0.0119487	0.0654097	down	17:-:75874161-75878575	17:-:75874161-75878575	ENSG00000132481	91107	Q96LD4	TRIM47	tripartite motif containing 47 [Source:HGNC Symbol;Acc:HGNC:19020]	1.01496	0.5726	1.39062	9.78891	4.06794	2.0206
EDN1	ENSG00000078401	-1.77706469891989	1.77706	1.21845e-06	0.000185532	down	6:+:12290363-12297194	6:+:12290363-12297194	ENSG00000078401	1906	Q6FH53	EDN1	endothelin 1 [Source:HGNC Symbol;Acc:HGNC:3176]	35.9699	35.2321	38.4202	132.007	113.111	112.394
BOP1	ENSG00000261236	-1.77616649971687	1.77617	0.0311093	0.121426	down	8:-:144262102-144291370	8:-:144262102-144291370	ENSG00000261236	23246	Q14137	BOP1	block of proliferation 1 [Source:HGNC Symbol;Acc:HGNC:15519]	0.7546	0.52954	2.33711	10.7039	4.16054	1.90503
FANCF	ENSG00000183161	-1.77505540669047	1.77506	1.98495e-05	0.00116917	down	11:-:22622519-22626787	11:-:22622519-22626787	ENSG00000183161	2188	A3KME0	FANCF	Fanconi anemia complementation group F [Source:HGNC Symbol;Acc:HGNC:3587]	1.17203	1.17211	1.2004	5.55247	5.51736	5.40907
FBN2	ENSG00000138829	-1.77085458095508	1.77085	4.62371e-07	0.000105611	down	5:-:128257909-128659185	5:-:128257909-128659185	ENSG00000138829	2201	P35556	FBN2	fibrillin 2 [Source:HGNC Symbol;Acc:HGNC:3604]	7.16657	7.081	7.0514	19.001	23.9228	24.0044
MT-ND4	ENSG00000198886	-1.7651486944191	1.76515	6.66924e-07	0.000127106	down	MT:+:10760-12137	MT:+:10760-12137	ENSG00000198886	4538	H9EC08	MT-ND4	mitochondrially encoded NADH:ubiquinone oxidoreductase core subunit 4 [Source:HGNC Symbol;Acc:HGNC:7459]	875.651	929.865	750.533	2722.22	3437.84	4115.16
PHPT1	ENSG00000054148	-1.74960567242723	1.74961	0.0200861	0.0910355	down	9:+:136848724-136851027	9:+:136848724-136851027	ENSG00000054148	29085	V9HWC4	PHPT1	phosphohistidine phosphatase 1 [Source:HGNC Symbol;Acc:HGNC:30033]	3.88835	3.62722	11.277	46.8031	22.2288	10.4559
GADD45GIP1	ENSG00000179271	-1.7397618760446	1.73976	0.0122829	0.0665679	down	19:-:12953119-12957236	19:-:12953119-12957236	ENSG00000179271	90480	Q8TAE8	GADD45GIP1	GADD45G interacting protein 1 [Source:HGNC Symbol;Acc:HGNC:29996]	0.98734	0.59945	2.42165	9.89512	5.66913	2.42767
P3H4	ENSG00000141696	-1.73368662527467	1.73369	0.00265022	0.0262844	down	17:-:41801947-41812604	17:-:41801947-41812604	ENSG00000141696	10609	Q92791	P3H4	prolyl 3-hydroxylase family member 4 (non-enzymatic) [Source:HGNC Symbol;Acc:HGNC:16946]	1.64654	1.21764	2.16346	12.6293	6.67085	4.05601
P3H3	ENSG00000110811	-1.72811178866244	1.72811	0.0135923	0.0710284	down	12:+:6828410-6839851	12:+:6828410-6839851	ENSG00000110811	10536	Q8IVL6	P3H3	prolyl 3-hydroxylase 3 [Source:HGNC Symbol;Acc:HGNC:19318]	0.95601	1.002	2.0986	11.824	4.9858	2.62539
IL4R	ENSG00000077238	-1.72602845205384	1.72603	0.00125224	0.0164412	down	16:+:27313668-27364778	16:+:27313668-27364778	ENSG00000077238	3566	P24394	IL4R	interleukin 4 receptor [Source:HGNC Symbol;Acc:HGNC:6015]	1.86571	1.82192	2.84629	13.1439	8.22915	5.32855
PLEKHG4	ENSG00000196155	-1.7212070370295	1.72121	0.0182995	0.0855425	down	16:+:67277510-67289499	16:+:67277510-67289499	ENSG00000196155	25894	A0A024R6X4	PLEKHG4	pleckstrin homology and RhoGEF domain containing G4 [Source:HGNC Symbol;Acc:HGNC:24501]	1.67319	1.48841	3.83514	17.1279	7.68512	4.01747
C15orf54	ENSG00000175746	-1.71665850353373	1.71666	8.88728e-05	0.0029204	down	15:+:39250684-39254845	15:+:39250684-39254845	ENSG00000175746	400360	Q8N8G6	C15orf54	chromosome 15 open reading frame 54 (putative) [Source:HGNC Symbol;Acc:HGNC:33797]	5.91268	6.19209	5.95853	17.5807	24.3711	27.6536
CLEC14A	ENSG00000176435	-1.70743129066725	1.70743	6.13538e-05	0.00235968	down	14:-:38254103-38256369	14:-:38254103-38256369	ENSG00000176435	161198	Q86T13	CLEC14A	C-type lectin domain containing 14A [Source:HGNC Symbol;Acc:HGNC:19832]	15.7405	12.8465	16.7989	65.5151	49.8561	41.4621
ITGA3	ENSG00000005884	-1.70325475958574	1.70325	0.0120484	0.0657334	down	17:+:50055968-50090481	17:+:50055968-50090481	ENSG00000005884	3675	A0A140VJM0	ITGA3	integrin subunit alpha 3 [Source:HGNC Symbol;Acc:HGNC:6139]	6.06368	5.4375	11.5567	44.6193	22.1845	12.7992
BSG	ENSG00000172270	-1.69441136291842	1.69441	0.0373856	0.137221	down	19:+:571277-583493	19:+:571277-583493	ENSG00000172270	682	P35613	BSG	basigin (Ok blood group) [Source:HGNC Symbol;Acc:HGNC:1116]	13.7855	10.7795	31.3538	129.802	48.2734	25.2729
COPE	ENSG00000105669	-1.69195850891968	1.69196	0.0455176	0.15619	down	19:-:18899514-18919397	19:-:18899514-18919397	ENSG00000105669	11316	O14579	COPE	coatomer protein complex subunit epsilon [Source:HGNC Symbol;Acc:HGNC:2234]	0.99102	0.68207	1.98193	13.9273	3.94666	1.88901
ANKRD52	ENSG00000139645	-1.68915056024043	1.68915	0.00013999	0.00384997	down	12:-:56237807-56258391	12:-:56237807-56258391	ENSG00000139645	283373	Q8NB46	ANKRD52	ankyrin repeat domain 52 [Source:HGNC Symbol;Acc:HGNC:26614]	3.12939	2.75373	4.09154	14.3485	11.84	8.52305
HERC2	ENSG00000128731	-1.68737977964187	1.68738	4.24383e-05	0.00185378	down	15:-:28111040-28322152	15:-:28111040-28322152	ENSG00000128731	8924	O95714	HERC2	HECT and RLD domain containing E3 ubiquitin protein ligase 2 [Source:HGNC Symbol;Acc:HGNC:4868]	2.38577	2.29076	2.71502	9.76884	7.94281	6.45798
SLC27A4	ENSG00000167114	-1.67732443848042	1.67732	0.00830458	0.0529939	down	9:+:128340646-128361470	9:+:128340646-128361470	ENSG00000167114	10999	A0A024R8D2	SLC27A4	solute carrier family 27 member 4 [Source:HGNC Symbol;Acc:HGNC:10998]	1.13147	0.95812	2.13341	11.4512	5.41991	2.89046
MKI67	ENSG00000148773	-1.67466126977752	1.67466	3.59493e-06	0.000382803	down	10:-:128096659-128126385	10:-:128096659-128126385	ENSG00000148773	4288	P46013	MKI67	marker of proliferation Ki-67 [Source:HGNC Symbol;Acc:HGNC:7107]	8.68507	9.13107	8.68922	20.7563	28.8942	29.1467
SLC16A13	ENSG00000174327	-1.66991208000167	1.66991	0.000502992	0.00913814	down	17:+:7036075-7040121	17:+:7036075-7040121	ENSG00000174327	201232	Q7RTY0	SLC16A13	solute carrier family 16 member 13 [Source:HGNC Symbol;Acc:HGNC:31037]	2.5028	2.31676	2.53298	16.067	10.2696	6.70323
SHANK3	ENSG00000251322	-1.66942261327589	1.66942	0.00678008	0.0468098	down	22:+:50674415-50733298	22:+:50674415-50733298	ENSG00000251322	85358	Q9BYB0	SHANK3	SH3 and multiple ankyrin repeat domains 3	1.52668	1.34993	2.55421	11.9427	6.28893	3.64758
ROMO1	ENSG00000125995	-1.66670981085438	1.66671	0.00606228	0.0433029	down	20:+:35699272-35700984	20:+:35699272-35700984	ENSG00000125995	140823	P60602	ROMO1	reactive oxygen species modulator 1 [Source:HGNC Symbol;Acc:HGNC:16185]	2.66297	1.44159	3.22731	20.0947	10.2565	5.12212
PFKL	ENSG00000141959	-1.66339087969649	1.66339	0.0299962	0.118409	down	21:+:44300051-44327376	21:+:44300051-44327376	ENSG00000141959	5211	Q7L2M7	PFKL	phosphofructokinase, liver type [Source:HGNC Symbol;Acc:HGNC:8876]	0.80078	0.85032	2.08493	9.83852	4.18326	1.92607
PLXND1	ENSG00000004399	-1.65998316957008	1.65998	0.00752638	0.050012	down	3:-:129555175-129606818	3:-:129555175-129606818	ENSG00000004399	23129	Q9Y4D7	PLXND1	plexin D1 [Source:HGNC Symbol;Acc:HGNC:9107]	3.51757	2.99643	5.73323	22.6908	12.4261	7.33879
PPM1F	ENSG00000100034	-1.65861769054365	1.65862	0.00317529	0.0297374	down	22:-:21919420-21952837	22:-:21919420-21952837	ENSG00000100034	9647	P49593	PPM1F	protein phosphatase, Mg2+/Mn2+ dependent 1F [Source:HGNC Symbol;Acc:HGNC:19388]	1.87583	1.91811	2.57861	12.8608	6.58169	4.66941
CD93	ENSG00000125810	-1.65823838207185	1.65824	2.50142e-07	7.43953e-05	down	20:-:23079349-23086340	20:-:23079349-23086340	ENSG00000125810	22918	Q9NPY3	CD93	CD93 molecule [Source:HGNC Symbol;Acc:HGNC:15855]	9.90965	10.5186	10.3011	30.4494	31.8677	30.6629
CAD	ENSG00000084774	-1.65775589218293	1.65776	0.0015716	0.0188554	down	2:+:27217390-27243943	2:+:27217390-27243943	ENSG00000084774	790	P27708	CAD	carbamoyl-phosphate synthetase 2, aspartate transcarbamylase, and dihydroorotase [Source:HGNC Symbol;Acc:HGNC:1424]	2.72236	2.28973	4.06072	15.2256	10.4246	6.52425
LSS	ENSG00000160285	-1.64720742796028	1.64721	0.00824464	0.0527467	down	21:-:46188141-46228824	21:-:46188141-46228824	ENSG00000160285	4047	B2R694	LSS	lanosterol synthase [Source:HGNC Symbol;Acc:HGNC:6708]	2.81066	2.45456	4.44923	20.1045	10.1249	6.07786
C2orf68	ENSG00000168887	-1.64703376477782	1.64703	3.21486e-05	0.00154995	down	2:-:85606654-85612066	2:-:85606654-85612066	ENSG00000168887	388969	L7T9J5	C2orf68	chromosome 2 open reading frame 68 [Source:HGNC Symbol;Acc:HGNC:34353]	1.71937	1.82183	1.63795	6.95648	6.94358	7.24412
NDST1	ENSG00000070614	-1.6431721729827	1.64317	0.000792364	0.0123872	down	5:+:150485818-150558211	5:+:150485818-150558211	ENSG00000070614	3340	P52848	NDST1	N-deacetylase and N-sulfotransferase 1 [Source:HGNC Symbol;Acc:HGNC:7680]	8.18189	7.12731	10.5801	36.257	25.573	17.7471
AHNAK2	ENSG00000185567	-1.64286488523442	1.64286	1.47919e-05	0.000971011	down	14:-:104937244-104978357	14:-:104937244-104978357	ENSG00000185567	113146	Q8IVF2	AHNAK2	AHNAK nucleoprotein 2 [Source:HGNC Symbol;Acc:HGNC:20125]	8.78151	9.00941	10.3309	32.1083	27.1444	22.2865
MOGS	ENSG00000115275	-1.64077299206991	1.64077	0.00662091	0.0460645	down	2:-:74461057-74465410	2:-:74461057-74465410	ENSG00000115275	7841	Q13724	MOGS	mannosyl-oligosaccharide glucosidase [Source:HGNC Symbol;Acc:HGNC:24862]	1.88716	2.06877	3.80298	17.2332	10.01	5.05546
PDGFB	ENSG00000100311	-1.63892021734143	1.63892	0.0016917	0.0196655	down	22:-:39223359-39244751	22:-:39223359-39244751	ENSG00000100311	5155	P01127	PDGFB	platelet derived growth factor subunit B [Source:HGNC Symbol;Acc:HGNC:8800]	1.44729	1.37528	2.19441	10.9294	6.6336	3.94374
MYBBP1A	ENSG00000132382	-1.62896577067341	1.62897	0.02737	0.111303	down	17:-:4538897-4555631	17:-:4538897-4555631	ENSG00000132382	10514	Q9BQG0	MYBBP1A	MYB binding protein 1a [Source:HGNC Symbol;Acc:HGNC:7546]	1.09912	0.87011	2.38274	11.1656	5.02985	2.24625
NAGLU	ENSG00000108784	-1.61707443987349	1.61707	0.0194749	0.0891431	down	17:+:42536172-42544449	17:+:42536172-42544449	ENSG00000108784	4669	P54802	NAGLU	N-acetyl-alpha-glucosaminidase [Source:HGNC Symbol;Acc:HGNC:7632]	1.02497	0.78606	1.5802	10.9507	3.88322	2.13212
ADAM19	ENSG00000135074	-1.61554215732465	1.61554	5.00066e-06	0.000473512	down	5:-:157395534-157575775	5:-:157395534-157575775	ENSG00000135074	8728	Q8TBU7	ADAM19	ADAM metallopeptidase domain 19 [Source:HGNC Symbol;Acc:HGNC:197]	2.45509	2.41556	2.61169	9.47798	8.75901	7.73031
MKL2	ENSG00000186260	-1.61204028303115	1.61204	2.66227e-05	0.00139015	down	16:+:14071321-14266773	16:+:14071321-14266773	ENSG00000186260	57496	Q9ULH7	MKL2	MKL1/myocardin like 2 [Source:HGNC Symbol;Acc:HGNC:29819]	1.51569	1.51594	1.57161	4.10811	5.37336	5.95452
NELFB	ENSG00000188986	-1.60719058905174	1.60719	0.0182892	0.0855213	down	9:+:137255173-137273546	9:+:137255173-137273546	ENSG00000188986	25920	Q8WX92	NELFB	negative elongation factor complex member B [Source:HGNC Symbol;Acc:HGNC:24324]	2.58813	2.62564	6.41788	27.321	11.8745	6.85111
POLR2E	ENSG00000099817	-1.59673714588476	1.59674	0.0330267	0.12644	down	19:-:1086579-1095380	19:-:1086579-1095380	ENSG00000099817	5434	P19388	POLR2E	RNA polymerase II subunit E [Source:HGNC Symbol;Acc:HGNC:9192]	2.38465	2.10327	5.78784	24.6108	9.94676	5.12752
LMNA	ENSG00000160789	-1.58940167431993	1.5894	0.0322512	0.124728	down	1:+:156082573-156140089	1:+:156082573-156140089	ENSG00000160789	4000	P02545	LMNA	lamin A/C [Source:HGNC Symbol;Acc:HGNC:6636]	9.55602	9.32069	19.6462	78.7703	33.2329	16.9877
PSKH1	ENSG00000159792	-1.58563461670555	1.58563	0.0127417	0.0680029	down	16:+:67893272-67929678	16:+:67893272-67929678	ENSG00000159792	5681	P11801	PSKH1	protein serine kinase H1 [Source:HGNC Symbol;Acc:HGNC:9529]	0.82951	0.86234	1.85821	9.18735	4.14011	2.2462
MAVS	ENSG00000088888	-1.57793573076668	1.57794	3.68165e-06	0.000386535	down	20:+:3846799-3876123	20:+:3846799-3876123	ENSG00000088888	57506	Q7Z434	MAVS	mitochondrial antiviral signaling protein [Source:HGNC Symbol;Acc:HGNC:29233]	7.58106	7.31731	7.95546	23.5409	21.4276	18.9489
CENPX	ENSG00000169689	-1.57102045263136	1.57102	0.0262515	0.108225	down	17:-:82018702-82024107	17:-:82018702-82024107	ENSG00000169689	201254	A8MT69	CENPX	centromere protein X [Source:HGNC Symbol;Acc:HGNC:11422]	0.86191	1.39545	2.5368	14.3873	5.35904	2.64219
CCDC124	ENSG00000007080	-1.56843658322905	1.56844	0.0219019	0.0964601	down	19:+:17933016-17943991	19:+:17933016-17943991	ENSG00000007080	115098	A0A024R7M8	CCDC124	coiled-coil domain containing 124 [Source:HGNC Symbol;Acc:HGNC:25171]	1.12615	0.98219	2.66462	13.8265	5.17795	2.74147
PPP1R9B	ENSG00000108819	-1.56817128090198	1.56817	0.00366804	0.0327432	down	17:-:50133735-50150630	17:-:50133735-50150630	ENSG00000108819	84687	Q96SB3	PPP1R9B	protein phosphatase 1 regulatory subunit 9B [Source:HGNC Symbol;Acc:HGNC:9298]	1.77817	1.72669	3.30079	13.3302	7.76569	4.83663
MFSD5	ENSG00000182544	-1.56466313830384	1.56466	0.000347244	0.00707299	down	12:+:53251251-53254405	12:+:53251251-53254405	ENSG00000182544	84975	Q6N075	MFSD5	major facilitator superfamily domain containing 5 [Source:HGNC Symbol;Acc:HGNC:28156]	2.83327	2.74466	3.80375	16.6653	11.8073	8.01064
TMEM8A	ENSG00000129925	-1.56437477996912	1.56437	0.0267678	0.109643	down	16:-:370773-387113	16:-:370773-387113	ENSG00000129925	58986	Q9HCN3	TMEM8A	transmembrane protein 8A [Source:HGNC Symbol;Acc:HGNC:17205]	0.84075	0.79649	2.14701	10.1794	3.86571	2.13514
SLC2A4RG	ENSG00000125520	-1.55881325673904	1.55881	0.0207927	0.0932072	down	20:+:63739861-63743505	20:+:63739861-63743505	ENSG00000125520	56731	Q9NR83	SLC2A4RG	SLC2A4 regulator [Source:HGNC Symbol;Acc:HGNC:15930]	1.05359	0.67647	2.01923	10.1766	4.42733	2.07808
APRT	ENSG00000198931	-1.55355442751945	1.55355	0.0357069	0.132806	down	16:-:88809339-88811944	16:-:88809339-88811944	ENSG00000198931	353	P07741	APRT	adenine phosphoribosyltransferase [Source:HGNC Symbol;Acc:HGNC:626]	1.43327	1.09139	3.88934	17.6358	6.40796	3.39655
PKN1	ENSG00000123143	-1.5506929989516	1.55069	0.038777	0.140626	down	19:+:14433053-14471867	19:+:14433053-14471867	ENSG00000123143	5585	Q16512	PKN1	protein kinase N1 [Source:HGNC Symbol;Acc:HGNC:9405]	6.24314	5.19986	13.7256	51.9894	21.9694	11.0512
LMNB1	ENSG00000113368	-1.54636071690709	1.54636	2.39401e-06	0.000302251	down	5:+:126776623-126837020	5:+:126776623-126837020	ENSG00000113368	4001	P20700	LMNB1	lamin B1 [Source:HGNC Symbol;Acc:HGNC:6637]	19.8258	19.4525	18.4559	46.7536	54.2933	61.565
DOCK6	ENSG00000130158	-1.5445156118449	1.54452	0.0205846	0.0925378	down	19:-:11199295-11262481	19:-:11199295-11262481	ENSG00000130158	57572	Q96HP0	DOCK6	dedicator of cytokinesis 6 [Source:HGNC Symbol;Acc:HGNC:19189]	1.22478	1.17553	2.44659	10.1958	4.95528	2.53921
NUDT12	ENSG00000112874	-1.53638431898389	1.53638	0.00160353	0.0190099	down	5:-:103548855-103562793	5:-:103548855-103562793	ENSG00000112874	83594	Q9BQG2	NUDT12	nudix hydrolase 12 [Source:HGNC Symbol;Acc:HGNC:18826]	1.32857	1.82878	1.42877	4.7551	6.06902	7.47979
TXNRD2	ENSG00000184470	-1.5305502575326	1.53055	0.0123261	0.0667264	down	22:-:19875517-19941992	22:-:19875517-19941992	ENSG00000184470	10587	Q9NNW7	TXNRD2	thioredoxin reductase 2 [Source:HGNC Symbol;Acc:HGNC:18155]	1.0244	0.92662	2.20974	8.38927	4.25956	2.52969
GPX1	ENSG00000233276	-1.5298875099334	1.52989	0.0394707	0.142192	down	3:-:49357171-49358600	3:-:49357171-49358600	ENSG00000233276	2876	P07203	GPX1	glutathione peroxidase 1 [Source:HGNC Symbol;Acc:HGNC:4553]	2.61456	2.51623	7.88386	33.8795	12.3338	6.63985
CD151	ENSG00000177697	-1.52946011500202	1.52946	0.0383482	0.139668	down	11:+:832843-839831	11:+:832843-839831	ENSG00000177697	977	P48509	CD151	CD151 molecule (Raph blood group) [Source:HGNC Symbol;Acc:HGNC:1630]	8.20969	8.29481	20.629	70.6152	31.7906	15.9505
TRIM8	ENSG00000171206	-1.52853420994123	1.52853	0.00291224	0.0279923	down	10:+:102642310-102660680	10:+:102642310-102660680	ENSG00000171206	81603	Q9BZR9	TRIM8	tripartite motif containing 8 [Source:HGNC Symbol;Acc:HGNC:15579]	3.38815	3.111	4.6073	17.5464	10.3826	7.27757
TUSC2	ENSG00000114383	-1.52338679705911	1.52339	7.98288e-05	0.002733	down	3:-:50320027-50328251	3:-:50320027-50328251	ENSG00000114383	11334	O75896	TUSC2	tumor suppressor candidate 2 [Source:HGNC Symbol;Acc:HGNC:17034]	2.12526	1.79929	2.42135	10.5006	8.86162	6.02464
DRAP1	ENSG00000175550	-1.5214489155175	1.52145	0.0332363	0.126849	down	11:+:65919257-65921561	11:+:65919257-65921561	ENSG00000175550	10589	Q14919	DRAP1	DR1 associated protein 1 [Source:HGNC Symbol;Acc:HGNC:3019]	2.81718	2.36281	7.20472	29.9884	13.2707	6.08086
ELOB	ENSG00000103363	-1.52130171062213	1.5213	0.02388	0.101686	down	16:-:2771414-2777297	16:-:2771414-2777297	ENSG00000103363	6923	Q15370	ELOB	elongin B [Source:HGNC Symbol;Acc:HGNC:11619]	4.19193	4.38611	12.9117	46.589	21.6231	11.7049
FBXW5	ENSG00000159069	-1.52014170151253	1.52014	0.0271478	0.1107	down	9:-:136940435-136944696	9:-:136940435-136944696	ENSG00000159069	54461	Q969U6	FBXW5	F-box and WD repeat domain containing 5 [Source:HGNC Symbol;Acc:HGNC:13613]	1.01444	0.70883	2.12319	10.2934	3.86169	2.2114
PBXIP1	ENSG00000163346	-1.51314097490704	1.51314	0.00565203	0.0414913	down	1:-:154944076-154956123	1:-:154944076-154956123	ENSG00000163346	57326	Q96AQ6	PBXIP1	PBX homeobox interacting protein 1 [Source:HGNC Symbol;Acc:HGNC:21199]	2.94116	2.94906	4.91657	20.1469	11.6237	6.95909
HTR1D	ENSG00000179546	-1.51044353726421	1.51044	3.24471e-05	0.00156077	down	1:-:23191895-23194729	1:-:23191895-23194729	ENSG00000179546	3352	P28221	HTR1D	5-hydroxytryptamine receptor 1D [Source:HGNC Symbol;Acc:HGNC:5289]	3.23883	3.31184	3.02533	13.398	11.0644	10.4043
GCN1	ENSG00000089154	-1.50482112383819	1.50482	0.00756076	0.0501181	down	12:-:120127203-120194710	12:-:120127203-120194710	ENSG00000089154	10985	Q92616	GCN1	GCN1, eIF2 alpha kinase activator homolog [Source:HGNC Symbol;Acc:HGNC:4199]	4.2601	3.70387	6.80005	22.5768	13.7021	8.22904
IGF2R	ENSG00000197081	-1.49816884940998	1.49817	2.86385e-06	0.000336048	down	6:+:159969099-160113507	6:+:159969099-160113507	ENSG00000197081	3482	P11717	IGF2R	insulin like growth factor 2 receptor [Source:HGNC Symbol;Acc:HGNC:5467]	5.59376	5.03739	5.84244	15.0049	15.7026	13.2404
SDC3	ENSG00000162512	-1.49427272839755	1.49427	0.00227172	0.0239008	down	1:-:30869467-30908761	1:-:30869467-30908761	ENSG00000162512	9672	O75056	SDC3	syndecan 3 [Source:HGNC Symbol;Acc:HGNC:10660]	1.81278	1.5036	2.45018	9.57149	6.47625	3.9353
SOX12	ENSG00000177732	-1.49163723693114	1.49164	0.0112869	0.0629851	down	20:+:325595-330224	20:+:325595-330224	ENSG00000177732	6666	O15370	SOX12	SRY-box 12 [Source:HGNC Symbol;Acc:HGNC:11198]	1.40128	1.39644	2.72624	11.725	6.09979	3.30062
ARRB1	ENSG00000137486	-1.48810256650361	1.4881	0.000768937	0.0121351	down	11:-:75264182-75351705	11:-:75264182-75351705	ENSG00000137486	408	B7Z1Q3	ARRB1	arrestin beta 1 [Source:HGNC Symbol;Acc:HGNC:711]	3.07555	2.89406	4.35943	14.5625	11.1763	7.38442
KIAA1671	ENSG00000197077	-1.47463535738467	1.47464	1.21923e-06	0.000185532	down	22:+:24952730-25197448	22:+:24952730-25197448	ENSG00000197077	85379	Q9BY89	KIAA1671	KIAA1671 [Source:HGNC Symbol;Acc:HGNC:29345]	2.73926	2.99937	3.009	7.91994	7.9788	8.65016
KIF18B	ENSG00000186185	-1.47312048830751	1.47312	0.00198857	0.0219402	down	17:-:44924709-44947711	17:-:44924709-44947711	ENSG00000186185	146909	Q86Y91	KIF18B	kinesin family member 18B [Source:HGNC Symbol;Acc:HGNC:27102]	1.28745	1.15946	2.03949	8.48261	4.93995	3.41566
DOLK	ENSG00000175283	-1.4711959776729	1.4712	0.000807755	0.0125037	down	9:-:128945530-128947619	9:-:128945530-128947619	ENSG00000175283	22845	A0A0S2Z597	DOLK	dolichol kinase [Source:HGNC Symbol;Acc:HGNC:23406]	2.15721	2.01753	2.52935	13.0288	8.51902	5.32263
ACVRL1	ENSG00000139567	-1.4687567959727	1.46876	0.00431746	0.036197	down	12:+:51906908-51923361	12:+:51906908-51923361	ENSG00000139567	94	P37023	ACVRL1	activin A receptor like type 1 [Source:HGNC Symbol;Acc:HGNC:175]	10.9856	9.57112	15.6689	50.1967	31.916	21.0465
TK1	ENSG00000167900	-1.46406463164431	1.46406	0.0425876	0.149373	down	17:-:78174075-78187233	17:-:78174075-78187233	ENSG00000167900	7083	P04183	TK1	thymidine kinase 1 [Source:HGNC Symbol;Acc:HGNC:11830]	5.90893	5.37749	13.6812	56.4465	21.9238	11.8042
TNS2	ENSG00000111077	-1.46022035869803	1.46022	0.017475	0.0828797	down	12:+:53046969-53064372	12:+:53046969-53064372	ENSG00000111077	23371	Q63HR2	TNS2	tensin 2 [Source:HGNC Symbol;Acc:HGNC:19737]	1.39274	1.09068	2.90607	9.91536	5.31729	2.91573
H6PD	ENSG00000049239	-1.45882173090823	1.45882	0.000901025	0.0133053	down	1:+:9234775-9271337	1:+:9234775-9271337	ENSG00000049239	9563	O95479	H6PD	hexose-6-phosphate dehydrogenase/glucose 1-dehydrogenase [Source:HGNC Symbol;Acc:HGNC:4795]	2.9317	2.93143	3.88319	13.3043	9.29938	6.769
SCARF1	ENSG00000074660	-1.45512547750351	1.45513	0.0222656	0.0974736	down	17:-:1633858-1645747	17:-:1633858-1645747	ENSG00000074660	8578	Q14162	SCARF1	scavenger receptor class F member 1 [Source:HGNC Symbol;Acc:HGNC:16820]	1.38537	0.88396	2.53347	10.6514	4.56775	2.7633
CCDC51	ENSG00000164051	-1.45019209763521	1.45019	0.00210664	0.0227013	down	3:-:48432164-48440456	3:-:48432164-48440456	ENSG00000164051	79714	Q96ER9	CCDC51	coiled-coil domain containing 51 [Source:HGNC Symbol;Acc:HGNC:25714]	1.14072	0.88649	2.01444	7.22068	5.34983	2.9607
DICER1	ENSG00000100697	-1.44315482054958	1.44315	9.14259e-05	0.00296708	down	14:-:95086228-95158010	14:-:95086228-95158010	ENSG00000100697	23405	Q9UPY3	DICER1	dicer 1, ribonuclease III [Source:HGNC Symbol;Acc:HGNC:17098]	6.56535	7.03803	5.6645	12.8004	16.8796	21.4012
PFAS	ENSG00000178921	-1.44288992140762	1.44289	0.00142035	0.0178796	down	17:+:8247618-8270491	17:+:8247618-8270491	ENSG00000178921	5198	Q6P4B4	PFAS	phosphoribosylformylglycinamidine synthase [Source:HGNC Symbol;Acc:HGNC:8863]	2.42158	2.3719	3.30105	12.5973	7.81451	5.93003
TBC1D2B	ENSG00000167202	-1.44121005352526	1.44121	4.7629e-05	0.00201009	down	15:-:77984036-78077724	15:-:77984036-78077724	ENSG00000167202	23102	Q9UPU7	TBC1D2B	TBC1 domain family member 2B [Source:HGNC Symbol;Acc:HGNC:29183]	8.40254	8.07942	9.7906	26.9733	21.8386	19.0884
DGCR6L	ENSG00000128185	-1.44005833179411	1.44006	0.0380972	0.13921	down	22:-:20314276-20320080	22:-:20314276-20320080	ENSG00000128185	85359	Q9BY27	DGCR6L	DiGeorge syndrome critical region gene 6 like [Source:HGNC Symbol;Acc:HGNC:18551]	1.00055	0.77951	2.52416	11.0216	4.59476	2.0448
CMTM4	ENSG00000183723	-1.44000719854528	1.44001	1.621e-05	0.00102328	down	16:-:66614750-66696707	16:-:66614750-66696707	ENSG00000183723	146223	Q8IZR5	CMTM4	CKLF like MARVEL transmembrane domain containing 4 [Source:HGNC Symbol;Acc:HGNC:19175]	1.59183	1.50996	1.6614	5.14245	5.23968	5.33662
TMED1	ENSG00000099203	-1.43998337007967	1.43998	0.0366844	0.135415	down	19:-:10832438-10836318	19:-:10832438-10836318	ENSG00000099203	11018	Q13445	TMED1	transmembrane p24 trafficking protein 1 [Source:HGNC Symbol;Acc:HGNC:17291]	1.48994	0.92898	2.74524	14.7113	4.98012	2.71076
IFITM3	ENSG00000142089	-1.4363384201625	1.43634	0.0393205	0.141814	down	11:-:319669-327537	11:-:319669-327537	ENSG00000142089	10410	Q01628	IFITM3	interferon induced transmembrane protein 3 [Source:HGNC Symbol;Acc:HGNC:5414]	13.9496	12.5957	32.2533	117.171	47.0778	27.6332
ARHGDIA	ENSG00000141522	-1.43513841403688	1.43514	0.0280241	0.113163	down	17:-:81867721-81871406	17:-:81867721-81871406	ENSG00000141522	396	P52565	ARHGDIA	Rho GDP dissociation inhibitor alpha [Source:HGNC Symbol;Acc:HGNC:678]	2.53795	2.13035	5.14709	21.7273	9.59398	5.10933
RRAS	ENSG00000126458	-1.43006871233768	1.43007	0.0270815	0.11057	down	19:-:49635292-49640201	19:-:49635292-49640201	ENSG00000126458	6237	P10301	RRAS	RAS related [Source:HGNC Symbol;Acc:HGNC:10447]	2.13294	2.08409	5.34772	24.3215	8.5646	5.76363
PIGM	ENSG00000143315	-1.42472027130846	1.42472	0.000190099	0.00467006	down	1:-:160024953-160031991	1:-:160024953-160031991	ENSG00000143315	93183	Q9H3S5	PIGM	phosphatidylinositol glycan anchor biosynthesis class M [Source:HGNC Symbol;Acc:HGNC:18858]	1.65596	1.72524	1.44837	4.77193	5.60601	5.79473
RPL36	ENSG00000130255	-1.4160718807108	1.41607	0.0459503	0.157224	down	19:+:5674947-5691876	19:+:5674947-5691876	ENSG00000130255	25873	Q9Y3U8	RPL36	ribosomal protein L36 [Source:HGNC Symbol;Acc:HGNC:13631]	8.34902	5.98843	22.0802	63.6151	29.5039	15.6532
ETAA1	ENSG00000143971	-1.41564056166685	1.41564	0.000528393	0.009449	down	2:+:67397319-67412089	2:+:67397319-67412089	ENSG00000143971	54465	Q9NY74	ETAA1	ETAA1, ATR kinase activator [Source:HGNC Symbol;Acc:HGNC:24648]	1.87441	1.67614	1.75961	4.56015	6.31268	6.76753
LTBP2	ENSG00000119681	-1.40999970643949	1.41	0.000125987	0.00361785	down	14:-:74498170-74612378	14:-:74498170-74612378	ENSG00000119681	4053	Q14767	LTBP2	latent transforming growth factor beta binding protein 2 [Source:HGNC Symbol;Acc:HGNC:6715]	7.51769	7.9036	8.92411	25.8892	19.9166	17.2858
C20orf27	ENSG00000101220	-1.40577772840849	1.40578	0.0319341	0.123758	down	20:-:3753508-3768387	20:-:3753508-3768387	ENSG00000101220	54976	Q9GZN8	C20orf27	chromosome 20 open reading frame 27 [Source:HGNC Symbol;Acc:HGNC:15873]	1.82137	1.48994	3.68549	16.9251	6.93345	3.62923
HERC1	ENSG00000103657	-1.40389346710537	1.40389	7.21991e-06	0.0005935	down	15:-:63608618-63833942	15:-:63608618-63833942	ENSG00000103657	8925	A0A024R5W0	HERC1	HECT and RLD domain containing E3 ubiquitin protein ligase family member 1 [Source:HGNC Symbol;Acc:HGNC:4867]	3.69173	3.39251	3.59657	7.85175	9.94661	10.1475
LPCAT4	ENSG00000176454	-1.40356853209946	1.40357	0.00966107	0.0582732	down	15:-:34358618-34367278	15:-:34358618-34367278	ENSG00000176454	254531	Q643R3	LPCAT4	lysophosphatidylcholine acyltransferase 4 [Source:HGNC Symbol;Acc:HGNC:30059]	2.0279	2.00332	4.4062	13.8661	8.35062	4.94048
FURIN	ENSG00000140564	-1.40172976328026	1.40173	0.0464359	0.15818	down	15:+:90868592-90883458	15:+:90868592-90883458	ENSG00000140564	5045	P09958	FURIN	furin, paired basic amino acid cleaving enzyme [Source:HGNC Symbol;Acc:HGNC:8568]	4.73306	4.41166	10.3252	38.2244	15.5473	8.40135
CENPB	ENSG00000125817	-1.40065743201405	1.40066	0.0156073	0.0777039	down	20:-:3783851-3786690	20:-:3783851-3786690	ENSG00000125817	1059	P07199	CENPB	centromere protein B [Source:HGNC Symbol;Acc:HGNC:1852]	6.9309	5.97853	10.8454	42.1387	21.1858	12.8391
FAM213B	ENSG00000157870	-1.39906967696114	1.39907	0.00870285	0.0545468	down	1:+:2586491-2591469	1:+:2586491-2591469	ENSG00000157870	127281	A0A0A0MRV4	FAM213B	family with sequence similarity 213 member B [Source:HGNC Symbol;Acc:HGNC:28390]	1.22328	1.13411	2.24026	9.53553	5.11617	2.86667
UBL4A	ENSG00000102178	-1.38885655084267	1.38886	0.0118416	0.0650492	down	X:-:154483717-154486670	X:-:154483717-154486670	ENSG00000102178	8266	P11441	UBL4A	ubiquitin like 4A [Source:HGNC Symbol;Acc:HGNC:12505]	1.86063	1.34676	2.54328	12.9915	5.60265	3.7598
ROBO4	ENSG00000154133	-1.38882076489966	1.38882	0.0199883	0.0908008	down	11:-:124883691-124898500	11:-:124883691-124898500	ENSG00000154133	54538	Q8WZ75	ROBO4	roundabout guidance receptor 4 [Source:HGNC Symbol;Acc:HGNC:17985]	2.40788	2.19836	4.54056	16.0296	8.17413	4.72122
NSD1	ENSG00000165671	-1.3805499870734	1.38055	7.15237e-05	0.00257227	down	5:+:177133025-177300215	5:+:177133025-177300215	ENSG00000165671	64324	Q96L73	NSD1	nuclear receptor binding SET domain protein 1 [Source:HGNC Symbol;Acc:HGNC:14234]	1.80992	1.93418	1.8279	4.23908	5.64519	5.90373
DDX54	ENSG00000123064	-1.38002666397715	1.38003	0.0304258	0.119616	down	12:-:113157174-113185479	12:-:113157174-113185479	ENSG00000123064	79039	Q8TDD1	DDX54	DEAD-box helicase 54 [Source:HGNC Symbol;Acc:HGNC:20084]	1.33548	0.9659	2.47129	10.8229	4.08908	2.696
HMGA1	ENSG00000137309	-1.37475184920759	1.37475	0.0479573	0.161052	down	6:+:34236873-34246231	6:+:34236873-34246231	ENSG00000137309	3159	P17096	HMGA1	high mobility group AT-hook 1 [Source:HGNC Symbol;Acc:HGNC:5010]	61.1022	54.5549	136.93	400.222	175.838	92.0614
INCENP	ENSG00000149503	-1.36966197618385	1.36966	0.00177472	0.0203221	down	11:+:62123973-62153163	11:+:62123973-62153163	ENSG00000149503	3619	Q9NQS7	INCENP	inner centromere protein [Source:HGNC Symbol;Acc:HGNC:6058]	2.70426	2.91605	4.01582	14.1529	9.96995	6.431
TMEM250	ENSG00000238227	-1.36896999289075	1.36897	0.0180431	0.0847455	down	9:-:136114581-136118863	9:-:136114581-136118863	ENSG00000238227	90120	H0YL14	TMEM250	transmembrane protein 250 [Source:HGNC Symbol;Acc:HGNC:31009]	1.66761	1.45687	3.54214	13.3298	6.44264	3.78857
CSTF2T	ENSG00000177613	-1.36866202969014	1.36866	1.34812e-05	0.000920595	down	10:-:51695487-51699591	10:-:51695487-51699591	ENSG00000177613	23283	Q9H0L4	CSTF2T	cleavage stimulation factor subunit 2 tau variant [Source:HGNC Symbol;Acc:HGNC:17086]	4.08518	3.76639	4.2707	12.112	12.8896	11.8799
ELMSAN1	ENSG00000156030	-1.36808979953341	1.36809	3.30204e-05	0.00157195	down	14:-:73715122-73790285	14:-:73715122-73790285	ENSG00000156030	91748	Q6PJG2	ELMSAN1	ELM2 and Myb/SANT domain containing 1 [Source:HGNC Symbol;Acc:HGNC:19853]	3.79626	3.72756	4.12448	11.5164	10.282	8.59166
MRPL28	ENSG00000086504	-1.36547046520287	1.36547	0.0153833	0.0770894	down	16:-:367384-370527	16:-:367384-370527	ENSG00000086504	10573	Q13084	MRPL28	mitochondrial ribosomal protein L28 [Source:HGNC Symbol;Acc:HGNC:14484]	1.73822	1.82417	3.70236	15.3191	7.17413	4.30022
CEP250	ENSG00000126001	-1.36328034305126	1.36328	0.000849265	0.0128407	down	20:+:35455164-35519280	20:+:35455164-35519280	ENSG00000126001	11190	Q9BV73	CEP250	centrosomal protein 250 [Source:HGNC Symbol;Acc:HGNC:1859]	3.90057	3.36745	4.57491	13.1486	10.2449	7.32331
RNF26	ENSG00000173456	-1.35739514446485	1.3574	0.00662134	0.0460645	down	11:+:119334527-119337313	11:+:119334527-119337313	ENSG00000173456	79102	Q9BY78	RNF26	ring finger protein 26 [Source:HGNC Symbol;Acc:HGNC:14646]	3.53135	3.30836	6.34842	21.7812	12.5767	8.16442
HIST1H2BK	ENSG00000197903	-1.3528017656263	1.3528	0.0308618	0.120838	down	6:-:27146418-27146798	6:-:27146418-27146798	ENSG00000197903	85236	A0A024RCL8	HIST1H2BK	histone cluster 1 H2B family member k [Source:HGNC Symbol;Acc:HGNC:13954]	2.30898	1.47564	4.81374	19.4229	6.73873	5.30866
MYH9	ENSG00000100345	-1.35214668499356	1.35215	0.00904127	0.055803	down	22:-:36281277-36388067	22:-:36281277-36388067	ENSG00000100345	4627	P35579	MYH9	myosin heavy chain 9 [Source:HGNC Symbol;Acc:HGNC:7579]	24.9716	22.5212	38.8286	113.401	63.5931	40.0178
XAB2	ENSG00000076924	-1.35163364682163	1.35163	0.0491877	0.163515	down	19:-:7619525-7629565	19:-:7619525-7629565	ENSG00000076924	56949	Q9HCS7	XAB2	XPA binding protein 2 [Source:HGNC Symbol;Acc:HGNC:14089]	1.44722	1.02265	3.32449	12.0749	5.41063	2.5128
ESPL1	ENSG00000135476	-1.35159474682056	1.35159	0.00523261	0.0401462	down	12:+:53268299-53293643	12:+:53268299-53293643	ENSG00000135476	9700	Q14674	ESPL1	extra spindle pole bodies like 1, separase [Source:HGNC Symbol;Acc:HGNC:16856]	2.06571	1.7265	2.77903	9.88486	6.21554	3.94358
KLF13	ENSG00000169926	-1.34836481607122	1.34836	0.000781652	0.0122775	down	15:+:31326855-31435665	15:+:31326855-31435665	ENSG00000169926	51621	X5DNR2	KLF13	Kruppel like factor 13 [Source:HGNC Symbol;Acc:HGNC:13672]	4.34765	3.99153	5.15974	15.8651	11.6089	8.71203
LTBR	ENSG00000111321	-1.34404913163138	1.34405	0.0393732	0.14196	down	12:+:6375045-6391571	12:+:6375045-6391571	ENSG00000111321	4055	P36941	LTBR	lymphotoxin beta receptor [Source:HGNC Symbol;Acc:HGNC:6718]	1.8561	1.4145	3.73644	13.3302	6.25689	3.17597
TMEM203	ENSG00000187713	-1.34343509473344	1.34344	7.86526e-05	0.0027176	down	9:-:137204082-137205638	9:-:137204082-137205638	ENSG00000187713	94107	Q969S6	TMEM203	transmembrane protein 203 [Source:HGNC Symbol;Acc:HGNC:28217]	5.89729	5.74136	7.27544	24.5809	20.6481	16.0575
GSN	ENSG00000148180	-1.34221666321529	1.34222	0.0278082	0.112564	down	9:+:121207794-121332843	9:+:121207794-121332843	ENSG00000148180	2934	P06396	GSN	gelsolin [Source:HGNC Symbol;Acc:HGNC:4620]	1.71166	1.6737	3.1725	11.7432	5.52672	3.18702
QTRT1	ENSG00000213339	-1.34161935213897	1.34162	0.0401965	0.143715	down	19:+:10701430-10713437	19:+:10701430-10713437	ENSG00000213339	81890	Q71RF8	QTRT1	queuine tRNA-ribosyltransferase catalytic subunit 1 [Source:HGNC Symbol;Acc:HGNC:23797]	1.15415	0.98347	2.54771	10.6357	4.84917	2.16216
SHKBP1	ENSG00000160410	-1.34115857561764	1.34116	0.0325686	0.125456	down	19:+:40576851-40591399	19:+:40576851-40591399	ENSG00000160410	92799	Q8TBC3	SHKBP1	SH3KBP1 binding protein 1 [Source:HGNC Symbol;Acc:HGNC:19214]	2.8078	2.0569	5.35859	19.4621	8.90532	4.99597
ADAM15	ENSG00000143537	-1.33472011575274	1.33472	0.0494082	0.164047	down	1:+:155050566-155062775	1:+:155050566-155062775	ENSG00000143537	8751	Q13444	ADAM15	ADAM metallopeptidase domain 15 [Source:HGNC Symbol;Acc:HGNC:193]	4.24228	3.5096	8.47148	28.1164	13.4534	6.39145
NDRG4	ENSG00000103034	-1.33450917880467	1.33451	0.00115323	0.0155647	down	16:+:58462846-58513628	16:+:58462846-58513628	ENSG00000103034	65009	Q9ULP0	NDRG4	NDRG family member 4 [Source:HGNC Symbol;Acc:HGNC:14466]	4.30308	4.31849	5.40149	16.6602	11.6003	8.83488
LMNB2	ENSG00000176619	-1.33334467234984	1.33334	0.0123204	0.0667243	down	19:-:2427638-2456996	19:-:2427638-2456996	ENSG00000176619	84823	J9JID7	LMNB2	lamin B2 [Source:HGNC Symbol;Acc:HGNC:6638]	4.77757	4.47126	7.2393	25.2455	13.8508	8.62608
CBX5	ENSG00000094916	-1.33321124805789	1.33321	3.40687e-05	0.00161043	down	12:-:54230940-54280133	12:-:54230940-54280133	ENSG00000094916	23468	P45973	CBX5	chromobox 5 [Source:HGNC Symbol;Acc:HGNC:1555]	14.5389	14.691	12.198	24.9513	32.2008	37.7332
PAFAH1B3	ENSG00000079462	-1.33294881369696	1.33295	0.034011	0.128543	down	19:-:42297033-42303546	19:-:42297033-42303546	ENSG00000079462	5050	Q15102	PAFAH1B3	platelet activating factor acetylhydrolase 1b catalytic subunit 3 [Source:HGNC Symbol;Acc:HGNC:8576]	0.92994	1.06976	2.43291	10.9597	4.05135	2.29643
PLXNB2	ENSG00000196576	-1.33120825007628	1.33121	0.0466429	0.158669	down	22:-:50274979-50307627	22:-:50274979-50307627	ENSG00000196576	23654	O15031	PLXNB2	plexin B2 [Source:HGNC Symbol;Acc:HGNC:9104]	1.72744	1.65792	3.73143	14.053	5.92983	3.15871
SLC29A1	ENSG00000112759	-1.32902803486004	1.32903	0.0088966	0.055252	down	6:+:44219505-44234151	6:+:44219505-44234151	ENSG00000112759	2030	Q99808	SLC29A1	solute carrier family 29 member 1 (Augustine blood group) [Source:HGNC Symbol;Acc:HGNC:11003]	23.2503	20.6113	32.8083	97.3962	59.0811	37.0137
THSD1	ENSG00000136114	-1.32832766678613	1.32833	6.91347e-05	0.00253096	down	13:-:52377167-52406494	13:-:52377167-52406494	ENSG00000136114	55901	B3KTY7	THSD1	thrombospondin type 1 domain containing 1 [Source:HGNC Symbol;Acc:HGNC:17754]	2.4798	2.03192	2.69067	9.29021	8.0854	6.36006
TTYH3	ENSG00000136295	-1.32676199269188	1.32676	0.0180433	0.0847455	down	7:+:2631951-2664802	7:+:2631951-2664802	ENSG00000136295	80727	Q9C0H2	TTYH3	tweety family member 3 [Source:HGNC Symbol;Acc:HGNC:22222]	1.3546	1.61447	2.02426	9.97043	4.67168	2.78671
PLD3	ENSG00000105223	-1.32410967439582	1.32411	0.0457978	0.1569	down	19:+:40348456-40380439	19:+:40348456-40380439	ENSG00000105223	23646	Q8IV08	PLD3	phospholipase D family member 3 [Source:HGNC Symbol;Acc:HGNC:17158]	3.44702	2.9933	6.11845	24.9254	10.2606	5.54897
EFHD2	ENSG00000142634	-1.31228068271142	1.31228	0.00966914	0.0582732	down	1:+:15409895-15430343	1:+:15409895-15430343	ENSG00000142634	79180	Q96C19	EFHD2	EF-hand domain family member D2 [Source:HGNC Symbol;Acc:HGNC:28670]	2.78063	2.59896	4.62484	18.8676	8.84295	6.54843
PKN3	ENSG00000160447	-1.31057952832894	1.31058	0.0418807	0.147795	down	9:+:128702523-128720918	9:+:128702523-128720918	ENSG00000160447	29941	A0A024R8D6	PKN3	protein kinase N3 [Source:HGNC Symbol;Acc:HGNC:17999]	1.05892	0.84958	2.26957	9.74692	3.7871	2.08086
ENG	ENSG00000106991	-1.31017195030831	1.31017	0.0381923	0.139399	down	9:-:127815012-127854756	9:-:127815012-127854756	ENSG00000106991	2022	Q96CG0	ENG	endoglin [Source:HGNC Symbol;Acc:HGNC:3349]	27.1769	21.7315	47.9791	137.636	71.9132	37.0082
PRRC2B	ENSG00000130723	-1.3080109020596	1.30801	0.0129863	0.0686776	down	9:+:131373636-131500197	9:+:131373636-131500197	ENSG00000130723	84726	Q5JSZ5	PRRC2B	proline rich coiled-coil 2B	4.93911	4.40156	7.68426	21.6275	13.6585	8.01258
COMMD4	ENSG00000140365	-1.30653313546512	1.30653	0.0352979	0.131776	down	15:+:75335891-75343224	15:+:75335891-75343224	ENSG00000140365	54939	Q9H0A8	COMMD4	COMM domain containing 4 [Source:HGNC Symbol;Acc:HGNC:26027]	1.25716	1.09475	2.63385	9.70522	4.25667	2.46149
TRAM2	ENSG00000065308	-1.30643778662763	1.30644	1.63313e-07	6.4976e-05	down	6:-:52497402-52576915	6:-:52497402-52576915	ENSG00000065308	9697	Q15035	TRAM2	translocation associated membrane protein 2 [Source:HGNC Symbol;Acc:HGNC:16855]	64.2551	62.2364	66.194	135.453	153.255	140.198
CALM3	ENSG00000160014	-1.30630595808442	1.30631	0.00475871	0.0383698	down	19:+:46601074-46610793	19:+:46601074-46610793	ENSG00000160014	808	B4DJ51	CALM3	calmodulin 3 [Source:HGNC Symbol;Acc:HGNC:1449]	13.1346	10.855	17.1962	50.5611	33.6529	22.4304
DIXDC1	ENSG00000150764	-1.30562927236386	1.30563	0.000158962	0.00418701	down	11:+:111927144-112022584	11:+:111927144-112022584	ENSG00000150764	85458	Q155Q3	DIXDC1	DIX domain containing 1 [Source:HGNC Symbol;Acc:HGNC:23695]	2.26159	2.80812	2.22514	6.12174	6.64471	7.96299
SPATA20	ENSG00000006282	-1.29815106104906	1.29815	0.0393231	0.141814	down	17:+:50543058-50555852	17:+:50543058-50555852	ENSG00000006282	64847	Q8TB22	SPATA20	spermatogenesis associated 20 [Source:HGNC Symbol;Acc:HGNC:26125]	1.37019	1.02183	2.41562	10.2584	4.40281	2.29491
ACCS	ENSG00000110455	-1.29699801020433	1.297	7.32129e-05	0.00260244	down	11:+:44065925-44084222	11:+:44065925-44084222	ENSG00000110455	84680	A0A0S2Z622	ACCS	1-aminocyclopropane-1-carboxylate synthase homolog (inactive) [Source:HGNC Symbol;Acc:HGNC:23989]	1.6138	1.65983	1.99066	6.47002	5.55652	4.4071
PPP1R16B	ENSG00000101445	-1.29183877193983	1.29184	9.59335e-05	0.00306352	down	20:+:38805705-38923024	20:+:38805705-38923024	ENSG00000101445	26051	Q96T49	PPP1R16B	protein phosphatase 1 regulatory subunit 16B [Source:HGNC Symbol;Acc:HGNC:15850]	2.05326	1.84478	2.40211	7.38928	6.54073	4.95993
KRT7	ENSG00000135480	-1.28888348135521	1.28888	0.0245794	0.103614	down	12:+:52232520-52252186	12:+:52232520-52252186	ENSG00000135480	3855	P08729	KRT7	keratin 7 [Source:HGNC Symbol;Acc:HGNC:6445]	50.0257	44.56	83.8457	243.048	126.724	71.0493
IRAK1	ENSG00000184216	-1.28608303645561	1.28608	0.0404609	0.144196	down	X:-:154010500-154019980	X:-:154010500-154019980	ENSG00000184216	3654	P51617	IRAK1	interleukin 1 receptor associated kinase 1 [Source:HGNC Symbol;Acc:HGNC:6112]	5.45566	4.42637	9.69369	33.8269	15.6799	8.5939
FYCO1	ENSG00000163820	-1.28458959419317	1.28459	4.03189e-05	0.00180063	down	3:-:45917899-45995824	3:-:45917899-45995824	ENSG00000163820	79443	Q9BQS8	FYCO1	FYVE and coiled-coil domain containing 1 [Source:HGNC Symbol;Acc:HGNC:14673]	3.10919	3.14767	3.57189	9.70382	8.68431	7.45321
ITGA5	ENSG00000161638	-1.28434321508299	1.28434	0.00558773	0.0414913	down	12:-:54395261-54419460	12:-:54395261-54419460	ENSG00000161638	3678	B2R627	ITGA5	integrin subunit alpha 5 [Source:HGNC Symbol;Acc:HGNC:6141]	33.5251	27.8772	44.9364	118.557	77.8983	50.5108
MEN1	ENSG00000133895	-1.2833467018503	1.28335	0.0092477	0.0567186	down	11:-:64803510-64811294	11:-:64803510-64811294	ENSG00000133895	4221	A0A024R5D2	MEN1	menin 1 [Source:HGNC Symbol;Acc:HGNC:7010]	1.65751	1.25791	2.1089	9.16355	5.23177	2.92428
FLOT2	ENSG00000132589	-1.27929220070854	1.27929	0.0292339	0.116507	down	17:-:28879335-28897679	17:-:28879335-28897679	ENSG00000132589	2319	Q14254	FLOT2	flotillin 2 [Source:HGNC Symbol;Acc:HGNC:3758]	4.87855	4.71887	9.15207	31.177	16.1286	8.69022
TRIM25	ENSG00000121060	-1.27657171784728	1.27657	4.60905e-07	0.000105611	down	17:-:56887909-56914038	17:-:56887909-56914038	ENSG00000121060	7706	Q14258	TRIM25	tripartite motif containing 25 [Source:HGNC Symbol;Acc:HGNC:12932]	19.6802	20.3347	19.8743	43.0001	44.5359	45.0326
WDR5B	ENSG00000196981	-1.27140522472972	1.27141	0.000578962	0.0101072	down	3:-:122412332-122416051	3:-:122412332-122416051	ENSG00000196981	54554	Q86VZ2	WDR5B	WD repeat domain 5B [Source:HGNC Symbol;Acc:HGNC:17826]	1.92143	2.29724	2.00108	6.12325	7.17183	6.87188
TBC1D13	ENSG00000107021	-1.27117434684073	1.27117	0.00188336	0.0211653	down	9:+:128787204-128810432	9:+:128787204-128810432	ENSG00000107021	54662	A0A024R8C8	TBC1D13	TBC1 domain family member 13 [Source:HGNC Symbol;Acc:HGNC:25571]	3.47956	2.99323	4.10459	14.8817	9.97985	6.92768
MPRIP	ENSG00000133030	-1.27000737909028	1.27001	6.77252e-05	0.00249259	down	17:+:17042545-17217679	17:+:17042545-17217679	ENSG00000133030	23164	Q6WCQ1	MPRIP	myosin phosphatase Rho interacting protein [Source:HGNC Symbol;Acc:HGNC:30321]	2.91072	2.902	3.44698	8.59892	7.49909	6.34163
PLCL2	ENSG00000154822	-1.26824108134062	1.26824	0.00104401	0.0146662	down	3:+:16802651-17090594	3:+:16802651-17090594	ENSG00000154822	23228	Q9UPR0	PLCL2	phospholipase C like 2 [Source:HGNC Symbol;Acc:HGNC:9064]	1.92321	1.64973	1.63525	4.83089	5.30376	6.49613
CAPN1	ENSG00000014216	-1.26725239583329	1.26725	0.0477545	0.160884	down	11:+:65180566-65212006	11:+:65180566-65212006	ENSG00000014216	823	P07384	CAPN1	calpain 1 [Source:HGNC Symbol;Acc:HGNC:1476]	3.79993	3.24544	7.35608	23.1698	11.0476	5.77975
LSM10	ENSG00000181817	-1.26092083617572	1.26092	0.0343808	0.129513	down	1:-:36391238-36397892	1:-:36391238-36397892	ENSG00000181817	84967	Q969L4	LSM10	LSM10, U7 small nuclear RNA associated [Source:HGNC Symbol;Acc:HGNC:17562]	1.76415	1.27777	3.89422	14.1442	6.86486	3.34246
PMP22	ENSG00000109099	-1.26074117008561	1.26074	1.90727e-05	0.00113321	down	17:-:15229777-15265357	17:-:15229777-15265357	ENSG00000109099	5376	Q01453	PMP22	peripheral myelin protein 22 [Source:HGNC Symbol;Acc:HGNC:9118]	25.6654	22.597	27.0716	62.712	58.8458	51.6845
RHBDF1	ENSG00000007384	-1.25746326565336	1.25746	0.038967	0.141176	down	16:-:58059-76355	16:-:58059-76355	ENSG00000007384	64285	Q96CC6	RHBDF1	rhomboid 5 homolog 1 [Source:HGNC Symbol;Acc:HGNC:20561]	1.86856	1.61321	3.47979	13.118	6.40603	3.13273
TSPAN17	ENSG00000048140	-1.25555617570037	1.25556	0.0392292	0.141748	down	5:+:176647387-176659054	5:+:176647387-176659054	ENSG00000048140	26262	Q96FV3	TSPAN17	tetraspanin 17 [Source:HGNC Symbol;Acc:HGNC:13594]	3.36327	3.07253	5.90623	20.7641	10.8418	5.24665
MCM5	ENSG00000100297	-1.25445046259432	1.25445	0.0307971	0.120691	down	22:+:35400063-35425430	22:+:35400063-35425430	ENSG00000100297	4174	B1AHB0	MCM5	minichromosome maintenance complex component 5 [Source:HGNC Symbol;Acc:HGNC:6948]	1.71586	1.5017	2.81546	10.4786	5.58295	2.74868
UBA7	ENSG00000182179	-1.25197458804358	1.25197	0.0252756	0.105584	down	3:-:49805207-49813946	3:-:49805207-49813946	ENSG00000182179	7318	P41226	UBA7	ubiquitin like modifier activating enzyme 7 [Source:HGNC Symbol;Acc:HGNC:12471]	1.42749	0.80405	2.6348	8.03918	4.70338	2.47231
ABR	ENSG00000159842	-1.2519123049559	1.25191	0.010348	0.0609753	down	17:-:1003518-1229021	17:-:1003518-1229021	ENSG00000159842	29	B7Z7Z1	ABR	active BCR-related [Source:HGNC Symbol;Acc:HGNC:81]	5.4189	4.74878	7.78106	21.1326	13.714	8.58416
VPS18	ENSG00000104142	-1.25147989427969	1.25148	0.00803728	0.0520207	down	15:+:40894430-40903975	15:+:40894430-40903975	ENSG00000104142	57617	A0A024R9R3	VPS18	VPS18, CORVET/HOPS core subunit [Source:HGNC Symbol;Acc:HGNC:15972]	1.60236	1.7079	2.79769	10.3804	5.61037	3.77423
SUFU	ENSG00000107882	-1.24973769009642	1.24974	0.00190703	0.0212998	down	10:+:102503987-102633535	10:+:102503987-102633535	ENSG00000107882	51684	Q9UMX1	SUFU	SUFU negative regulator of hedgehog signaling [Source:HGNC Symbol;Acc:HGNC:16466]	1.72196	1.71983	2.63229	8.0762	5.8294	3.89559
GINS1	ENSG00000101003	-1.2494198402785	1.24942	9.28602e-06	0.000703434	down	20:+:25407727-25452628	20:+:25407727-25452628	ENSG00000101003	9837	Q14691	GINS1	GINS complex subunit 1 [Source:HGNC Symbol;Acc:HGNC:28980]	7.9203	8.18176	8.4467	19.3848	21.1156	21.5314
SF3A2	ENSG00000104897	-1.24896587008744	1.24897	0.0447049	0.154289	down	19:+:2236504-2248679	19:+:2236504-2248679	ENSG00000104897	8175	Q05DF2	SF3A2	splicing factor 3a subunit 2 [Source:HGNC Symbol;Acc:HGNC:10766]	1.4386	1.27369	3.30469	12.5256	5.23593	2.86832
TUBB	ENSG00000196230	-1.24861737396039	1.24862	0.000366385	0.00730865	down	6:+:30720201-30725426	6:+:30720201-30725426	ENSG00000196230	203068	Q5SU16	TUBB	tubulin beta class I [Source:HGNC Symbol;Acc:HGNC:20778]	78.7827	69.0096	89.1114	214.765	165.864	132.237
NDUFV1	ENSG00000167792	-1.24831725194424	1.24832	0.028323	0.114065	down	11:+:67606852-67612535	11:+:67606852-67612535	ENSG00000167792	4723	E5KNH5	NDUFV1	NADH:ubiquinone oxidoreductase core subunit V1 [Source:HGNC Symbol;Acc:HGNC:7716]	3.13694	2.85576	5.86949	20.2361	9.24415	6.01867
LAMB3	ENSG00000196878	-1.24781438196312	1.24781	0.0136461	0.0711853	down	1:-:209614870-209652466	1:-:209614870-209652466	ENSG00000196878	3914	Q13751	LAMB3	laminin subunit beta 3 [Source:HGNC Symbol;Acc:HGNC:6490]	1.95864	1.8229	3.45193	11.9376	6.57199	3.95488
TBC1D16	ENSG00000167291	-1.24706522288313	1.24707	0.00547811	0.0411127	down	17:-:79932343-80035848	17:-:79932343-80035848	ENSG00000167291	125058	Q8TBP0	TBC1D16	TBC1 domain family member 16 [Source:HGNC Symbol;Acc:HGNC:28356]	2.37441	1.87325	3.07174	9.05602	6.47745	3.96273
ARFGAP1	ENSG00000101199	-1.24311979047792	1.24312	0.0498007	0.164783	down	20:+:63272785-63289793	20:+:63272785-63289793	ENSG00000101199	55738	Q8N6T3	ARFGAP1	ADP ribosylation factor GTPase activating protein 1 [Source:HGNC Symbol;Acc:HGNC:15852]	2.57744	2.19345	5.06549	17.1089	7.72267	4.17148
SAMD9L	ENSG00000177409	-1.23875932034836	1.23876	0.000361572	0.00727081	down	7:-:93130055-93148369	7:-:93130055-93148369	ENSG00000177409	219285	Q8IVG5	SAMD9L	sterile alpha motif domain containing 9 like [Source:HGNC Symbol;Acc:HGNC:1349]	5.88741	5.70493	4.93683	10.3392	14.4718	16.6542
GIT1	ENSG00000108262	-1.23811824228968	1.23812	0.0471548	0.159865	down	17:-:29573469-29594054	17:-:29573469-29594054	ENSG00000108262	28964	Q9Y2X7	GIT1	GIT ArfGAP 1 [Source:HGNC Symbol;Acc:HGNC:4272]	4.23468	3.56189	7.9262	26.1417	11.5888	6.72006
RAPGEF1	ENSG00000107263	-1.23735882303246	1.23736	0.0104054	0.061193	down	9:-:131576770-131740074	9:-:131576770-131740074	ENSG00000107263	2889	Q13905	RAPGEF1	Rap guanine nucleotide exchange factor 1 [Source:HGNC Symbol;Acc:HGNC:4568]	7.0122	6.03812	9.77616	28.5682	16.8511	11.5384
CDC42BPB	ENSG00000198752	-1.23403652087399	1.23404	0.000737205	0.0118277	down	14:-:102932379-103057462	14:-:102932379-103057462	ENSG00000198752	9578	Q86XZ8	CDC42BPB	CDC42 binding protein kinase beta [Source:HGNC Symbol;Acc:HGNC:1738]	6.09621	6.21958	7.90712	20.0243	16.3631	11.8975
SH3BP5	ENSG00000131370	-1.23142793394234	1.23143	0.012039	0.0657324	down	3:-:15254853-15341368	3:-:15254853-15341368	ENSG00000131370	9467	A0A024R2G6	SH3BP5	SH3 domain binding protein 5 [Source:HGNC Symbol;Acc:HGNC:10827]	2.14166	2.10883	3.59269	13.0945	6.83084	4.49845
TCOF1	ENSG00000070814	-1.22970718574566	1.22971	0.0288953	0.11545	down	5:+:150357639-150400308	5:+:150357639-150400308	ENSG00000070814	6949	Q13428	TCOF1	treacle ribosome biogenesis factor 1 [Source:HGNC Symbol;Acc:HGNC:11654]	2.66999	2.54325	4.77168	14.0929	7.81859	4.29646
SIRPB2	ENSG00000196209	-1.22327644487452	1.22328	2.8722e-05	0.00145136	down	20:-:1470741-1491587	20:-:1470741-1491587	ENSG00000196209	284759	Q5JXA9	SIRPB2	signal regulatory protein beta 2 [Source:HGNC Symbol;Acc:HGNC:16247]	4.19414	4.06531	4.45768	12.0933	11.7084	9.91076
VPS13D	ENSG00000048707	-1.21749743837383	1.2175	0.000103331	0.00322071	down	1:+:12230032-12512047	1:+:12230032-12512047	ENSG00000048707	55187	Q5THJ4	VPS13D	vacuolar protein sorting 13 homolog D [Source:HGNC Symbol;Acc:HGNC:23595]	1.98579	2.13614	2.03654	3.96726	5.39167	5.70328
FKBP2	ENSG00000173486	-1.21457430068817	1.21457	0.04106	0.145741	down	11:+:64241003-64244132	11:+:64241003-64244132	ENSG00000173486	2286	P26885	FKBP2	FK506 binding protein 2 [Source:HGNC Symbol;Acc:HGNC:3718]	2.25675	1.7482	4.56228	17.7611	7.98338	4.08796
SEPT9	ENSG00000184640	-1.21254698611253	1.21255	0.0449364	0.154871	down	17:+:77280569-77500596	17:+:77280569-77500596	ENSG00000184640	10801	Q9UHD8	SEPT9	septin 9 [Source:HGNC Symbol;Acc:HGNC:7323]	1.70804	1.52768	2.96506	10.2357	4.83225	2.61582
SDC1	ENSG00000115884	-1.2116720664842	1.21167	0.00114704	0.0155102	down	2:-:20200797-20225433	2:-:20200797-20225433	ENSG00000115884	6382	P18827	SDC1	syndecan 1 [Source:HGNC Symbol;Acc:HGNC:10658]	2.92119	2.67426	3.79621	12.8814	8.16643	6.767
CAVIN1	ENSG00000177469	-1.21046227239419	1.21046	0.0033511	0.0307865	down	17:-:42402452-42423517	17:-:42402452-42423517	ENSG00000177469	284119	Q6NZI2	CAVIN1	caveolae associated protein 1 [Source:HGNC Symbol;Acc:HGNC:9688]	48.8064	43.9877	62.5239	155.725	107.633	74.8964
QSOX1	ENSG00000116260	-1.20943818834714	1.20944	0.0251815	0.105367	down	1:+:180154834-180204030	1:+:180154834-180204030	ENSG00000116260	5768	O00391	QSOX1	quiescin sulfhydryl oxidase 1 [Source:HGNC Symbol;Acc:HGNC:9756]	14.7982	11.998	23.2431	61.8866	32.9874	19.9728
B4GALT5	ENSG00000158470	-1.2071790824101	1.20718	1.31506e-06	0.000196475	down	20:-:49632945-49713878	20:-:49632945-49713878	ENSG00000158470	9334	O43286	B4GALT5	beta-1,4-galactosyltransferase 5 [Source:HGNC Symbol;Acc:HGNC:928]	28.318	26.7298	27.1882	55.328	60.6841	58.6462
PPP1CA	ENSG00000172531	-1.20556857480002	1.20557	0.0355287	0.132373	down	11:-:67398183-67421183	11:-:67398183-67421183	ENSG00000172531	5499	P62136	PPP1CA	protein phosphatase 1 catalytic subunit alpha [Source:HGNC Symbol;Acc:HGNC:9281]	11.6617	10.5351	21.0914	61.3535	32.3233	18.113
DDX11	ENSG00000013573	-1.20363182420744	1.20363	0.00790677	0.0515214	down	12:+:31073845-31104791	12:+:31073845-31104791	ENSG00000013573	1663	Q96FC9	DDX11	DEAD/H-box helicase 11 [Source:HGNC Symbol;Acc:HGNC:2736]	3.13192	2.90039	4.4254	12.938	8.79138	5.3674
VANGL1	ENSG00000173218	-1.20298778431622	1.20299	2.77575e-05	0.00142954	down	1:+:115641953-115698224	1:+:115641953-115698224	ENSG00000173218	81839	Q8TAA9	VANGL1	VANGL planar cell polarity protein 1 [Source:HGNC Symbol;Acc:HGNC:15512]	2.51189	2.58713	2.48818	6.34149	6.73196	6.60907
THBS1	ENSG00000137801	-1.19746840774124	1.19747	2.42042e-07	7.43953e-05	down	15:+:39581079-39599466	15:+:39581079-39599466	ENSG00000137801	7057	P07996	THBS1	thrombospondin 1 [Source:HGNC Symbol;Acc:HGNC:11785]	169.372	171.183	175.062	453.657	440.377	429.142
GPRIN1	ENSG00000169258	-1.19621018166711	1.19621	0.00152776	0.0185753	down	5:-:176595802-176610133	5:-:176595802-176610133	ENSG00000169258	114787	Q7Z2K8	GPRIN1	G protein regulated inducer of neurite outgrowth 1 [Source:HGNC Symbol;Acc:HGNC:24835]	2.40247	2.36316	2.93345	10.6676	7.11761	5.15003
DPYSL2	ENSG00000092964	-1.19619941503258	1.1962	7.08665e-06	0.000584337	down	8:+:26514022-26658178	8:+:26514022-26658178	ENSG00000092964	1808	Q16555	DPYSL2	dihydropyrimidinase like 2 [Source:HGNC Symbol;Acc:HGNC:3014]	17.0781	16.6857	17.7518	39.2862	36.2009	34.1945
FMNL3	ENSG00000161791	-1.19484185223328	1.19484	3.58275e-05	0.00165182	down	12:-:49636499-49708165	12:-:49636499-49708165	ENSG00000161791	91010	Q8IVF7	FMNL3	formin like 3 [Source:HGNC Symbol;Acc:HGNC:23698]	6.04136	5.60796	6.49766	14.5739	13.7374	11.7146
COASY	ENSG00000068120	-1.19361940805846	1.19362	0.0266082	0.109169	down	17:+:42561467-42566277	17:+:42561467-42566277	ENSG00000068120	80347	Q13057	COASY	Coenzyme A synthase [Source:HGNC Symbol;Acc:HGNC:29932]	2.70004	2.00793	4.65573	15.0126	8.09805	4.5426
HDAC7	ENSG00000061273	-1.18857210120212	1.18857	0.0458979	0.157099	down	12:-:47782722-47833132	12:-:47782722-47833132	ENSG00000061273	51564	Q8WUI4	HDAC7	histone deacetylase 7 [Source:HGNC Symbol;Acc:HGNC:14067]	2.8466	2.7069	5.62351	15.8859	8.70271	4.32919
MAGEF1	ENSG00000177383	-1.18661981680504	1.18662	0.00024682	0.00554039	down	3:-:184710367-184712002	3:-:184710367-184712002	ENSG00000177383	64110	Q9HAY2	MAGEF1	MAGE family member F1 [Source:HGNC Symbol;Acc:HGNC:29639]	3.89852	3.05853	3.59395	13.2872	11.4631	8.8602
RANBP6	ENSG00000137040	-1.18284352022539	1.18284	0.000515337	0.00925566	down	9:-:6011043-6015625	9:-:6011043-6015625	ENSG00000137040	26953	O60518	RANBP6	RAN binding protein 6 [Source:HGNC Symbol;Acc:HGNC:9851]	6.1305	6.36683	5.26122	12.148	14.7726	18.0331
MDK	ENSG00000110492	-1.18239124045501	1.18239	0.0399922	0.143455	down	11:+:46380756-46383837	11:+:46380756-46383837	ENSG00000110492	4192	P21741	MDK	midkine [Source:HGNC Symbol;Acc:HGNC:6972]	5.03256	5.27401	10.2922	34.6986	16.1648	9.49181
MUL1	ENSG00000090432	-1.18038649660183	1.18039	0.0163816	0.0803966	down	1:-:20499448-20508161	1:-:20499448-20508161	ENSG00000090432	79594	A0A024RAA0	MUL1	mitochondrial E3 ubiquitin protein ligase 1 [Source:HGNC Symbol;Acc:HGNC:25762]	4.08197	2.60586	5.75266	18.8996	11.8359	6.38342
KIAA1522	ENSG00000162522	-1.18022330380273	1.18022	0.00852644	0.0539155	down	1:+:32741885-32774970	1:+:32741885-32774970	ENSG00000162522	57648	Q9P206	KIAA1522	KIAA1522 [Source:HGNC Symbol;Acc:HGNC:29301]	2.16612	2.07357	3.45447	10.6904	6.63408	4.27615
DHCR24	ENSG00000116133	-1.1798391715381	1.17984	0.000647322	0.0109307	down	1:-:54849633-54887218	1:-:54849633-54887218	ENSG00000116133	1718	Q15392	DHCR24	24-dehydrocholesterol reductase [Source:HGNC Symbol;Acc:HGNC:2859]	18.4224	16.9063	22.6303	51.5968	43.0755	33.1812
NMRAL1	ENSG00000153406	-1.17755982403583	1.17756	0.0489113	0.162881	down	16:-:4461680-4495763	16:-:4461680-4495763	ENSG00000153406	57407	Q9HBL8	NMRAL1	NmrA like redox sensor 1 [Source:HGNC Symbol;Acc:HGNC:24987]	2.15831	1.68301	4.02167	14.8085	6.69897	3.49063
CD82	ENSG00000085117	-1.17620829644518	1.17621	0.0422565	0.148648	down	11:+:44564427-44620363	11:+:44564427-44620363	ENSG00000085117	3732	P27701	CD82	CD82 molecule [Source:HGNC Symbol;Acc:HGNC:6210]	2.10219	1.28975	3.25995	11.7081	6.25054	2.88262
ZC3H7B	ENSG00000100403	-1.17540765375448	1.17541	0.0225595	0.0982139	down	22:+:41301522-41360147	22:+:41301522-41360147	ENSG00000100403	23264	Q9UGR2	ZC3H7B	zinc finger CCCH-type containing 7B [Source:HGNC Symbol;Acc:HGNC:30869]	2.13661	1.93371	3.2801	10.0851	6.13029	3.35765
TBC1D2	ENSG00000095383	-1.17357281442586	1.17357	0.0385332	0.14013	down	9:-:98198999-98255721	9:-:98198999-98255721	ENSG00000095383	55357	Q9BYX2	TBC1D2	TBC1 domain family member 2 [Source:HGNC Symbol;Acc:HGNC:18026]	1.43394	1.45099	2.79896	11.2297	4.6853	2.83893
CCDC84	ENSG00000186166	-1.17310731687343	1.17311	0.000139603	0.00384995	down	11:+:118998142-119015791	11:+:118998142-119015791	ENSG00000186166	338657	Q86UT8	CCDC84	coiled-coil domain containing 84 [Source:HGNC Symbol;Acc:HGNC:30460]	1.83096	1.51981	1.98651	6.24	4.84343	4.69937
RNF213	ENSG00000173821	-1.17129873995667	1.1713	5.51614e-06	0.000499399	down	17:+:80260866-80398786	17:+:80260866-80398786	ENSG00000173821	57674	A0A0A0MTR7	RNF213	ring finger protein 213 [Source:HGNC Symbol;Acc:HGNC:14539]	5.58293	5.41754	5.77561	11.6254	12.3702	10.4992
CYB5R3	ENSG00000100243	-1.16943127762454	1.16943	0.0391369	0.141575	down	22:-:42617840-42649568	22:-:42617840-42649568	ENSG00000100243	1727	P00387	CYB5R3	cytochrome b5 reductase 3 [Source:HGNC Symbol;Acc:HGNC:2873]	1.9515	1.76958	3.495	12.0408	5.92437	3.23574
TACC3	ENSG00000013810	-1.16851522419886	1.16852	0.017801	0.083973	down	4:+:1721490-1745176	4:+:1721490-1745176	ENSG00000013810	10460	Q9Y6A5	TACC3	transforming acidic coiled-coil containing protein 3 [Source:HGNC Symbol;Acc:HGNC:11524]	2.19829	2.31674	3.77629	12.3102	6.41248	4.32908
TNKS1BP1	ENSG00000149115	-1.16835480627815	1.16835	0.037301	0.137015	down	11:-:57299638-57324952	11:-:57299638-57324952	ENSG00000149115	85456	A0A024R542	TNKS1BP1	tankyrase 1 binding protein 1 [Source:HGNC Symbol;Acc:HGNC:19081]	3.78394	3.6569	7.12288	20.2335	10.8443	6.0435
CHPF2	ENSG00000033100	-1.16751356732018	1.16751	0.0275897	0.111953	down	7:+:151232489-151238827	7:+:151232489-151238827	ENSG00000033100	54480	Q9P2E5	CHPF2	chondroitin polymerizing factor 2 [Source:HGNC Symbol;Acc:HGNC:29270]	3.90958	3.19549	6.52951	20.8293	9.83552	6.89431
ABHD2	ENSG00000140526	-1.16561717369481	1.16562	6.17708e-06	0.000535741	down	15:+:89087459-89202360	15:+:89087459-89202360	ENSG00000140526	11057	A0A024RC89	ABHD2	abhydrolase domain containing 2 [Source:HGNC Symbol;Acc:HGNC:18717]	5.18734	4.83145	5.29776	11.3671	11.7617	11.5679
DTYMK	ENSG00000168393	-1.16515748330735	1.16516	0.0224925	0.0980363	down	2:-:241675742-241686991	2:-:241675742-241686991	ENSG00000168393	1841	Q6FGU2	DTYMK	deoxythymidylate kinase [Source:HGNC Symbol;Acc:HGNC:3061]	1.83948	1.53687	3.52132	12.4543	5.89796	3.80515
ZMIZ1	ENSG00000108175	-1.15899876518563	1.159	0.0048903	0.0388859	down	10:+:79069035-79316528	10:+:79069035-79316528	ENSG00000108175	57178	Q9ULJ6	ZMIZ1	zinc finger MIZ-type containing 1 [Source:HGNC Symbol;Acc:HGNC:16493]	2.39379	1.9236	3.06623	8.40932	6.09269	3.9666
ALDH1B1	ENSG00000137124	-1.15742309049637	1.15742	0.00103139	0.0145229	down	9:+:38392664-38398661	9:+:38392664-38398661	ENSG00000137124	219	P30837	ALDH1B1	aldehyde dehydrogenase 1 family member B1 [Source:HGNC Symbol;Acc:HGNC:407]	2.07383	1.782	1.52167	6.12034	5.148	5.28889
AGO1	ENSG00000092847	-1.15729177025628	1.15729	0.000191995	0.00470121	down	1:+:35869808-35930528	1:+:35869808-35930528	ENSG00000092847	26523	Q9UL18	AGO1	argonaute 1, RISC catalytic component [Source:HGNC Symbol;Acc:HGNC:3262]	2.09857	2.26734	2.12879	4.35495	5.70764	5.8263
ARHGAP11A	ENSG00000198826	-1.15628581985614	1.15629	1.24582e-05	0.000871104	down	15:+:32615144-32639949	15:+:32615144-32639949	ENSG00000198826	9824	Q6P4F7	ARHGAP11A	Rho GTPase activating protein 11A [Source:HGNC Symbol;Acc:HGNC:15783]	10.8289	12.2887	11.4464	22.503	24.7378	27.8032
RTL6	ENSG00000188636	-1.15550884505126	1.15551	0.000164392	0.00427362	down	22:-:44492572-44498298	22:-:44492572-44498298	ENSG00000188636	84247	Q6ICC9	RTL6	retrotransposon Gag like 6 [Source:HGNC Symbol;Acc:HGNC:13343]	2.24133	2.31231	2.7781	8.23802	6.08421	5.87905
UNC119B	ENSG00000175970	-1.1519671997156	1.15197	2.2081e-05	0.00122815	down	12:+:120710435-120723640	12:+:120710435-120723640	ENSG00000175970	84747	Q69YW6	UNC119B	unc-119 lipid binding chaperone B [Source:HGNC Symbol;Acc:HGNC:16488]	5.12253	4.52373	5.08791	12.2638	11.9042	12.1235
ECE1	ENSG00000117298	-1.15126811421524	1.15127	0.00821872	0.0526753	down	1:-:21217247-21345504	1:-:21217247-21345504	ENSG00000117298	1889	A0A024RAF7	ECE1	endothelin converting enzyme 1 [Source:HGNC Symbol;Acc:HGNC:3146]	63.0578	56.4077	90.3244	223.009	143.565	91.324
FAM217B	ENSG00000196227	-1.1506062029022	1.15061	0.000553146	0.00977628	down	20:+:59933764-59948680	20:+:59933764-59948680	ENSG00000196227	63939	Q9NTX9	FAM217B	family with sequence similarity 217 member B [Source:HGNC Symbol;Acc:HGNC:16170]	5.42285	5.31273	4.82369	10.242	13.1698	15.2201
COL4A5	ENSG00000188153	-1.14930476277199	1.1493	3.16715e-05	0.00153576	down	X:+:108439844-108697545	X:+:108439844-108697545	ENSG00000188153	1287	A7MBN3	COL4A5	collagen type IV alpha 5 chain [Source:HGNC Symbol;Acc:HGNC:2207]	6.13543	5.72407	6.64674	14.2621	13.7454	11.9896
ACACA	ENSG00000278540	-1.14845250266713	1.14845	2.12887e-05	0.00121333	down	17:-:37084988-37406818	17:-:37084988-37406818	ENSG00000278540	31	B2ZZ90	ACACA	acetyl-CoA carboxylase alpha [Source:HGNC Symbol;Acc:HGNC:84]	7.31664	6.96723	6.73448	12.4711	16.0947	15.7821
TNS3	ENSG00000136205	-1.14730663785152	1.14731	0.00176832	0.0202727	down	7:-:47275154-47582558	7:-:47275154-47582558	ENSG00000136205	64759	Q68CZ2	TNS3	tensin 3 [Source:HGNC Symbol;Acc:HGNC:21616]	8.02111	7.5633	10.023	22.9303	18.2862	13.2969
SNRPGP15	ENSG00000224543	-1.14208349363264	1.14208	0.0287889	0.11524	down	19:+:14489388-14489609	19:+:14489388-14489609	ENSG00000224543	100130932	A8MWD9	SNRPGP15	small nuclear ribonucleoprotein polypeptide G pseudogene 15 [Source:HGNC Symbol;Acc:HGNC:49371]	4.21038	5.57154	2.18685	8.59389	12.0679	11.6416
MRPS34	ENSG00000074071	-1.14160929560783	1.14161	0.0255402	0.106348	down	16:-:1771890-1773155	16:-:1771890-1773155	ENSG00000074071	65993	P82930	MRPS34	mitochondrial ribosomal protein S34 [Source:HGNC Symbol;Acc:HGNC:16618]	2.05495	2.30628	4.03214	15.9158	8.9547	3.9948
AHNAK	ENSG00000124942	-1.13997552574526	1.13998	9.04414e-05	0.00294752	down	11:-:62433542-62556235	11:-:62433542-62556235	ENSG00000124942	79026	B4DTV0	AHNAK	AHNAK nucleoprotein [Source:HGNC Symbol;Acc:HGNC:347]	61.7364	62.9749	60.7013	115.496	162.597	158.829
TMEM205	ENSG00000105518	-1.13953693279974	1.13954	0.029164	0.116306	down	19:-:11342776-11346518	19:-:11342776-11346518	ENSG00000105518	374882	A0A024R7D3	TMEM205	transmembrane protein 205 [Source:HGNC Symbol;Acc:HGNC:29631]	1.54061	1.36529	2.51909	11.5195	5.00452	2.7287
MT-RNR2	ENSG00000210082	-1.1387717581444	1.13877	1.20142e-06	0.000185304	down	MT:+:1671-3229	MT:+:1671-3229	ENSG00000210082	4550	Q8IVG9	MT-RNR2	mitochondrially encoded 16S RNA [Source:HGNC Symbol;Acc:HGNC:7471]	1977.36	2077.98	1623.77	4809.86	6128.18	7348.55
ARHGAP1	ENSG00000175220	-1.13851798573893	1.13852	0.0258259	0.107194	down	11:-:46677080-46700615	11:-:46677080-46700615	ENSG00000175220	392	Q07960	ARHGAP1	Rho GTPase activating protein 1 [Source:HGNC Symbol;Acc:HGNC:673]	3.81599	2.82117	5.78266	16.3795	9.79341	5.65677
TMPO	ENSG00000120802	-1.13850607383008	1.13851	1.89513e-05	0.00113186	down	12:+:98515512-98550379	12:+:98515512-98550379	ENSG00000120802	7112	Q59G12	TMPO	thymopoietin [Source:HGNC Symbol;Acc:HGNC:11875]	16.457	17.7113	16.3779	28.4055	33.3859	40.0076
FBXW2	ENSG00000119402	-1.1379316033435	1.13793	1.21307e-05	0.000856073	down	9:-:120751978-120793412	9:-:120751978-120793412	ENSG00000119402	26190	Q9UKT8	FBXW2	F-box and WD repeat domain containing 2 [Source:HGNC Symbol;Acc:HGNC:13608]	4.89146	5.02668	4.66481	9.79897	10.8873	11.5679
CLDN11	ENSG00000013297	-1.13714209705148	1.13714	6.56485e-06	0.000559824	down	3:+:170418865-170454733	3:+:170418865-170454733	ENSG00000013297	101928583	O75508	CLDN11	uncharacterized LOC101928583	19.6682	19.3131	19.2961	43.3756	40.3801	41.4149
ABHD10	ENSG00000144827	-1.1355952718626	1.1356	0.000758018	0.0120582	down	3:+:111979010-111993363	3:+:111979010-111993363	ENSG00000144827	55347	Q9NUJ1	ABHD10	abhydrolase domain containing 10 [Source:HGNC Symbol;Acc:HGNC:25656]	5.33264	5.45284	4.8032	12.2669	13.1914	16.2357
TYK2	ENSG00000105397	-1.13533971674189	1.13534	0.0171206	0.0823767	down	19:-:10350529-10380676	19:-:10350529-10380676	ENSG00000105397	7297	A0A024R7E4	TYK2	tyrosine kinase 2 [Source:HGNC Symbol;Acc:HGNC:12440]	1.84276	1.46926	2.62026	9.03948	4.56535	3.25171
CERK	ENSG00000100422	-1.13340396011004	1.1334	0.00548789	0.0411654	down	22:-:46684411-46738261	22:-:46684411-46738261	ENSG00000100422	64781	Q8TCT0	CERK	ceramide kinase [Source:HGNC Symbol;Acc:HGNC:19256]	7.89442	7.63972	10.9894	28.6726	19.2942	13.824
PHLDB2	ENSG00000144824	-1.13336131847748	1.13336	7.80222e-05	0.00270266	down	3:+:111732497-111976517	3:+:111732497-111976517	ENSG00000144824	90102	Q86SQ0	PHLDB2	pleckstrin homology like domain family B member 2 [Source:HGNC Symbol;Acc:HGNC:29573]	6.60202	7.07513	6.49463	11.5307	14.7822	16.8016
ENTPD6	ENSG00000197586	-1.1307316148503	1.13073	0.0170956	0.0823767	down	20:+:25195693-25226729	20:+:25195693-25226729	ENSG00000197586	955	O75354	ENTPD6	ectonucleoside triphosphate diphosphohydrolase 6 (putative) [Source:HGNC Symbol;Acc:HGNC:3368]	2.46684	2.4169	4.24287	12.7847	7.26099	4.69337
PODXL	ENSG00000128567	-1.13031726113281	1.13032	8.6934e-07	0.000151235	down	7:-:131500262-131558217	7:-:131500262-131558217	ENSG00000128567	5420	Q96N83	PODXL	podocalyxin like [Source:HGNC Symbol;Acc:HGNC:9171]	55.1185	52.7541	56.4063	112.784	109.996	102.183
ITPR3	ENSG00000096433	-1.12934344284429	1.12934	0.0303434	0.119355	down	6:+:33620365-33696574	6:+:33620365-33696574	ENSG00000096433	3710	Q14573	ITPR3	inositol 1,4,5-trisphosphate receptor type 3 [Source:HGNC Symbol;Acc:HGNC:6182]	4.98018	4.11269	8.4657	20.0795	12.7971	7.11541
HSD17B14	ENSG00000087076	-1.12852147983048	1.12852	0.0452692	0.155637	down	19:-:48813017-48836678	19:-:48813017-48836678	ENSG00000087076	51171	A0A140VJH8	HSD17B14	hydroxysteroid 17-beta dehydrogenase 14 [Source:HGNC Symbol;Acc:HGNC:23238]	1.2018	1.00945	3.15821	9.34222	4.4878	2.54382
SIN3B	ENSG00000127511	-1.12683968595223	1.12684	0.00804582	0.0520456	down	19:+:16829400-16880353	19:+:16829400-16880353	ENSG00000127511	23309	O75182	SIN3B	SIN3 transcription regulator family member B [Source:HGNC Symbol;Acc:HGNC:19354]	2.06725	2.24837	3.36793	9.30074	6.16838	4.09036
DAG1	ENSG00000173402	-1.12597159943964	1.12597	0.00892682	0.0553478	down	3:+:49468703-49535618	3:+:49468703-49535618	ENSG00000173402	1605	A0A024R2W4	DAG1	dystroglycan 1 [Source:HGNC Symbol;Acc:HGNC:2666]	11.4365	10.5492	16.1679	38.5228	26.0649	18.0812
ZMYM3	ENSG00000147130	-1.12576283760367	1.12576	0.000510486	0.00919464	down	X:-:71239624-71255146	X:-:71239624-71255146	ENSG00000147130	9203	Q14202	ZMYM3	zinc finger MYM-type containing 3 [Source:HGNC Symbol;Acc:HGNC:13054]	2.71892	2.68266	3.37724	9.10336	7.47311	5.6622
JADE2	ENSG00000043143	-1.12510327666242	1.1251	0.00180695	0.020605	down	5:+:134524312-134583230	5:+:134524312-134583230	ENSG00000043143	23338	Q9NQC1	JADE2	jade family PHD finger 2 [Source:HGNC Symbol;Acc:HGNC:22984]	3.33447	3.01118	3.74652	10.296	7.91131	5.65417
ZMYND8	ENSG00000101040	-1.1203016361899	1.1203	3.72318e-06	0.000389528	down	20:-:47209214-47356889	20:-:47209214-47356889	ENSG00000101040	23613	Q9ULU4	ZMYND8	zinc finger MYND-type containing 8 [Source:HGNC Symbol;Acc:HGNC:9397]	24.6106	23.7275	26.1894	51.8236	48.4358	46.2877
ATP9A	ENSG00000054793	-1.11613201352691	1.11613	8.16561e-06	0.00064129	down	20:-:51596514-51768634	20:-:51596514-51768634	ENSG00000054793	10079	Q2NLD0	ATP9A	ATPase phospholipid transporting 9A (putative) [Source:HGNC Symbol;Acc:HGNC:13540]	7.33145	7.34123	7.2057	15.2788	16.4886	15.5506
ABI3	ENSG00000108798	-1.11360319601319	1.1136	0.0129475	0.0685876	down	17:+:49210227-49223225	17:+:49210227-49223225	ENSG00000108798	51225	Q9P2A4	ABI3	ABI family member 3 [Source:HGNC Symbol;Acc:HGNC:29859]	2.46257	1.73977	2.39402	11.1343	6.61317	3.56865
PRKCSH	ENSG00000130175	-1.11228876257995	1.11229	0.0422446	0.148641	down	19:+:11435288-11450968	19:+:11435288-11450968	ENSG00000130175	5589	P14314	PRKCSH	protein kinase C substrate 80K-H [Source:HGNC Symbol;Acc:HGNC:9411]	20.4881	16.7926	32.3277	83.5083	43.7136	26.2319
ARF3	ENSG00000134287	-1.11186703287082	1.11187	5.08808e-05	0.00209994	down	12:-:48935723-48957551	12:-:48935723-48957551	ENSG00000134287	377	P61204	ARF3	ADP ribosylation factor 3 [Source:HGNC Symbol;Acc:HGNC:654]	19.5	19.1977	21.3741	44.9955	41.5762	35.7632
SLITRK1	ENSG00000178235	-1.11040165706842	1.1104	5.92885e-05	0.00230878	down	13:-:83877205-83882393	13:-:83877205-83882393	ENSG00000178235	114798	Q96PX8	SLITRK1	SLIT and NTRK like family member 1 [Source:HGNC Symbol;Acc:HGNC:20297]	6.66487	6.035	7.54713	16.7346	15.4998	13.924
USP19	ENSG00000172046	-1.11038562178589	1.11039	0.00481667	0.0385256	down	3:-:49108046-49120938	3:-:49108046-49120938	ENSG00000172046	10869	O94966	USP19	ubiquitin specific peptidase 19 [Source:HGNC Symbol;Acc:HGNC:12617]	1.96675	1.91298	2.80488	8.84704	5.65836	3.89195
PTPA	ENSG00000119383	-1.10901751494436	1.10902	0.0206556	0.0927597	down	9:+:129110950-129148946	9:+:129110950-129148946	ENSG00000119383	5524	Q15257	PTPA	protein phosphatase 2 phosphatase activator [Source:HGNC Symbol;Acc:HGNC:9308]	5.80719	5.06837	8.61311	23.7566	14.1818	8.73119
COLGALT1	ENSG00000130309	-1.1083622025502	1.10836	0.00884551	0.0550719	down	19:+:17555594-17583162	19:+:17555594-17583162	ENSG00000130309	79709	Q8NBJ5	COLGALT1	collagen beta(1-O)galactosyltransferase 1 [Source:HGNC Symbol;Acc:HGNC:26182]	14.4077	12.8048	18.6156	47.466	30.3333	21.7624
CD99L2	ENSG00000102181	-1.10717308765954	1.10717	0.00800885	0.051941	down	X:-:150766337-150898816	X:-:150766337-150898816	ENSG00000102181	83692	A0A024RC16	CD99L2	CD99 molecule like 2 [Source:HGNC Symbol;Acc:HGNC:18237]	6.12614	5.58121	8.36937	22.1642	14.743	9.96518
BRD3OS	ENSG00000235106	-1.10645176279872	1.10645	0.0011022	0.0151354	down	9:+:134025439-134034666	9:+:134025439-134034666	ENSG00000235106	266655	Q6XYD6,A0A1B0GUI7	BRD3OS	BRD3 opposite strand [Source:HGNC Symbol;Acc:HGNC:24742]	2.21068	1.9416	3.07778	8.07305	6.36919	4.63976
ANPEP	ENSG00000166825	-1.10601880127481	1.10602	0.0218786	0.0964252	down	15:-:89784889-89815401	15:-:89784889-89815401	ENSG00000166825	290	Q59E93	ANPEP	alanyl aminopeptidase, membrane [Source:HGNC Symbol;Acc:HGNC:500]	37.2157	32.4797	55.548	129.644	83.0969	48.6976
GTF3C1	ENSG00000077235	-1.10536465132325	1.10536	0.00455392	0.0374862	down	16:-:27459555-27549913	16:-:27459555-27549913	ENSG00000077235	2975	Q12789	GTF3C1	general transcription factor IIIC subunit 1 [Source:HGNC Symbol;Acc:HGNC:4664]	3.86618	3.51083	4.74945	12.2807	9.02239	6.11301
PRKDC	ENSG00000253729	-1.10214334861871	1.10214	8.61821e-06	0.000662916	down	8:-:47773108-47960183	8:-:47773108-47960183	ENSG00000253729	5591	P78527	PRKDC	protein kinase, DNA-activated, catalytic polypeptide [Source:HGNC Symbol;Acc:HGNC:9413]	25.1678	26.1545	24.6286	41.3398	50.7567	55.6039
EDF1	ENSG00000107223	-1.09880272860132	1.0988	0.0452045	0.155526	down	9:-:136862119-136866286	9:-:136862119-136866286	ENSG00000107223	8721	O60869	EDF1	endothelial differentiation related factor 1 [Source:HGNC Symbol;Acc:HGNC:3164]	20.7101	21.1301	42.4795	106.907	63.9538	32.7268
MACF1	ENSG00000127603	-1.09665409021663	1.09665	0.000489075	0.00898901	down	1:+:39081316-39487177	1:+:39081316-39487177	ENSG00000127603	23499	Q6ZSD7	MACF1	microtubule-actin crosslinking factor 1 [Source:HGNC Symbol;Acc:HGNC:13664]	17.3873	18.0124	16.2307	26.1316	38.2421	41.8089
LOXL2	ENSG00000134013	-1.09621309050061	1.09621	0.0329952	0.12638	down	8:-:23297189-23425328	8:-:23297189-23425328	ENSG00000134013	4017	Q9Y4K0	LOXL2	lysyl oxidase like 2 [Source:HGNC Symbol;Acc:HGNC:6666]	11.3299	10.5213	17.0607	46.2143	25.6333	15.6037
ABCF3	ENSG00000161204	-1.09531711722416	1.09532	0.00772901	0.0508056	down	3:+:184186023-184194012	3:+:184186023-184194012	ENSG00000161204	55324	Q9NUQ8	ABCF3	ATP binding cassette subfamily F member 3 [Source:HGNC Symbol;Acc:HGNC:72]	1.74229	1.55482	2.69348	7.82763	5.72399	3.23699
SLC35B4	ENSG00000205060	-1.09434509289097	1.09435	0.000794043	0.012407	down	7:-:134289332-134317051	7:-:134289332-134317051	ENSG00000205060	84912	Q969S0	SLC35B4	solute carrier family 35 member B4 [Source:HGNC Symbol;Acc:HGNC:20584]	3.88258	3.80402	3.26279	7.18907	8.87187	10.2662
COL5A2	ENSG00000204262	-1.09386594331282	1.09387	4.06347e-06	0.000414973	down	2:-:189031896-189179879	2:-:189031896-189179879	ENSG00000204262	1290	P05997	COL5A2	collagen type V alpha 2 chain [Source:HGNC Symbol;Acc:HGNC:2210]	23.8186	23.507	25.0037	49.589	45.8853	44.3358
E2F4	ENSG00000205250	-1.09316790985891	1.09317	0.0334309	0.1273	down	16:+:67192169-67198918	16:+:67192169-67198918	ENSG00000205250	1874	Q16254	E2F4	E2F transcription factor 4 [Source:HGNC Symbol;Acc:HGNC:3118]	4.74305	4.7244	9.02049	24.7587	13.9146	8.15615
WDR6	ENSG00000178252	-1.09293409720417	1.09293	0.0446505	0.154195	down	3:+:49007062-49015953	3:+:49007062-49015953	ENSG00000178252	11180	Q9H9M3	WDR6	WD repeat domain 6 [Source:HGNC Symbol;Acc:HGNC:12758]	10.4803	9.47632	17.9502	44.8752	26.0446	14.2365
AXL	ENSG00000167601	-1.09108928030682	1.09109	9.43164e-05	0.0030248	down	19:+:41219203-41261766	19:+:41219203-41261766	ENSG00000167601	558	P30530	AXL	AXL receptor tyrosine kinase [Source:HGNC Symbol;Acc:HGNC:905]	38.1059	35.6596	41.0585	87.3595	71.7983	62.6257
GBP3	ENSG00000117226	-1.09095010919849	1.09095	0.000666409	0.011115	down	1:-:89006666-89022894	1:-:89006666-89022894	ENSG00000117226	2635	Q9H0R5	GBP3	guanylate binding protein 3 [Source:HGNC Symbol;Acc:HGNC:4184]	2.6103	2.6168	2.59857	6.47155	7.57266	7.30893
GOLGA3	ENSG00000090615	-1.08897520040534	1.08898	0.00359657	0.0322786	down	12:-:132768909-132828858	12:-:132768909-132828858	ENSG00000090615	2802	Q08378	GOLGA3	golgin A3 [Source:HGNC Symbol;Acc:HGNC:4426]	2.76242	2.56887	3.35445	9.26747	6.44967	4.72411
SPTBN1	ENSG00000115306	-1.08700888188673	1.08701	3.52466e-05	0.00163965	down	2:+:54456285-54671445	2:+:54456285-54671445	ENSG00000115306	6711	B2ZZ89	SPTBN1	spectrin beta, non-erythrocytic 1 [Source:HGNC Symbol;Acc:HGNC:11275]	12.6195	13.0407	14.6079	28.6255	26.1788	22.5899
DYSF	ENSG00000135636	-1.0868715258472	1.08687	0.0113159	0.0630531	down	2:+:71453722-71686768	2:+:71453722-71686768	ENSG00000135636	8291	O75923	DYSF	dysferlin [Source:HGNC Symbol;Acc:HGNC:3097]	12.5819	10.7872	16.2869	38.7514	27.1883	17.2583
TOP2A	ENSG00000131747	-1.08599143841424	1.08599	8.77374e-05	0.00289129	down	17:-:40388516-40417950	17:-:40388516-40417950	ENSG00000131747	7153	P11388	TOP2A	DNA topoisomerase II alpha [Source:HGNC Symbol;Acc:HGNC:11989]	46.6118	47.4179	41.0286	68.3486	86.4657	104.459
ATP8B2	ENSG00000143515	-1.08435535052551	1.08436	0.000957625	0.0138025	down	1:+:154325553-154351307	1:+:154325553-154351307	ENSG00000143515	57198	P98198	ATP8B2	ATPase phospholipid transporting 8B2 [Source:HGNC Symbol;Acc:HGNC:13534]	8.85152	7.81108	10.2727	23.0811	19.0028	14.7285
PALMD	ENSG00000099260	-1.08270930837401	1.08271	0.000478292	0.00882334	down	1:+:99645943-99694541	1:+:99645943-99694541	ENSG00000099260	54873	A0A0S2Z5E7	PALMD	palmdelphin [Source:HGNC Symbol;Acc:HGNC:15846]	5.43556	4.88975	4.45593	8.62573	11.3944	13.0031
ARHGEF11	ENSG00000132694	-1.08068510608817	1.08069	0.000820594	0.0126046	down	1:-:156934840-157045370	1:-:156934840-157045370	ENSG00000132694	9826	O15085	ARHGEF11	Rho guanine nucleotide exchange factor 11 [Source:HGNC Symbol;Acc:HGNC:14580]	2.26074	1.94735	2.70012	6.90531	5.68744	4.24984
ARHGAP35	ENSG00000160007	-1.07940310577023	1.0794	1.13447e-05	0.000808229	down	19:+:46918676-47005077	19:+:46918676-47005077	ENSG00000160007	2909	Q9NRY4	ARHGAP35	Rho GTPase activating protein 35 [Source:HGNC Symbol;Acc:HGNC:4591]	5.29045	5.21472	5.60769	10.591	11.8925	11.5564
NUDCD3	ENSG00000015676	-1.07939771967753	1.0794	0.00217086	0.0231905	down	7:-:44379121-44490880	7:-:44379121-44490880	ENSG00000015676	23386	Q8IVD9	NUDCD3	NudC domain containing 3 [Source:HGNC Symbol;Acc:HGNC:22208]	3.21316	2.65182	3.85111	9.56411	7.18582	5.43889
FAM160A2	ENSG00000051009	-1.07854262417566	1.07854	0.0047678	0.0383755	down	11:-:6211335-6234711	11:-:6211335-6234711	ENSG00000051009	84067	Q8N612	FAM160A2	family with sequence similarity 160 member A2 [Source:HGNC Symbol;Acc:HGNC:25378]	1.8343	1.91126	2.58549	8.48402	5.56257	3.72499
NUMA1	ENSG00000137497	-1.07792328693528	1.07792	0.0074093	0.04952	down	11:-:72002864-72080693	11:-:72002864-72080693	ENSG00000137497	4926	Q3SYK8	NUMA1	nuclear mitotic apparatus protein 1 [Source:HGNC Symbol;Acc:HGNC:8059]	3.53573	3.49356	4.54597	12.0267	7.74669	5.67221
COA3	ENSG00000183978	-1.07744255516516	1.07744	0.00588486	0.0425227	down	17:-:42795147-42798704	17:-:42795147-42798704	ENSG00000183978	28958	Q9Y2R0	COA3	cytochrome c oxidase assembly factor 3 [Source:HGNC Symbol;Acc:HGNC:24990]	3.08955	3.51022	4.40631	16.4838	9.32174	6.86945
EPHB2	ENSG00000133216	-1.0759460748335	1.07595	0.0277704	0.112457	down	1:+:22710839-22921500	1:+:22710839-22921500	ENSG00000133216	2048	P29323	EPHB2	EPH receptor B2 [Source:HGNC Symbol;Acc:HGNC:3393]	3.99761	3.51724	5.80538	15.6266	9.02143	5.62462
SPRYD3	ENSG00000167778	-1.07559302728162	1.07559	0.0190743	0.0879282	down	12:-:53064316-53079420	12:-:53064316-53079420	ENSG00000167778	84926	A0A024RAX4	SPRYD3	SPRY domain containing 3 [Source:HGNC Symbol;Acc:HGNC:25920]	3.91942	3.2644	6.078	18.047	10.3639	6.60505
ATP6V0A1	ENSG00000033627	-1.07534064577155	1.07534	3.65788e-05	0.00167861	down	17:+:42458844-42522611	17:+:42458844-42522611	ENSG00000033627	535	Q93050	ATP6V0A1	ATPase H+ transporting V0 subunit a1 [Source:HGNC Symbol;Acc:HGNC:865]	2.65502	2.66868	2.7919	6.48587	6.27178	5.75424
FLNB	ENSG00000136068	-1.07391272524423	1.07391	0.000219708	0.00516095	down	3:+:58008400-58172251	3:+:58008400-58172251	ENSG00000136068	2317	O75369	FLNB	filamin B [Source:HGNC Symbol;Acc:HGNC:3755]	35.1562	31.3065	40.7814	80.8029	70.2639	54.1779
MYO9B	ENSG00000099331	-1.07356230477526	1.07356	0.0193547	0.0887702	down	19:+:17075781-17214537	19:+:17075781-17214537	ENSG00000099331	4650	Q13459	MYO9B	myosin IXB [Source:HGNC Symbol;Acc:HGNC:7609]	3.80257	3.29487	5.71523	14.3313	9.08356	5.67594
LENG8	ENSG00000167615	-1.06919685094324	1.0692	0.0286677	0.114943	down	19:+:54448887-54462037	19:+:54448887-54462037	ENSG00000167615	114823	Q96PV6	LENG8	leukocyte receptor cluster member 8 [Source:HGNC Symbol;Acc:HGNC:15500]	3.37426	3.09399	5.61186	15.2823	9.0421	5.37602
CACNG8	ENSG00000142408	-1.06872267909672	1.06872	9.7162e-05	0.00309615	down	19:+:53963040-53990215	19:+:53963040-53990215	ENSG00000142408	59283	Q8WXS5	CACNG8	calcium voltage-gated channel auxiliary subunit gamma 8 [Source:HGNC Symbol;Acc:HGNC:13628]	2.56464	2.48104	2.71345	6.63595	6.59153	5.26698
ACTR5	ENSG00000101442	-1.06419280417592	1.06419	0.000409251	0.00790549	down	20:+:38748442-38772520	20:+:38748442-38772520	ENSG00000101442	79913	Q9H9F9	ACTR5	ARP5 actin related protein 5 homolog [Source:HGNC Symbol;Acc:HGNC:14671]	3.38684	3.66045	3.95366	11.6754	10.88	7.68824
TUBB6	ENSG00000176014	-1.05937057703717	1.05937	0.00468064	0.0379928	down	18:+:12307669-12344320	18:+:12307669-12344320	ENSG00000176014	84617	Q9BUF5	TUBB6	tubulin beta 6 class V [Source:HGNC Symbol;Acc:HGNC:20776]	30.5963	30.8763	39.5166	93.1446	61.9691	46.9718
ARAP3	ENSG00000120318	-1.05870113327281	1.0587	0.0278434	0.112643	down	5:-:141653401-141682221	5:-:141653401-141682221	ENSG00000120318	64411	Q05CH1	ARAP3	ArfGAP with RhoGAP domain, ankyrin repeat and PH domain 3 [Source:HGNC Symbol;Acc:HGNC:24097]	5.6618	4.94419	9.13861	22.0936	14.4182	8.12869
ELMO2	ENSG00000062598	-1.05749391616967	1.05749	0.000436371	0.00826859	down	20:-:46366049-46432985	20:-:46366049-46432985	ENSG00000062598	63916	Q96JJ3	ELMO2	engulfment and cell motility 2 [Source:HGNC Symbol;Acc:HGNC:17233]	6.16658	4.99334	6.27881	14.1861	13.6871	10.2012
BCR	ENSG00000186716	-1.04842132155196	1.04842	0.0361209	0.133813	down	22:+:23179704-23318037	22:+:23179704-23318037	ENSG00000186716	613	P11274	BCR	BCR, RhoGEF and GTPase activating protein [Source:HGNC Symbol;Acc:HGNC:1014]	2.00598	1.76984	3.12185	8.72638	5.06378	2.89329
PLXNA2	ENSG00000076356	-1.04543607341523	1.04544	0.00182731	0.0207738	down	1:-:208022242-208244320	1:-:208022242-208244320	ENSG00000076356	5362	O75051	PLXNA2	plexin A2 [Source:HGNC Symbol;Acc:HGNC:9100]	12.053	11.06	15.8057	30.9519	25.0943	18.6924
MTMR4	ENSG00000108389	-1.04412687639355	1.04413	3.2621e-05	0.00156424	down	17:-:58489529-58517905	17:-:58489529-58517905	ENSG00000108389	9110	Q9NYA4	MTMR4	myotubularin related protein 4 [Source:HGNC Symbol;Acc:HGNC:7452]	5.33276	5.62596	4.9865	11.1064	11.4167	11.6951
SPTLC2	ENSG00000100596	-1.04266075161631	1.04266	5.37591e-05	0.00217935	down	14:-:77505997-77616773	14:-:77505997-77616773	ENSG00000100596	9517	O15270	SPTLC2	serine palmitoyltransferase long chain base subunit 2 [Source:HGNC Symbol;Acc:HGNC:11278]	8.59347	8.71954	8.28337	14.5182	17.6972	19.3382
KIF22	ENSG00000079616	-1.03800690685425	1.03801	0.0332509	0.126872	down	16:+:29790719-29805385	16:+:29790719-29805385	ENSG00000079616	3835	Q14807	KIF22	kinesin family member 22 [Source:HGNC Symbol;Acc:HGNC:6391]	3.87632	3.42912	6.70525	18.5561	9.90211	6.37144
TLN1	ENSG00000137076	-1.03696411453732	1.03696	0.0187497	0.0870106	down	9:-:35696948-35732395	9:-:35696948-35732395	ENSG00000137076	7094	Q9Y490	TLN1	talin 1 [Source:HGNC Symbol;Acc:HGNC:11845]	11.5902	10.4844	17.581	37.7945	24.9048	16.0811
PAFAH2	ENSG00000158006	-1.03371615697776	1.03372	0.000656918	0.0110119	down	1:-:25959767-25998157	1:-:25959767-25998157	ENSG00000158006	5051	Q99487	PAFAH2	platelet activating factor acetylhydrolase 2 [Source:HGNC Symbol;Acc:HGNC:8579]	2.00719	1.97913	1.96921	5.63813	6.05443	4.9371
TGFBRAP1	ENSG00000135966	-1.03341939234378	1.03342	0.000550619	0.00973736	down	2:-:105264391-105330034	2:-:105264391-105330034	ENSG00000135966	9392	Q8WUH2	TGFBRAP1	transforming growth factor beta receptor associated protein 1 [Source:HGNC Symbol;Acc:HGNC:16836]	2.33481	2.06912	2.76673	7.61539	5.58607	4.93066
NDUFS6	ENSG00000145494	-1.03303333507914	1.03303	0.0069305	0.0475084	down	5:+:1801400-1816605	5:+:1801400-1816605	ENSG00000145494	4726	O75380	NDUFS6	NADH:ubiquinone oxidoreductase subunit S6 [Source:HGNC Symbol;Acc:HGNC:7713]	1.66729	1.70487	2.71384	8.92502	6.00071	3.52356
PLCG1	ENSG00000124181	-1.03291833770806	1.03292	0.0100084	0.0596322	down	20:+:41136960-41196801	20:+:41136960-41196801	ENSG00000124181	5335	Q4LE43	PLCG1	phospholipase C gamma 1 [Source:HGNC Symbol;Acc:HGNC:9065]	6.0009	5.50681	7.77153	18.4502	13.4908	8.65344
TUBG2	ENSG00000037042	-1.02834965788422	1.02835	0.000445448	0.00839339	down	17:+:42659305-42667006	17:+:42659305-42667006	ENSG00000037042	27175	Q9NRH3	TUBG2	tubulin gamma 2 [Source:HGNC Symbol;Acc:HGNC:12419]	1.82482	1.62257	2.08218	6.382	5.1747	4.41846
FBN1	ENSG00000166147	-1.02791009500843	1.02791	5.30775e-06	0.000491266	down	15:-:48408306-48645849	15:-:48408306-48645849	ENSG00000166147	2200	P35555	FBN1	fibrillin 1 [Source:HGNC Symbol;Acc:HGNC:3603]	10.1802	9.96498	9.42317	16.4471	19.2606	19.1675
FSD1	ENSG00000105255	-1.02714506205467	1.02715	0.0477107	0.160884	down	19:+:4304600-4323843	19:+:4304600-4323843	ENSG00000105255	79187	Q9BTV5	FSD1	fibronectin type III and SPRY domain containing 1 [Source:HGNC Symbol;Acc:HGNC:13745]	1.71434	1.62648	3.4505	10.9085	6.02816	2.90759
UHRF1	ENSG00000276043	-1.02626310691494	1.02626	0.025951	0.107525	down	19:+:4903080-4962154	19:+:4903080-4962154	ENSG00000276043	29128	Q96T88	UHRF1	ubiquitin like with PHD and ring finger domains 1 [Source:HGNC Symbol;Acc:HGNC:12556]	5.35399	5.15778	7.5907	22.1702	12.1934	8.14631
PXN	ENSG00000089159	-1.02571081844106	1.02571	0.012411	0.0668976	down	12:-:120210439-120265771	12:-:120210439-120265771	ENSG00000089159	5829	P49023	PXN	paxillin [Source:HGNC Symbol;Acc:HGNC:9718]	11.0555	10.3777	14.4762	35.0523	22.3257	16.1471
ADCY6	ENSG00000174233	-1.02559369837373	1.02559	0.00694205	0.0475658	down	12:-:48766194-48789037	12:-:48766194-48789037	ENSG00000174233	112	O43306	ADCY6	adenylate cyclase 6 [Source:HGNC Symbol;Acc:HGNC:237]	2.22284	2.21946	3.27758	8.21487	6.15881	3.95488
WBP1L	ENSG00000166272	-1.02364128404631	1.02364	0.00239599	0.0247643	down	10:+:102743970-102816267	10:+:102743970-102816267	ENSG00000166272	54838	Q9NX94	WBP1L	WW domain binding protein 1 like [Source:HGNC Symbol;Acc:HGNC:23510]	5.75384	5.60775	6.653	18.3393	12.8682	10.171
SPARC	ENSG00000113140	-1.02285318947735	1.02285	0.000260148	0.00574477	down	5:-:151661096-151687165	5:-:151661096-151687165	ENSG00000113140	6678	P09486	SPARC	secreted protein acidic and cysteine rich [Source:HGNC Symbol;Acc:HGNC:11219]	46.6401	45.1894	54.6903	102.619	92.4384	73.5233
APC	ENSG00000134982	-1.02271378864692	1.02271	0.00157275	0.0188554	down	5:+:112707498-112846239	5:+:112707498-112846239	ENSG00000134982	324	P25054	APC	APC, WNT signaling pathway regulator [Source:HGNC Symbol;Acc:HGNC:583]	3.57121	3.65172	2.86622	5.5025	7.11587	9.0914
PELP1	ENSG00000141456	-1.01902806613321	1.01903	0.0423062	0.148735	down	17:-:4669774-4704337	17:-:4669774-4704337	ENSG00000141456	27043	C9JFV4	PELP1	proline, glutamate and leucine rich protein 1 [Source:HGNC Symbol;Acc:HGNC:30134]	2.58319	2.32513	4.34687	12.4734	6.57687	3.96367
KRT8	ENSG00000170421	-1.01896994640052	1.01897	0.0390151	0.141316	down	12:-:52897187-52949954	12:-:52897187-52949954	ENSG00000170421	3856	P05787	KRT8	keratin 8 [Source:HGNC Symbol;Acc:HGNC:6446]	16.0609	15.1646	23.4395	58.8805	34.019	19.9879
CIT	ENSG00000122966	-1.01102614775394	1.01103	6.40784e-05	0.00241785	down	12:-:119685790-119877291	12:-:119685790-119877291	ENSG00000122966	11113	O14578	CIT	citron rho-interacting serine/threonine kinase [Source:HGNC Symbol;Acc:HGNC:1985]	2.92575	2.78772	3.18434	6.23581	6.79221	5.77546
SLC26A2	ENSG00000155850	-1.01009472608264	1.01009	0.000143575	0.0039139	down	5:+:149960737-149993455	5:+:149960737-149993455	ENSG00000155850	1836	P50443	SLC26A2	solute carrier family 26 member 2 [Source:HGNC Symbol;Acc:HGNC:10994]	22.163	23.7862	20.0826	32.0708	40.5344	49.0282
DCTN1	ENSG00000204843	-1.00873224001046	1.00873	0.040438	0.144166	down	2:-:74361154-74392087	2:-:74361154-74392087	ENSG00000204843	1639	Q14203	DCTN1	dynactin subunit 1 [Source:HGNC Symbol;Acc:HGNC:2711]	4.91941	4.35169	7.92675	18.5807	11.4313	6.57149
SVIL	ENSG00000197321	-1.00853626694348	1.00854	0.000100931	0.00316901	down	10:-:29457338-29736781	10:-:29457338-29736781	ENSG00000197321	6840	Q569J5	SVIL	supervillin [Source:HGNC Symbol;Acc:HGNC:11480]	13.119	13.1715	14.863	28.0253	26.2417	22.367
MINK1	ENSG00000141503	-1.00822858235762	1.00823	0.028443	0.114314	down	17:+:4833388-4898061	17:+:4833388-4898061	ENSG00000141503	50488	Q8N4C8	MINK1	misshapen like kinase 1 [Source:HGNC Symbol;Acc:HGNC:17565]	2.60248	2.50291	4.18178	10.6944	7.37574	3.9099
LAMTOR2	ENSG00000116586	-1.0068752884833	1.00688	0.0412167	0.146124	down	1:+:156054752-156058510	1:+:156054752-156058510	ENSG00000116586	28956	Q9Y2Q5	LAMTOR2	late endosomal/lysosomal adaptor, MAPK and MTOR activator 2 [Source:HGNC Symbol;Acc:HGNC:29796]	3.05884	2.38494	6.07694	17.2073	10.635	5.07916
IVD	ENSG00000128928	-1.00583483041331	1.00583	0.00225372	0.0237618	down	15:+:40405795-40435947	15:+:40405795-40435947	ENSG00000128928	3712	A0A0A0MT83	IVD	isovaleryl-CoA dehydrogenase [Source:HGNC Symbol;Acc:HGNC:6186]	2.42384	2.01377	3.12936	7.78751	6.33923	4.32576
MAN1B1	ENSG00000177239	-1.00542604947653	1.00543	0.0329005	0.126179	down	9:+:137086927-137109187	9:+:137086927-137109187	ENSG00000177239	11253	Q9UKM7	MAN1B1	mannosidase alpha class 1B member 1 [Source:HGNC Symbol;Acc:HGNC:6823]	4.81782	4.06936	7.21301	17.6542	10.8064	6.46739
TGFBR2	ENSG00000163513	-1.00169881194667	1.0017	1.6075e-06	0.000226568	down	3:+:30606502-30694142	3:+:30606502-30694142	ENSG00000163513	7048	P37173	TGFBR2	transforming growth factor beta receptor 2 [Source:HGNC Symbol;Acc:HGNC:11773]	108.118	111.667	102.369	178.983	192.182	211.177
GSPT2	ENSG00000189369	-1.00105798952045	1.00106	0.0221265	0.0971457	down	X:+:51743431-51746232	X:+:51743431-51746232	ENSG00000189369	23708	Q8IYD1	GSPT2	G1 to S phase transition 2 [Source:HGNC Symbol;Acc:HGNC:4622]	2.06037	1.90617	1.77112	4.04405	5.6372	6.89759
MFSD14C	ENSG00000196312	-1.00082812220079	1.00083	0.000166207	0.0042984	down	9:-:96887373-97013708	9:-:96887373-97013708	ENSG00000196312	84278	R4GN14,Q5VZR4,A0A2R8Y7L5,A0A1B0GU88,A0A2R8YCM4	MFSD14C	major facilitator superfamily domain containing 14C [Source:HGNC Symbol;Acc:HGNC:23672]	2.45664	2.79884	2.51224	5.05683	5.71783	6.05613
