# Supplementary material for: Discovery of Therapeutic Candidates for Diabetic Retinopathy Based on Molecular Switch Analysis: Application of a Systematic Process
Source: Oxid Med Cell Longev. 2022 Jan 6;2022:3412032. doi: 10.1155/2022/3412032 (PMC8758313; doi:10.1155/2022/3412032)
Supplement: Supplementary Materials — The graphical abstract is shown in the supplementary figure 1. All transcriptome analysis data in the cell samples are shown in supplementary table 1 and supplementary table 2. There are 980 differential expressed genes between t-BHP and control group and 1091 differential expressed genes between t-BHP and andrographolide group. [file 3412032.f1.zip › supplementary table 2.xlsx]

## Sheet: LOGFC>1
symbol	ID	logFC	logFC	Pvalue	adj.Pvalue	regulation	pos_info	ref_pos_info	ensembl	entrez	uniprot	symbol	description	andrographolide 1	andrographolide 2	andrographolide 3	model 1	model 2	model 3
FTL	ENSG00000087086	1.71439	1.71439	0.000107442	0.0471559	up	19:+:48965301-48966878	19:+:48965301-48966878	ENSG00000087086	2512	P02792	FTL	ferritin light chain [Source:HGNC Symbol;Acc:HGNC:3999]	7942.84	6673.97	3928.87	1521.1	1288.17	2498.42
GAPDH	ENSG00000111640	1.08435	1.08435	0.000426854	0.0486191	up	12:+:6533927-6538374	12:+:6533927-6538374	ENSG00000111640	2597	V9HVZ4	GAPDH	glyceraldehyde-3-phosphate dehydrogenase [Source:HGNC Symbol;Acc:HGNC:4141]	1676.03	1654.07	1087.35	636.754	546.302	867.382
RPL13A	ENSG00000142541	1.6944	1.6944	0.00355804	0.0512394	up	19:+:49487554-49492308	19:+:49487554-49492308	ENSG00000142541	23521	P40429	RPL13A	ribosomal protein L13a [Source:HGNC Symbol;Acc:HGNC:10304]	1603.9	1022.81	478.803	243.766	209.889	390.506
EEF2	ENSG00000167658	2.17939	2.17939	0.000963966	0.0486191	up	19:-:3976056-3985469	19:-:3976056-3985469	ENSG00000167658	1938	P13639	EEF2	eukaryotic translation elongation factor 2 [Source:HGNC Symbol;Acc:HGNC:3214]	1069.92	919.321	394.584	124.847	105.631	247.207
MT-RNR2	ENSG00000210082	-1.07986873656865	1.07987	2.02991e-05	0.0399559	down	MT:+:1671-3229	MT:+:1671-3229	ENSG00000210082	4550	Q8IVG9	MT-RNR2	mitochondrially encoded 16S RNA [Source:HGNC Symbol;Acc:HGNC:7471]	1020.21	790.327	978.636	1977.36	2077.98	1623.77
HMOX1	ENSG00000100292	2.35899	2.35899	6.89078e-05	0.0471559	up	22:+:35380361-35394214	22:+:35380361-35394214	ENSG00000100292	3162	P09601	HMOX1	heme oxygenase 1 [Source:HGNC Symbol;Acc:HGNC:5013]	715.372	555.939	323.429	96.0652	83.1056	130.672
RPL19	ENSG00000108298	1.14025	1.14025	0.0070256	0.0606663	up	17:+:39200283-39204727	17:+:39200283-39204727	ENSG00000108298	6143	P84098	RPL19	ribosomal protein L19 [Source:HGNC Symbol;Acc:HGNC:10312]	749.244	530.336	341.907	211.664	192.775	344.112
RPS2	ENSG00000140988	2.09008	2.09008	0.00486777	0.0546528	up	16:-:1962052-1964860	16:-:1962052-1964860	ENSG00000140988	6187	P15880	RPS2	ribosomal protein S2 [Source:HGNC Symbol;Acc:HGNC:10404]	999.785	497.264	221.594	95.8834	79.6381	184.316
HMGA1	ENSG00000137309	2.52103	2.52103	0.00103519	0.0486191	up	6:+:34236873-34246231	6:+:34236873-34246231	ENSG00000137309	3159	P17096	HMGA1	high mobility group AT-hook 1 [Source:HGNC Symbol;Acc:HGNC:5010]	738.484	491.181	225.006	61.1022	54.5549	136.93
RPL29	ENSG00000162244	1.63319	1.63319	0.00441694	0.0531929	up	3:-:51993600-51995942	3:-:51993600-51995942	ENSG00000162244	6159	P47914	RPL29	ribosomal protein L29 [Source:HGNC Symbol;Acc:HGNC:10331]	705.751	412.694	229.429	132.165	101.005	178.613
MT-CO2	ENSG00000198712	-1.34937694392678	1.34938	1.35624e-05	0.035208	down	MT:+:7586-8269	MT:+:7586-8269	ENSG00000198712	4513	U5Z487	MT-CO2	mitochondrially encoded cytochrome c oxidase II [Source:HGNC Symbol;Acc:HGNC:7421]	580.939	405.406	537.878	1358.01	1449.44	1207.08
RPL3	ENSG00000100316	1.00708	1.00708	0.00432102	0.0530341	up	22:-:39312882-39320389	22:-:39312882-39320389	ENSG00000100316	6122	P39023	RPL3	ribosomal protein L3 [Source:HGNC Symbol;Acc:HGNC:10332]	425.428	369.447	227.407	145.766	126.444	223.882
MT-ND4	ENSG00000198886	-1.11199174052508	1.11199	1.4249e-05	0.035208	down	MT:+:10760-12137	MT:+:10760-12137	ENSG00000198886	4538	H9EC08	MT-ND4	mitochondrially encoded NADH:ubiquinone oxidoreductase core subunit 4 [Source:HGNC Symbol;Acc:HGNC:7459]	368.218	351.076	459.676	875.651	929.865	750.533
EFEMP1	ENSG00000115380	-1.05766503621661	1.05767	1.7742e-06	0.0313913	down	2:-:55865967-55924139	2:-:55865967-55924139	ENSG00000115380	2202	Q12805	EFEMP1	EGF containing fibulin extracellular matrix protein 1 [Source:HGNC Symbol;Acc:HGNC:3218]	323.976	348.061	362.7	700.216	730.176	676.157
S100A6	ENSG00000197956	1.05374	1.05374	0.0292367	0.117567	up	1:-:153534599-153536244	1:-:153534599-153536244	ENSG00000197956	6277	P06703	S100A6	S100 calcium binding protein A6 [Source:HGNC Symbol;Acc:HGNC:10496]	670.345	333.391	223.01	165.854	150.659	234.268
LGALS1	ENSG00000100097	2.61089	2.61089	0.00478873	0.0544879	up	22:+:37675608-37679806	22:+:37675608-37679806	ENSG00000100097	3956	P09382	LGALS1	galectin 1 [Source:HGNC Symbol;Acc:HGNC:6561]	724.197	324.497	135.144	41.3745	32.9453	93.2086
RPL8	ENSG00000161016	1.70573	1.70573	0.00509769	0.0552802	up	8:-:144789765-144792587	8:-:144789765-144792587	ENSG00000161016	6132	P62917	RPL8	ribosomal protein L8 [Source:HGNC Symbol;Acc:HGNC:10368]	446.667	324.215	147.978	73.777	63.5394	132.12
RPS16	ENSG00000105193	1.68419	1.68419	0.0086236	0.0658659	up	19:-:39433207-39435948	19:-:39433207-39435948	ENSG00000105193	6217	P62249	RPS16	ribosomal protein S16 [Source:HGNC Symbol;Acc:HGNC:10396]	537.008	288.253	147.756	77.246	70.0452	134.928
MT-CO1	ENSG00000198804	-1.06380757446089	1.06381	3.50561e-06	0.0313913	down	MT:+:5904-7445	MT:+:5904-7445	ENSG00000198804	4512	P00395	MT-CO1	mitochondrially encoded cytochrome c oxidase I [Source:HGNC Symbol;Acc:HGNC:7419]	293.374	279.735	342.877	662.322	699.748	619.041
S100A16	ENSG00000188643	1.80472	1.80472	0.00153727	0.0486191	up	1:-:153606886-153613145	1:-:153606886-153613145	ENSG00000188643	140576	Q96FQ6	S100A16	S100 calcium binding protein A16 [Source:HGNC Symbol;Acc:HGNC:20441]	353.967	274.095	147.177	63.3867	51.8921	106.267
CST1	ENSG00000170373	1.09361	1.09361	0.00337859	0.0507621	up	20:-:23747553-23751268	20:-:23747553-23751268	ENSG00000170373	1469	P01037	CST1	cystatin SN [Source:HGNC Symbol;Acc:HGNC:2473]	419.087	272.847	227.78	143.446	122.695	172.776
RPL18A	ENSG00000105640	2.21563	2.21563	0.00505756	0.0552753	up	19:+:17859876-17864153	19:+:17859876-17864153	ENSG00000105640	6142	Q02543	RPL18A	ribosomal protein L18a [Source:HGNC Symbol;Acc:HGNC:10311]	512.976	271.325	116.516	44.99	38.4962	95.7409
RPLP1	ENSG00000137818	2.41631	2.41631	0.00659116	0.0590653	up	15:+:69452784-69456194	15:+:69452784-69456194	ENSG00000137818	6176	P05386	RPLP1	ribosomal protein lateral stalk subunit P1 [Source:HGNC Symbol;Acc:HGNC:10372]	534.257	246.596	95.2352	36.0555	32.3306	70.4827
RPS19	ENSG00000105372	1.67626	1.67626	0.0132128	0.0776556	up	19:+:41859918-41872926	19:+:41859918-41872926	ENSG00000105372	6223	B0ZBD0	RPS19	ribosomal protein S19 [Source:HGNC Symbol;Acc:HGNC:10402]	502.838	242.854	114.307	63.8544	56.2219	117.27
MT2A	ENSG00000125148	3.14558	3.14558	0.0089871	0.0670732	up	16:+:56608199-56609497	16:+:56608199-56609497	ENSG00000125148	4502	P02795	MT2A	metallothionein 2A [Source:HGNC Symbol;Acc:HGNC:7406]	812.295	236.425	80.8487	20.0206	16.1871	53.0702
CDKN1A	ENSG00000124762	1.02999	1.02999	0.00206246	0.0486191	up	6:+:36676460-36687339	6:+:36676460-36687339	ENSG00000124762	1026	A0A024RCX5	CDKN1A	cyclin dependent kinase inhibitor 1A [Source:HGNC Symbol;Acc:HGNC:1784]	262.69	233.303	154.51	98.7523	89.8076	136.076
RPS9	ENSG00000170889	2.26875	2.26875	0.0040017	0.0525193	up	19:+:54200742-54249003	19:+:54200742-54249003	ENSG00000170889	6203	A0A024R4M0	RPS9	ribosomal protein S9 [Source:HGNC Symbol;Acc:HGNC:10442]	326.407	226.939	87.5381	31.875	26.8312	71.2565
KRT7	ENSG00000135480	1.79098	1.79098	0.00248214	0.0487464	up	12:+:52232520-52252186	12:+:52232520-52252186	ENSG00000135480	3855	P08729	KRT7	keratin 7 [Source:HGNC Symbol;Acc:HGNC:6445]	316.682	221.837	109.184	50.0257	44.56	83.8457
RPL35	ENSG00000136942	1.56076	1.56076	0.0122282	0.075068	up	9:-:124857880-124861981	9:-:124857880-124861981	ENSG00000136942	11224	P42766	RPL35	ribosomal protein L35 [Source:HGNC Symbol;Acc:HGNC:10344]	397.99	211.881	112.201	64.0807	53.6947	111.785
RPS5	ENSG00000083845	1.26874	1.26874	0.00965554	0.0690638	up	19:+:58386400-58394806	19:+:58386400-58394806	ENSG00000083845	6193	P46782	RPS5	ribosomal protein S5 [Source:HGNC Symbol;Acc:HGNC:10426]	348.564	209.941	124.199	80.5357	67.5689	124.081
SNRPB	ENSG00000125835	2.09384	2.09384	0.00272497	0.0489343	up	20:-:2461634-2470853	20:-:2461634-2470853	ENSG00000125835	6628	P14678	SNRPB	small nuclear ribonucleoprotein polypeptides B and B1 [Source:HGNC Symbol;Acc:HGNC:11153]	300.702	208.764	91.5905	36.8702	32.6422	61.6663
OAZ1	ENSG00000104904	2.49775	2.49775	0.00215961	0.0486191	up	19:+:2269509-2273490	19:+:2269509-2273490	ENSG00000104904	4946	P54368	OAZ1	ornithine decarboxylase antizyme 1 [Source:HGNC Symbol;Acc:HGNC:8095]	272.486	192.062	73.3184	22.3867	18.4898	48.997
ECE1	ENSG00000117298	1.3176	1.3176	0.000412184	0.0486191	up	1:-:21217247-21345504	1:-:21217247-21345504	ENSG00000117298	1889	A0A024RAF7	ECE1	endothelin converting enzyme 1 [Source:HGNC Symbol;Acc:HGNC:3146]	180.074	189.975	123.473	63.0578	56.4077	90.3244
TAGLN2	ENSG00000158710	1.0986	1.0986	0.00441971	0.0531929	up	1:-:159918107-159925732	1:-:159918107-159925732	ENSG00000158710	8407	P37802	TAGLN2	transgelin 2 [Source:HGNC Symbol;Acc:HGNC:11554]	225.634	189.863	126.543	78.2402	64.8802	117.948
GSTP1	ENSG00000084207	2.46172	2.46172	0.00392226	0.0524431	up	11:+:67583595-67586656	11:+:67583595-67586656	ENSG00000084207	2950	P09211	GSTP1	glutathione S-transferase pi 1 [Source:HGNC Symbol;Acc:HGNC:4638]	328.687	189.485	80.2438	23.4489	19.1231	61.3942
PSMA7	ENSG00000101182	1.26224	1.26224	0.00636118	0.0584636	up	20:-:62136735-62143440	20:-:62136735-62143440	ENSG00000101182	5688	A0A0K0K1K4	PSMA7	proteasome subunit alpha 7 [Source:HGNC Symbol;Acc:HGNC:9536]	205.547	164.901	91.8901	57.5589	52.5595	82.4545
EIF5A	ENSG00000132507	1.06949	1.06949	0.00173028	0.0486191	up	17:+:7306999-7312463	17:+:7306999-7312463	ENSG00000132507	1984	P63241	EIF5A	eukaryotic translation initiation factor 5A [Source:HGNC Symbol;Acc:HGNC:3300]	190.495	162.249	112.015	65.6666	66.6075	92.8994
TUBB4B	ENSG00000188229	1.36621	1.36621	0.0145341	0.0813398	up	9:+:137241213-137243707	9:+:137241213-137243707	ENSG00000188229	10383	P68371	TUBB4B	tubulin beta 4B class IVb [Source:HGNC Symbol;Acc:HGNC:20771]	217.468	160.796	75.623	48.966	41.5206	83.4814
PTMS	ENSG00000159335	1.04102	1.04102	0.0410961	0.14446	up	12:+:6765516-6770952	12:+:6765516-6770952	ENSG00000159335	5763	A0A158RFU3	PTMS	parathymosin [Source:HGNC Symbol;Acc:HGNC:9629]	293.09	154.576	85.9307	74.1799	73.6412	89.5624
EIF6	ENSG00000242372	1.58159	1.58159	0.00261642	0.0488384	up	20:-:35278911-35284985	20:-:35278911-35284985	ENSG00000242372	3692	P56537	EIF6	eukaryotic translation initiation factor 6 [Source:HGNC Symbol;Acc:HGNC:6159]	166.947	153.047	81.4775	38.5316	31.4029	66.08
FOSL1	ENSG00000175592	1.44063	1.44063	0.00255726	0.0487464	up	11:-:65892049-65900573	11:-:65892049-65900573	ENSG00000175592	8061	A0A0S2Z595	FOSL1	FOS like 1, AP-1 transcription factor subunit [Source:HGNC Symbol;Acc:HGNC:13718]	178.156	147.865	86.8058	43.7646	40.5799	70.2649
BSG	ENSG00000172270	2.8215	2.8215	0.00196276	0.0486191	up	19:+:571277-583493	19:+:571277-583493	ENSG00000172270	682	P35613	BSG	basigin (Ok blood group) [Source:HGNC Symbol;Acc:HGNC:1116]	233.039	145.071	55.0513	13.7855	10.7795	31.3538
ARF1	ENSG00000143761	1.4038	1.4038	0.00222099	0.0486191	up	1:+:228082660-228099212	1:+:228082660-228099212	ENSG00000143761	375	P84077	ARF1	ADP ribosylation factor 1 [Source:HGNC Symbol;Acc:HGNC:652]	156.284	139.635	78.9944	42.8666	35.7963	65.7467
SF3B5	ENSG00000169976	1.59514	1.59514	0.00610938	0.0579567	up	6:-:144094881-144095573	6:-:144094881-144095573	ENSG00000169976	83443	Q9BWJ5	SF3B5	splicing factor 3b subunit 5 [Source:HGNC Symbol;Acc:HGNC:21083]	191.898	138.504	71.7818	31.8153	27.5025	65.5402
PTGS2	ENSG00000073756	-1.10717677664999	1.10718	6.65013e-05	0.0471559	down	1:-:186671791-186680427	1:-:186671791-186680427	ENSG00000073756	5743	P35354	PTGS2	prostaglandin-endoperoxide synthase 2 [Source:HGNC Symbol;Acc:HGNC:9605]	115.219	137.963	175.016	307.856	317.826	286.102
G6PD	ENSG00000160211	2.3155	2.3155	0.000459153	0.0486191	up	X:-:154531391-154547572	X:-:154531391-154547572	ENSG00000160211	2539	P11413	G6PD	glucose-6-phosphate dehydrogenase [Source:HGNC Symbol;Acc:HGNC:4057]	140.073	135.484	65.6805	18.9287	14.7241	36.2901
CSRNP1	ENSG00000144655	1.4316	1.4316	0.00148983	0.0486191	up	3:-:39141855-39154562	3:-:39141855-39154562	ENSG00000144655	64651	A0A024R2N7	CSRNP1	cysteine and serine rich nuclear protein 1 [Source:HGNC Symbol;Acc:HGNC:14300]	149.76	135.299	80.9254	41.5534	34.9332	63.4249
FLNA	ENSG00000196924	2.22075	2.22075	0.000800529	0.0486191	up	X:-:154348524-154374638	X:-:154348524-154374638	ENSG00000196924	2316	Q6NXF2	FLNA	filamin A [Source:HGNC Symbol;Acc:HGNC:3754]	117.768	135.214	61.9143	17.5778	14.8084	39.9177
SH3BGRL3	ENSG00000142669	1.69931	1.69931	0.00218207	0.0486191	up	1:+:26279176-26281522	1:+:26279176-26281522	ENSG00000142669	83442	Q9H299	SH3BGRL3	SH3 domain binding glutamate rich protein like 3 [Source:HGNC Symbol;Acc:HGNC:15568]	194.297	135.086	78.6127	36.0496	31.133	55.543
ADM	ENSG00000148926	1.48958	1.48958	0.0067467	0.0595264	up	11:+:10304680-10307397	11:+:10304680-10307397	ENSG00000148926	133	P35318	ADM	adrenomedullin [Source:HGNC Symbol;Acc:HGNC:259]	212.984	134.589	70.556	42.6631	37.4813	61.2853
MT-ND4L	ENSG00000212907	-1.53168133955505	1.53168	0.000137467	0.0471559	down	MT:+:10470-10766	MT:+:10470-10766	ENSG00000212907	4539	P03901	MT-ND4L	mitochondrially encoded NADH:ubiquinone oxidoreductase core subunit 4L [Source:HGNC Symbol;Acc:HGNC:7460]	192.945	134.159	212.953	528.351	607.841	412.104
CLIC1	ENSG00000213719	1.01301	1.01301	0.00241686	0.0487464	up	6:-:31730581-31739763	6:-:31730581-31739763	ENSG00000213719	1192	O00299	CLIC1	chloride intracellular channel 1 [Source:HGNC Symbol;Acc:HGNC:2062]	175.544	133.62	109.597	66.5057	59.9855	87.6353
RPL18	ENSG00000063177	1.40191	1.40191	0.0131309	0.0774107	up	19:-:48615328-48619536	19:-:48615328-48619536	ENSG00000063177	6141	A0A024QZD1	RPL18	ribosomal protein L18 [Source:HGNC Symbol;Acc:HGNC:10310]	227.502	131.206	68.0418	42.2722	37.7351	69.5264
GDF15	ENSG00000130513	2.04989	2.04989	0.00881845	0.0664799	up	19:+:18374731-18389176	19:+:18374731-18389176	ENSG00000130513	9518	Q99988	GDF15	growth differentiation factor 15 [Source:HGNC Symbol;Acc:HGNC:30142]	253.865	130.492	52.0491	25.3705	21.1472	42.5179
MT-CO3	ENSG00000198938	-1.12762667113844	1.12763	3.66254e-05	0.0445136	down	MT:+:9207-9990	MT:+:9207-9990	ENSG00000198938	4514	Q7GIM7	MT-CO3	mitochondrially encoded cytochrome c oxidase III [Source:HGNC Symbol;Acc:HGNC:7422]	173.214	129.822	164.452	356.054	374.478	334.111
ENG	ENSG00000106991	1.82353	1.82353	0.00157818	0.0486191	up	9:-:127815012-127854756	9:-:127815012-127854756	ENSG00000106991	2022	Q96CG0	ENG	endoglin [Source:HGNC Symbol;Acc:HGNC:3349]	145.898	127.854	64.4078	27.1769	21.7315	47.9791
SLC2A1	ENSG00000117394	1.15422	1.15422	0.00194554	0.0486191	up	1:-:42925375-42959176	1:-:42925375-42959176	ENSG00000117394	6513	Q59GX2	SLC2A1	solute carrier family 2 member 1 [Source:HGNC Symbol;Acc:HGNC:11005]	135.685	122.12	76.4194	45.5433	42.5354	64.2648
PLP2	ENSG00000102007	1.04871	1.04871	0.00208623	0.0486191	up	X:+:49171926-49175239	X:+:49171926-49175239	ENSG00000102007	5355	A0A024QYW3	PLP2	proteolipid protein 2 [Source:HGNC Symbol;Acc:HGNC:9087]	134.205	115.468	82.867	49.3081	46.2435	66.5105
PPIB	ENSG00000166794	1.06417	1.06417	0.00254264	0.0487464	up	15:-:64155812-64163205	15:-:64155812-64163205	ENSG00000166794	5479	P23284	PPIB	peptidylprolyl isomerase B [Source:HGNC Symbol;Acc:HGNC:9255]	128.812	113.051	76.8705	50.7244	43.6301	61.4224
PSMB3	ENSG00000277791	1.30263	1.30263	0.00623497	0.0581287	up	17:+:38752736-38764231	17:+:38752736-38764231	ENSG00000277791	5691	P49720	PSMB3	proteasome subunit beta 3 [Source:HGNC Symbol;Acc:HGNC:9540]	153.201	106.481	66.0009	37.4478	32.5696	57.6024
TIMP1	ENSG00000102265	1.45998	1.45998	0.00358647	0.0513568	up	X:+:47582313-47586789	X:+:47582313-47586789	ENSG00000102265	7076	P01033	TIMP1	TIMP metallopeptidase inhibitor 1 [Source:HGNC Symbol;Acc:HGNC:11820]	148.092	106.206	66.571	33.5033	27.582	54.8523
SLC25A6	ENSG00000169100	2.27541	2.27541	0.00345044	0.0510741	up	X:-:1386152-1392724	X:-:1386152-1392724	ENSG00000169100	293	Q6I9V5	SLC25A6	solute carrier family 25 member 6 [Source:HGNC Symbol;Acc:HGNC:10992]	156.333	105.94	40.7206	15.4988	13.432	27.2702
RPLP2	ENSG00000177600	2.2828	2.2828	0.00777964	0.0633577	up	11:+:809647-812880	11:+:809647-812880	ENSG00000177600	6181	A0A024RCA7	RPLP2	ribosomal protein lateral stalk subunit P2 [Source:HGNC Symbol;Acc:HGNC:10377]	230.393	105.298	43.0487	16.8744	15.5006	31.6479
TRIM28	ENSG00000130726	1.68158	1.68158	0.00261086	0.0488384	up	19:+:58544091-58550722	19:+:58544091-58550722	ENSG00000130726	10155	Q13263	TRIM28	tripartite motif containing 28 [Source:HGNC Symbol;Acc:HGNC:16384]	129.455	103.887	55.4787	24.7653	21.0728	45.4511
TALDO1	ENSG00000177156	1.82107	1.82107	0.000653686	0.0486191	up	11:+:747329-765024	11:+:747329-765024	ENSG00000177156	6888	P37837	TALDO1	transaldolase 1 [Source:HGNC Symbol;Acc:HGNC:11559]	128.452	102.984	60.5573	24.7925	21.9275	35.9914
RPL28	ENSG00000108107	2.01246	2.01246	0.00814584	0.0643744	up	19:+:55385345-55403250	19:+:55385345-55403250	ENSG00000108107	6158	P46779	RPL28	ribosomal protein L28 [Source:HGNC Symbol;Acc:HGNC:10330]	210.253	101.408	46.3817	21.2222	18.3027	40.0929
ANPEP	ENSG00000166825	1.17259	1.17259	0.000987008	0.0486191	up	15:-:89784889-89815401	15:-:89784889-89815401	ENSG00000166825	290	Q59E93	ANPEP	alanyl aminopeptidase, membrane [Source:HGNC Symbol;Acc:HGNC:500]	98.8913	101.324	69.1111	37.2157	32.4797	55.548
IFITM3	ENSG00000142089	2.2396	2.2396	0.0045412	0.0535328	up	11:-:319669-327537	11:-:319669-327537	ENSG00000142089	10410	Q01628	IFITM3	interferon induced transmembrane protein 3 [Source:HGNC Symbol;Acc:HGNC:5414]	166.222	101.306	43.0029	13.9496	12.5957	32.2533
PSMC4	ENSG00000013275	1.0232	1.0232	0.00165618	0.0486191	up	19:+:39971005-39981441	19:+:39971005-39981441	ENSG00000013275	5704	P43686	PSMC4	proteasome 26S subunit, ATPase 4 [Source:HGNC Symbol;Acc:HGNC:9551]	109.556	101.293	71.9189	44.1104	42.137	57.7839
PSMB4	ENSG00000159377	1.06524	1.06524	0.00299043	0.0498729	up	1:+:151399534-151401944	1:+:151399534-151401944	ENSG00000159377	5692	A0A140VK46	PSMB4	proteasome subunit beta 4 [Source:HGNC Symbol;Acc:HGNC:9541]	115.422	98.7567	69.8362	44.5873	37.2034	58.4416
SHC1	ENSG00000160691	1.19382	1.19382	0.000716401	0.0486191	up	1:-:154962298-154974395	1:-:154962298-154974395	ENSG00000160691	6464	P29353	SHC1	SHC adaptor protein 1 [Source:HGNC Symbol;Acc:HGNC:10840]	84.6908	96.5296	63.0584	34	31.3999	47.246
MYH9	ENSG00000100345	1.48312	1.48312	0.000644331	0.0486191	up	22:-:36281277-36388067	22:-:36281277-36388067	ENSG00000100345	4627	P35579	MYH9	myosin heavy chain 9 [Source:HGNC Symbol;Acc:HGNC:7579]	82.8636	96.2208	53.7114	24.9716	22.5212	38.8286
CLU	ENSG00000120885	1.28125	1.28125	0.00194802	0.0486191	up	8:-:27596917-27615031	8:-:27596917-27615031	ENSG00000120885	1191	P10909	CLU	clusterin [Source:HGNC Symbol;Acc:HGNC:2095]	102.325	94.056	56.4375	31.4305	27.2952	47.5337
ANGPTL4	ENSG00000167772	2.60898	2.60898	0.00351178	0.0511153	up	19:+:8363289-8374373	19:+:8363289-8374373	ENSG00000167772	51129	Q9BY76	ANGPTL4	angiopoietin like 4 [Source:HGNC Symbol;Acc:HGNC:16039]	167.694	93.8182	36.485	10.3674	9.35522	23.3199
GRN	ENSG00000030582	2.78246	2.78246	0.00177261	0.0486191	up	17:+:44345086-44353102	17:+:44345086-44353102	ENSG00000030582	2896	P28799	GRN	granulin precursor [Source:HGNC Symbol;Acc:HGNC:4601]	126.134	93.8147	34.6216	8.30715	6.61525	20.8293
PRDX5	ENSG00000126432	1.65514	1.65514	0.00860257	0.0658659	up	11:+:64318088-64321811	11:+:64318088-64321811	ENSG00000126432	25824	P30044	PRDX5	peroxiredoxin 5 [Source:HGNC Symbol;Acc:HGNC:9355]	156.77	93.4494	47.4063	22.8427	19.0764	41.9819
CDC37	ENSG00000105401	1.65022	1.65022	0.00463586	0.0538524	up	19:-:10391134-10420121	19:-:10391134-10420121	ENSG00000105401	11140	A0A024R7B7	CDC37	cell division cycle 37 [Source:HGNC Symbol;Acc:HGNC:1735]	124.416	90.7226	45.5188	21.8773	21.4645	37.2682
PRKCSH	ENSG00000130175	1.76335	1.76335	0.0017066	0.0486191	up	19:+:11435288-11450968	19:+:11435288-11450968	ENSG00000130175	5589	P14314	PRKCSH	protein kinase C substrate 80K-H [Source:HGNC Symbol;Acc:HGNC:9411]	104.275	90.0284	44.501	20.4881	16.7926	32.3277
ACTN4	ENSG00000130402	1.4923	1.4923	0.00108402	0.0486191	up	19:+:38647649-38731583	19:+:38647649-38731583	ENSG00000130402	81	A0A0S2Z3G9	ACTN4	actinin alpha 4 [Source:HGNC Symbol;Acc:HGNC:166]	89.688	88.3522	49.5863	23.5962	21.5189	36.5158
PFKP	ENSG00000067057	1.50253	1.50253	0.00187064	0.0486191	up	10:+:3066333-3137712	10:+:3066333-3137712	ENSG00000067057	5214	Q01813	PFKP	phosphofructokinase, platelet [Source:HGNC Symbol;Acc:HGNC:8878]	96.8615	87.5654	47.4012	23.7848	22.1586	36.6754
EIF4H	ENSG00000106682	1.01343	1.01343	0.0047272	0.0542546	up	7:+:74174245-74197101	7:+:74174245-74197101	ENSG00000106682	7458	Q15056	EIF4H	eukaryotic translation initiation factor 4H [Source:HGNC Symbol;Acc:HGNC:12741]	92.8369	86.7198	53.7506	36.3047	33.9517	47.8059
CST3	ENSG00000101439	1.32236	1.32236	0.0143269	0.0807987	up	20:-:23626706-23638473	20:-:23626706-23638473	ENSG00000101439	1471	P01034	CST3	cystatin C [Source:HGNC Symbol;Acc:HGNC:2475]	147.742	86.4521	50.0044	29.6712	26.6579	54.1466
ITGA5	ENSG00000161638	1.164	1.164	0.000245601	0.0486191	up	12:-:54395261-54419460	12:-:54395261-54419460	ENSG00000161638	3678	B2R627	ITGA5	integrin subunit alpha 5 [Source:HGNC Symbol;Acc:HGNC:6141]	76.4429	86.3516	64.748	33.5251	27.8772	44.9364
TUFM	ENSG00000178952	1.30335	1.30335	0.00823846	0.0647395	up	16:-:28842411-28846408	16:-:28842411-28846408	ENSG00000178952	7284	P49411	TUFM	Tu translation elongation factor, mitochondrial [Source:HGNC Symbol;Acc:HGNC:12420]	105.54	85.8175	47.5861	26.8255	23.2958	47.4102
TKT	ENSG00000163931	2.01808	2.01808	0.00089863	0.0486191	up	3:-:53224707-53256052	3:-:53224707-53256052	ENSG00000163931	7086	V9HWD9	TKT	transketolase [Source:HGNC Symbol;Acc:HGNC:11834]	99.7437	85.3114	42.7565	15.0541	12.8979	29.096
SESN2	ENSG00000130766	1.1106	1.1106	0.00575088	0.0566876	up	1:+:28259527-28282491	1:+:28259527-28282491	ENSG00000130766	83667	P58004	SESN2	sestrin 2 [Source:HGNC Symbol;Acc:HGNC:20746]	93.8368	85.055	51.9801	32.2125	28.8518	50.1773
VAMP5	ENSG00000168899	1.50278	1.50278	0.00441415	0.0531929	up	2:+:85584408-85593412	2:+:85584408-85593412	ENSG00000168899	10791	Q6FG93	VAMP5	vesicle associated membrane protein 5 [Source:HGNC Symbol;Acc:HGNC:12646]	121.003	84.8045	49.2725	23.9668	18.3974	39.9791
EDF1	ENSG00000107223	1.48911	1.48911	0.00975976	0.069254	up	9:-:136862119-136866286	9:-:136862119-136866286	ENSG00000107223	8721	O60869	EDF1	endothelial differentiation related factor 1 [Source:HGNC Symbol;Acc:HGNC:3164]	127.196	82.3798	43.8651	20.7101	21.1301	42.4795
HSPA1A	ENSG00000204389	1.43332	1.43332	0.0246412	0.106879	up	6:+:31815464-31817946	6:+:31815464-31817946	ENSG00000204389	3303	P0DMV8	HSPA1A	heat shock protein family A (Hsp70) member 1A [Source:HGNC Symbol;Acc:HGNC:5232]	116.399	80.8459	31.4823	21.4793	18.9746	37.8225
KDELR1	ENSG00000105438	1.05621	1.05621	0.00237222	0.0487464	up	19:-:48382570-48391553	19:-:48382570-48391553	ENSG00000105438	10945	P24390	KDELR1	KDEL endoplasmic reticulum protein retention receptor 1 [Source:HGNC Symbol;Acc:HGNC:6304]	102.467	80.7802	63.7263	39.1546	32.4444	50.0841
SHMT2	ENSG00000182199	1.29117	1.29117	0.00382194	0.0521055	up	12:+:57229327-57234935	12:+:57229327-57234935	ENSG00000182199	6472	Q5BJF5	SHMT2	serine hydroxymethyltransferase 2 [Source:HGNC Symbol;Acc:HGNC:10852]	90.5094	78.0628	44.9685	25.4684	23.881	39.325
PLOD1	ENSG00000083444	1.56858	1.56858	0.00112318	0.0486191	up	1:+:11934205-11975538	1:+:11934205-11975538	ENSG00000083444	5351	A0A024R4H0	PLOD1	procollagen-lysine,2-oxoglutarate 5-dioxygenase 1 [Source:HGNC Symbol;Acc:HGNC:9081]	75.0915	76.389	43.6994	19.4713	17.1096	32.4363
EMP3	ENSG00000142227	1.07108	1.07108	0.0121244	0.075068	up	19:+:48321509-48330553	19:+:48321509-48330553	ENSG00000142227	2014	A0A024QZF8	EMP3	epithelial membrane protein 3 [Source:HGNC Symbol;Acc:HGNC:3335]	117.942	76.0301	50.6078	34.5002	32.3099	45.6583
TMED9	ENSG00000184840	1.49403	1.49403	0.0019861	0.0486191	up	5:+:177592158-177596124	5:+:177592158-177596124	ENSG00000184840	54732	A0A024R7M0	TMED9	transmembrane p24 trafficking protein 9 [Source:HGNC Symbol;Acc:HGNC:24878]	87.8259	75.4219	43.9781	21.2269	17.9956	34.0455
FAU	ENSG00000149806	2.16365	2.16365	0.0129151	0.0769095	up	11:-:65120628-65122473	11:-:65120628-65122473	ENSG00000149806	2197	P35544	FAU	FAU, ubiquitin like and ribosomal protein S30 fusion [Source:HGNC Symbol;Acc:HGNC:3597]	181.912	74.0044	31.2919	14.4754	11.0556	25.1886
EPHA2	ENSG00000142627	1.99315	1.99315	0.00223059	0.0486191	up	1:-:16124337-16156087	1:-:16124337-16156087	ENSG00000142627	1969	A0A024QZA8	EPHA2	EPH receptor A2 [Source:HGNC Symbol;Acc:HGNC:3386]	92.6823	73.354	34.9059	13.7357	10.8956	25.4601
RRBP1	ENSG00000125844	1.35472	1.35472	0.00107277	0.0486191	up	20:-:17613678-17682295	20:-:17613678-17682295	ENSG00000125844	6238	Q9P2E9	RRBP1	ribosome binding protein 1 [Source:HGNC Symbol;Acc:HGNC:10448]	66.9038	72.5867	42.5788	21.5361	19.5971	32.0485
LMNA	ENSG00000160789	2.3501	2.3501	0.0025625	0.0487464	up	1:+:156082573-156140089	1:+:156082573-156140089	ENSG00000160789	4000	P02545	LMNA	lamin A/C [Source:HGNC Symbol;Acc:HGNC:6636]	109.183	72.288	29.286	9.55602	9.32069	19.6462
CD151	ENSG00000177697	2.4163	2.4163	0.00227515	0.0486191	up	11:+:832843-839831	11:+:832843-839831	ENSG00000177697	977	P48509	CD151	CD151 molecule (Raph blood group) [Source:HGNC Symbol;Acc:HGNC:1630]	105.18	70.2965	30.6519	8.20969	8.29481	20.629
HYAL2	ENSG00000068001	2.71019	2.71019	0.00206592	0.0486191	up	3:-:50317790-50322906	3:-:50317790-50322906	ENSG00000068001	8692	Q12891	HYAL2	hyaluronoglucosaminidase 2 [Source:HGNC Symbol;Acc:HGNC:5321]	100.948	69.9622	27.7644	6.73824	5.07173	17.9451
KLHL21	ENSG00000162413	1.2451	1.2451	0.00167933	0.0486191	up	1:-:6590724-6614607	1:-:6590724-6614607	ENSG00000162413	9903	Q9UJP4	KLHL21	kelch like family member 21 [Source:HGNC Symbol;Acc:HGNC:29041]	74.2958	68.166	40.8228	23.177	22.1026	32.3841
UBA1	ENSG00000130985	1.14288	1.14288	0.0014571	0.0486191	up	X:+:47190861-47215128	X:+:47190861-47215128	ENSG00000130985	7317	P22314	UBA1	ubiquitin like modifier activating enzyme 1 [Source:HGNC Symbol;Acc:HGNC:12469]	61.7227	66.8896	43.3317	24.916	21.5298	35.2883
SERTAD1	ENSG00000197019	2.28719	2.28719	0.00731608	0.0615386	up	19:-:40421592-40426025	19:-:40421592-40426025	ENSG00000197019	29950	Q53GC0	SERTAD1	SERTA domain containing 1 [Source:HGNC Symbol;Acc:HGNC:17932]	119.558	66.6482	23.195	10.3255	8.29766	15.6927
PTBP1	ENSG00000011304	1.32736	1.32736	0.00327728	0.0504625	up	19:+:797075-812327	19:+:797075-812327	ENSG00000011304	5725	P26599	PTBP1	polypyrimidine tract binding protein 1 [Source:HGNC Symbol;Acc:HGNC:9583]	85.2307	66.2502	39.2997	22.2231	19.9713	33.4798
PSMB6	ENSG00000142507	1.08402	1.08402	0.00202001	0.0486191	up	17:+:4796144-4798503	17:+:4796144-4798503	ENSG00000142507	5694	P28072	PSMB6	proteasome subunit beta 6 [Source:HGNC Symbol;Acc:HGNC:9543]	90.3368	66.2149	52.5478	31.0986	27.1015	37.9235
GPX4	ENSG00000167468	1.38293	1.38293	0.013758	0.0789197	up	19:+:1103926-1106791	19:+:1103926-1106791	ENSG00000167468	2879	P36969	GPX4	glutathione peroxidase 4 [Source:HGNC Symbol;Acc:HGNC:4556]	101.72	65.9561	34.4937	19.9615	17.8774	36.0149
NUDC	ENSG00000090273	1.03723	1.03723	0.0100991	0.0700885	up	1:+:26900238-26946862	1:+:26900238-26946862	ENSG00000090273	10726	Q9Y266	NUDC	nuclear distribution C, dynein complex regulator [Source:HGNC Symbol;Acc:HGNC:8045]	81.0583	63.3024	37.5546	26.8175	25.9456	34.5638
UBALD2	ENSG00000185262	1.14941	1.14941	0.0138794	0.0792266	up	17:+:76265202-76271299	17:+:76265202-76271299	ENSG00000185262	283991	Q8IYN6	UBALD2	UBA like domain containing 2 [Source:HGNC Symbol;Acc:HGNC:28438]	86.535	62.2767	34.6309	22.917	20.8056	34.6407
EIF4G1	ENSG00000114867	1.03374	1.03374	0.000580665	0.0486191	up	3:+:184314495-184335358	3:+:184314495-184335358	ENSG00000114867	1981	Q96I65	EIF4G1	eukaryotic translation initiation factor 4 gamma 1 [Source:HGNC Symbol;Acc:HGNC:3296]	51.4303	62.0248	44.6924	25.6767	22.1565	33.1676
MYDGF	ENSG00000074842	1.4897	1.4897	0.00400512	0.0525193	up	19:-:4641374-4670370	19:-:4641374-4670370	ENSG00000074842	56005	Q969H8	MYDGF	myeloid derived growth factor [Source:HGNC Symbol;Acc:HGNC:16948]	80.7398	61.5271	33.9711	16.3506	14.5748	27.8391
AKT1S1	ENSG00000204673	1.21899	1.21899	0.00166131	0.0486191	up	19:-:49869033-49878459	19:-:49869033-49878459	ENSG00000204673	84335	Q96B36	AKT1S1	AKT1 substrate 1 [Source:HGNC Symbol;Acc:HGNC:28426]	61.1722	61.0331	38.5765	21.8129	19.5116	30.7556
FXYD5	ENSG00000089327	1.24137	1.24137	0.00335456	0.0506949	up	19:+:35154730-35169883	19:+:35154730-35169883	ENSG00000089327	53827	Q96DB9	FXYD5	FXYD domain containing ion transport regulator 5 [Source:HGNC Symbol;Acc:HGNC:4029]	74.7041	60.9981	40.262	23.9733	18.0143	33.9009
TRMT112	ENSG00000173113	1.44104	1.44104	0.00898542	0.0670732	up	11:-:64316460-64318084	11:-:64316460-64318084	ENSG00000173113	51504	Q9UI30	TRMT112	tRNA methyltransferase subunit 11-2 [Source:HGNC Symbol;Acc:HGNC:26940]	100.629	60.9307	35.0791	19.8952	16.2957	30.1744
BAX	ENSG00000087088	1.65033	1.65033	0.0114817	0.0739379	up	19:+:48954815-48961798	19:+:48954815-48961798	ENSG00000087088	581	Q07812	BAX	BCL2 associated X, apoptosis regulator [Source:HGNC Symbol;Acc:HGNC:959]	92.0736	60.7403	27.195	14.5161	11.6921	27.5445
FAM32A	ENSG00000105058	1.07406	1.07406	0.000972398	0.0486191	up	19:+:16185380-16192046	19:+:16185380-16192046	ENSG00000105058	26017	A0A024R7I4	FAM32A	family with sequence similarity 32 member A [Source:HGNC Symbol;Acc:HGNC:24563]	64.7483	60.7034	44.6825	24.1282	22.5649	33.7244
SLC1A5	ENSG00000105281	1.4287	1.4287	0.00442312	0.0531929	up	19:-:46774883-46788594	19:-:46774883-46788594	ENSG00000105281	6510	Q15758	SLC1A5	solute carrier family 1 member 5 [Source:HGNC Symbol;Acc:HGNC:10943]	78.5957	60.1992	35.0994	18.333	15.5572	30.8403
RPL36	ENSG00000130255	2.4994	2.4994	0.00989308	0.0695352	up	19:+:5674947-5691876	19:+:5674947-5691876	ENSG00000130255	25873	Q9Y3U8	RPL36	ribosomal protein L36 [Source:HGNC Symbol;Acc:HGNC:13631]	156.662	60.1286	26.4301	8.34902	5.98843	22.0802
FAM129B	ENSG00000136830	2.25839	2.25839	0.00217381	0.0486191	up	9:-:127505339-127578989	9:-:127505339-127578989	ENSG00000136830	64855	Q96TA1	FAM129B	family with sequence similarity 129 member B [Source:HGNC Symbol;Acc:HGNC:25282]	77.4665	59.487	25.8132	8.17196	7.04444	18.2604
DDIT4	ENSG00000168209	2.9896	2.9896	0.00165245	0.0486191	up	10:+:72273920-72276036	10:+:72273920-72276036	ENSG00000168209	54541	Q9NX09	DDIT4	DNA damage inducible transcript 4 [Source:HGNC Symbol;Acc:HGNC:24944]	66.838	59.3014	17.216	3.31285	3.16897	8.99037
CTSA	ENSG00000064601	1.30456	1.30456	0.00212398	0.0486191	up	20:+:45890144-45898820	20:+:45890144-45898820	ENSG00000064601	5476	P10619	CTSA	cathepsin A [Source:HGNC Symbol;Acc:HGNC:9251]	64.5998	58.7584	37.0732	19.6232	18.0398	30.3333
PYGB	ENSG00000100994	1.49567	1.49567	0.00325436	0.0504135	up	20:+:25248069-25298014	20:+:25248069-25298014	ENSG00000100994	5834	P11216	PYGB	glycogen phosphorylase B [Source:HGNC Symbol;Acc:HGNC:9723]	61.3117	58.3964	30.2813	15.3248	13.0816	25.5363
ADRM1	ENSG00000130706	1.9002	1.9002	0.00277971	0.0491753	up	20:+:62302093-62308862	20:+:62302093-62308862	ENSG00000130706	11047	Q16186	ADRM1	adhesion regulating molecule 1 [Source:HGNC Symbol;Acc:HGNC:15759]	67.6385	58.1704	23.9819	10.3189	8.74039	16.6964
RPL13	ENSG00000167526	1.1306	1.1306	0.0205824	0.0969293	up	16:+:89560657-89566828	16:+:89560657-89566828	ENSG00000167526	6137	A8K4C8	RPL13	ribosomal protein L13 [Source:HGNC Symbol;Acc:HGNC:10303]	114.625	57.0192	38.4319	27.6784	24.0938	38.4465
ITGB5	ENSG00000082781	1.08667	1.08667	0.00110016	0.0486191	up	3:-:124761948-124901418	3:-:124761948-124901418	ENSG00000082781	3693	P18084	ITGB5	integrin subunit beta 5 [Source:HGNC Symbol;Acc:HGNC:6160]	57.2115	56.7497	39.3278	23.4957	21.4528	31.3931
CIB1	ENSG00000185043	1.40805	1.40805	0.00317342	0.0501414	up	15:-:90229975-90234047	15:-:90229975-90234047	ENSG00000185043	10519	A0A140VK09	CIB1	calcium and integrin binding 1 [Source:HGNC Symbol;Acc:HGNC:16920]	70.9805	56.2329	31.971	17.4561	13.3666	24.5443
ASNA1	ENSG00000198356	1.52394	1.52394	0.00347464	0.0510741	up	19:+:12737139-12748323	19:+:12737139-12748323	ENSG00000198356	439	O43681	ASNA1	arsA arsenite transporter, ATP-binding, homolog 1 (bacterial) [Source:HGNC Symbol;Acc:HGNC:752]	66.2578	55.857	28.2376	13.7124	11.6051	22.8895
CTTN	ENSG00000085733	1.16478	1.16478	0.000763717	0.0486191	up	11:+:70398404-70436584	11:+:70398404-70436584	ENSG00000085733	2017	Q53HG7	CTTN	cortactin [Source:HGNC Symbol;Acc:HGNC:3338]	53.3537	54.4312	36.1945	21.4581	19.3043	26.6722
CDC42EP2	ENSG00000149798	2.12863	2.12863	0.0015296	0.0486191	up	11:+:65314818-65322429	11:+:65314818-65322429	ENSG00000149798	10435	O14613	CDC42EP2	CDC42 effector protein 2 [Source:HGNC Symbol;Acc:HGNC:16263]	61.4671	54.3115	24.3301	7.36727	6.19352	16.2991
ATP6V1F	ENSG00000128524	1.92607	1.92607	0.00366801	0.0515068	up	7:+:128862826-128865844	7:+:128862826-128865844	ENSG00000128524	9296	A4D1K0	ATP6V1F	ATPase H+ transporting V1 subunit F [Source:HGNC Symbol;Acc:HGNC:16832]	87.4382	54.1412	27.8569	8.91986	8.69338	20.0318
OSGIN1	ENSG00000140961	3.39438	3.39438	0.00129008	0.0486191	up	16:+:83948282-83966332	16:+:83948282-83966332	ENSG00000140961	29948	Q9UJX0	OSGIN1	oxidative stress induced growth inhibitor 1 [Source:HGNC Symbol;Acc:HGNC:30093]	85.0667	51.135	18.1914	3.03516	2.27488	7.21828
TGFB1	ENSG00000105329	1.38821	1.38821	0.00671299	0.0594379	up	19:-:41301587-41353911	19:-:41301587-41353911	ENSG00000105329	7040	P01137	TGFB1	transforming growth factor beta 1 [Source:HGNC Symbol;Acc:HGNC:11766]	68.2152	50.5444	27.9509	15.9955	12.9356	25.8549
FKBP10	ENSG00000141756	1.61882	1.61882	0.00229034	0.0486191	up	17:+:41812680-41823217	17:+:41812680-41823217	ENSG00000141756	60681	Q658U4	FKBP10	FK506 binding protein 10 [Source:HGNC Symbol;Acc:HGNC:18169]	63.1766	50.5108	27.156	12.8546	11.7365	20.4256
MMP14	ENSG00000157227	1.27619	1.27619	0.00087756	0.0486191	up	14:+:22836557-22849027	14:+:22836557-22849027	ENSG00000157227	4323	P50281	MMP14	matrix metallopeptidase 14 [Source:HGNC Symbol;Acc:HGNC:7160]	55.7146	49.9171	33.9423	17.9457	16.9144	24.0831
PPP1CA	ENSG00000172531	1.68099	1.68099	0.00299731	0.0498737	up	11:-:67398183-67421183	11:-:67398183-67421183	ENSG00000172531	5499	P62136	PPP1CA	protein phosphatase 1 catalytic subunit alpha [Source:HGNC Symbol;Acc:HGNC:9281]	67.2532	49.8139	27.0558	11.6617	10.5351	21.0914
STX5	ENSG00000162236	1.03143	1.03143	0.00330172	0.0505288	up	11:-:62806897-62832088	11:-:62806897-62832088	ENSG00000162236	6811	Q13190	STX5	syntaxin 5 [Source:HGNC Symbol;Acc:HGNC:11440]	46.944	49.7229	31.2836	17.5155	16.6399	27.9629
IFITM2	ENSG00000185201	1.55116	1.55116	0.0064763	0.0586668	up	11:+:307631-315272	11:+:307631-315272	ENSG00000185201	10581	Q01629	IFITM2	interferon induced transmembrane protein 2 [Source:HGNC Symbol;Acc:HGNC:5413]	59.5799	49.4804	25.9886	10.9039	8.38046	25.4504
PCBP1	ENSG00000169564	3.60429	3.60429	0.000940366	0.0486191	up	2:+:70087454-70089203	2:+:70087454-70089203	ENSG00000169564	5093	Q53SS8	PCBP1	poly(rC) binding protein 1 [Source:HGNC Symbol;Acc:HGNC:8647]	69.0418	49.4465	15.6631	1.94795	1.83123	5.64081
MAF1	ENSG00000179632	1.52665	1.52665	0.00373564	0.0517604	up	8:+:144104499-144107611	8:+:144104499-144107611	ENSG00000179632	84232	Q9H063	MAF1	MAF1 homolog, negative regulator of RNA polymerase III [Source:HGNC Symbol;Acc:HGNC:24966]	68.481	47.9816	26.9282	13.8786	12.0391	20.356
PSMD3	ENSG00000108344	1.10594	1.10594	0.000671344	0.0486191	up	17:+:39980797-39997960	17:+:39980797-39997960	ENSG00000108344	5709	O43242	PSMD3	proteasome 26S subunit, non-ATPase 3 [Source:HGNC Symbol;Acc:HGNC:9560]	49.8032	47.8243	35.5443	19.4831	18.7671	26.3408
PPP4C	ENSG00000149923	1.5448	1.5448	0.00467048	0.0539324	up	16:+:30075978-30085377	16:+:30075978-30085377	ENSG00000149923	5531	P60510	PPP4C	protein phosphatase 4 catalytic subunit [Source:HGNC Symbol;Acc:HGNC:9319]	64.0068	47.6375	25.7513	12.4887	10.6933	22.5318
TNFRSF12A	ENSG00000006327	1.96952	1.96952	0.0136291	0.078782	up	16:+:3018445-3022383	16:+:3018445-3022383	ENSG00000006327	51330	Q9NP84	TNFRSF12A	TNF receptor superfamily member 12A [Source:HGNC Symbol;Acc:HGNC:18152]	84.1756	47.446	16.3707	8.00341	7.05817	14.6823
U2AF2	ENSG00000063244	1.63037	1.63037	0.00401122	0.0525193	up	19:+:55654146-55674715	19:+:55654146-55674715	ENSG00000063244	11338	P26368	U2AF2	U2 small nuclear RNA auxiliary factor 2 [Source:HGNC Symbol;Acc:HGNC:23156]	59.2912	47.1709	23.8689	10.7426	10.3836	20.3053
QSOX1	ENSG00000116260	1.44755	1.44755	0.00219744	0.0486191	up	1:+:180154834-180204030	1:+:180154834-180204030	ENSG00000116260	5768	O00391	QSOX1	quiescin sulfhydryl oxidase 1 [Source:HGNC Symbol;Acc:HGNC:9756]	57.986	47.1516	28.1467	14.7982	11.998	23.2431
RAB1B	ENSG00000174903	1.96218	1.96218	0.0015014	0.0486191	up	11:+:66268533-66277492	11:+:66268533-66277492	ENSG00000174903	81876	Q9H0U4	RAB1B	RAB1B, member RAS oncogene family [Source:HGNC Symbol;Acc:HGNC:18370]	50.1983	46.7316	21.8771	8.60215	5.29444	14.7555
LAMP1	ENSG00000185896	1.16975	1.16975	0.0058691	0.0571822	up	13:+:113297241-113323672	13:+:113297241-113323672	ENSG00000185896	3916	P11279	LAMP1	lysosomal associated membrane protein 1 [Source:HGNC Symbol;Acc:HGNC:6499]	58.3191	46.0796	27.9582	17.906	16.2719	24.9174
PLK3	ENSG00000173846	1.6176	1.6176	0.00684903	0.0599578	up	1:+:44800225-44805990	1:+:44800225-44805990	ENSG00000173846	1263	Q9H4B4	PLK3	polo like kinase 3 [Source:HGNC Symbol;Acc:HGNC:2154]	59.9328	45.8422	22.44	10.1146	9.19525	21.9552
TFE3	ENSG00000068323	1.10245	1.10245	0.000892945	0.0486191	up	X:-:49028726-49043486	X:-:49028726-49043486	ENSG00000068323	7030	A0A024QZ23	TFE3	transcription factor binding to IGHM enhancer 3 [Source:HGNC Symbol;Acc:HGNC:11752]	50.4679	45.4669	33.4331	19.3074	17.7343	24.5089
GTF2F1	ENSG00000125651	1.32323	1.32323	0.00211599	0.0486191	up	19:-:6379569-6393981	19:-:6379569-6393981	ENSG00000125651	2962	P35269	GTF2F1	general transcription factor IIF subunit 1 [Source:HGNC Symbol;Acc:HGNC:4652]	50.5333	45.3066	28.344	14.579	12.3064	22.9435
IER3	ENSG00000137331	2.14547	2.14547	0.0057561	0.0566876	up	6:-:30743199-30744554	6:-:30743199-30744554	ENSG00000137331	8870	P46695	IER3	immediate early response 3 [Source:HGNC Symbol;Acc:HGNC:5392]	81.8961	44.5964	18.4548	7.33912	6.13632	11.9739
RAD23A	ENSG00000179262	1.68654	1.68654	0.00213886	0.0486191	up	19:+:12945855-12953642	19:+:12945855-12953642	ENSG00000179262	5886	A0A024R7G8	RAD23A	RAD23 homolog A, nucleotide excision repair protein [Source:HGNC Symbol;Acc:HGNC:9812]	55.4295	44.5026	23.1104	9.60904	9.06806	16.4095
RPS15	ENSG00000115268	1.787	1.787	0.0100004	0.0698517	up	19:+:1438358-1440494	19:+:1438358-1440494	ENSG00000115268	6209	P62841	RPS15	ribosomal protein S15 [Source:HGNC Symbol;Acc:HGNC:10388]	47.4677	44.4508	13.4442	7.97595	5.76163	11.6366
C19orf53	ENSG00000104979	1.65074	1.65074	0.0104564	0.0709423	up	19:+:13774168-13778462	19:+:13774168-13778462	ENSG00000104979	28974	Q9UNZ5	C19orf53	chromosome 19 open reading frame 53 [Source:HGNC Symbol;Acc:HGNC:24991]	75.6375	44.2595	22.9155	9.41354	8.28484	21.7791
MAFG	ENSG00000197063	1.35229	1.35229	0.00145777	0.0486191	up	17:-:81918270-81927714	17:-:81918270-81927714	ENSG00000197063	4097	A0A024R8X1	MAFG	MAF bZIP transcription factor G [Source:HGNC Symbol;Acc:HGNC:6781]	51.3388	44.2084	27.4804	13.9458	14.6694	20.1818
SNAI1	ENSG00000124216	1.24001	1.24001	0.0246291	0.106858	up	20:+:49982999-49988886	20:+:49982999-49988886	ENSG00000124216	6615	O95863	SNAI1	snail family transcriptional repressor 1 [Source:HGNC Symbol;Acc:HGNC:11128]	61.5196	44.1686	22.3693	13.1097	10.1373	28.4108
BCL2L1	ENSG00000171552	1.00695	1.00695	0.00578614	0.0567268	up	20:-:31664452-31723989	20:-:31664452-31723989	ENSG00000171552	598	A0A0S2Z3C5	BCL2L1	BCL2 like 1 [Source:HGNC Symbol;Acc:HGNC:992]	55.0322	43.7597	30.1436	19.4115	17.9659	27.1339
PRMT1	ENSG00000126457	1.60542	1.60542	0.00393888	0.0524431	up	19:+:49675786-49689029	19:+:49675786-49689029	ENSG00000126457	3276	Q99873	PRMT1	protein arginine methyltransferase 1 [Source:HGNC Symbol;Acc:HGNC:5187]	49.5434	43.5	22.0779	9.54972	9.02646	19.8066
PKN1	ENSG00000123143	2.2374	2.2374	0.00228622	0.0486191	up	19:+:14433053-14471867	19:+:14433053-14471867	ENSG00000123143	5585	Q16512	PKN1	protein kinase N1 [Source:HGNC Symbol;Acc:HGNC:9405]	59.7852	43.3443	19.5502	6.24314	5.19986	13.7256
MVP	ENSG00000013364	2.79869	2.79869	0.000655011	0.0486191	up	16:+:29820394-29848039	16:+:29820394-29848039	ENSG00000013364	9961	Q14764	MVP	major vault protein [Source:HGNC Symbol;Acc:HGNC:7531]	49.7536	42.3914	17.5978	3.78727	2.96628	8.44137
MT1X	ENSG00000187193	1.17544	1.17544	0.0242662	0.106101	up	16:+:56682424-56684196	16:+:56682424-56684196	ENSG00000187193	4501	P80297	MT1X	metallothionein 1X [Source:HGNC Symbol;Acc:HGNC:7405]	77.6717	41.4122	25.1367	16.746	14.6183	25.4043
PHC2	ENSG00000134686	1.33664	1.33664	0.00246022	0.0487464	up	1:-:33323623-33431052	1:-:33323623-33431052	ENSG00000134686	1912	Q8IXK0	PHC2	polyhomeotic homolog 2 [Source:HGNC Symbol;Acc:HGNC:3183]	44.3768	41.0426	23.9873	12.4885	11.2444	20.0806
PGF	ENSG00000119630	2.18026	2.18026	0.00144742	0.0486191	up	14:-:74941834-74955784	14:-:74941834-74955784	ENSG00000119630	5228	Q86TW6	PGF	placental growth factor [Source:HGNC Symbol;Acc:HGNC:8893]	59.6297	40.7824	20.0162	6.81518	6.35585	11.7982
RPS28	ENSG00000233927	2.3386	2.3386	0.0153853	0.0835815	up	19:+:8321158-8323340	19:+:8321158-8323340	ENSG00000233927	6234	B2R4R9	RPS28	ribosomal protein S28 [Source:HGNC Symbol;Acc:HGNC:10418]	109.401	40.2445	16.385	5.81222	4.66969	15.1466
SQSTM1	ENSG00000161011	1.90575	1.90575	0.00183022	0.0486191	up	5:+:179806398-179838078	5:+:179806398-179838078	ENSG00000161011	8878	Q13501	SQSTM1	sequestosome 1 [Source:HGNC Symbol;Acc:HGNC:11280]	46.0663	40.1454	19.4246	7.47803	6.60355	14.1374
PLAUR	ENSG00000011422	1.45951	1.45951	0.00175643	0.0486191	up	19:-:43646095-43670547	19:-:43646095-43670547	ENSG00000011422	5329	Q03405	PLAUR	plasminogen activator, urokinase receptor [Source:HGNC Symbol;Acc:HGNC:9053]	49.9276	40.0714	25.1579	12.2375	10.4446	19.074
ELOB	ENSG00000103363	2.45129	2.45129	0.00626902	0.058199	up	16:-:2771414-2777297	16:-:2771414-2777297	ENSG00000103363	6923	Q15370	ELOB	elongin B [Source:HGNC Symbol;Acc:HGNC:11619]	86.0198	39.907	17.73	4.19193	4.38611	12.9117
SEC13	ENSG00000157020	1.36514	1.36514	0.00219005	0.0486191	up	3:-:10293131-10321178	3:-:10293131-10321178	ENSG00000157020	6396	P55735	SEC13	SEC13 homolog, nuclear pore and COPII coat complex component [Source:HGNC Symbol;Acc:HGNC:10697]	41.5921	39.8615	23.171	11.4387	10.8604	18.9778
KCTD5	ENSG00000167977	1.63459	1.63459	0.00240785	0.0487464	up	16:+:2682475-2709030	16:+:2682475-2709030	ENSG00000167977	54442	Q9NXV2	KCTD5	potassium channel tetramerization domain containing 5 [Source:HGNC Symbol;Acc:HGNC:21423]	50.5779	39.7771	21.5656	8.90653	9.43608	16.3088
CTDNEP1	ENSG00000175826	1.05665	1.05665	0.00261589	0.0488384	up	17:-:7243591-7252491	17:-:7243591-7252491	ENSG00000175826	23399	O95476	CTDNEP1	CTD nuclear envelope phosphatase 1 [Source:HGNC Symbol;Acc:HGNC:19085]	46.9021	39.3684	27.5605	16.0649	15.5568	22.1071
LRRC8A	ENSG00000136802	1.4512	1.4512	0.00154108	0.0486191	up	9:+:128882112-128918039	9:+:128882112-128918039	ENSG00000136802	56262	A8K1C7	LRRC8A	leucine rich repeat containing 8 VRAC subunit A [Source:HGNC Symbol;Acc:HGNC:19027]	38.9128	39.361	22.1287	11.1016	9.02991	17.0387
SLCO4A1	ENSG00000101187	1.14771	1.14771	0.00565447	0.0566787	up	20:+:62642445-62685785	20:+:62642445-62685785	ENSG00000101187	28231	Q96BD0	SLCO4A1	solute carrier organic anion transporter family member 4A1 [Source:HGNC Symbol;Acc:HGNC:10953]	41.3624	38.8279	20.6122	13.6133	12.7127	17.8831
DEPP1	ENSG00000165507	1.60951	1.60951	0.000453708	0.0486191	up	10:-:44970981-44978810	10:-:44970981-44978810	ENSG00000165507	11067	Q9NTK1	DEPP1	DEPP1, autophagy regulator [Source:HGNC Symbol;Acc:HGNC:23355]	49.3653	38.5834	27.0413	10.9817	9.58736	15.5362
LMAN2	ENSG00000169223	1.93081	1.93081	0.00446857	0.0531929	up	5:-:177331562-177351852	5:-:177331562-177351852	ENSG00000169223	10960	Q12907	LMAN2	lectin, mannose binding 2 [Source:HGNC Symbol;Acc:HGNC:16986]	49.7968	38.5736	15.3981	6.7416	5.12843	11.9465
CD81	ENSG00000110651	1.75382	1.75382	0.00269423	0.0489343	up	11:+:2376177-2397419	11:+:2376177-2397419	ENSG00000110651	975	A0A024RCB7	CD81	CD81 molecule [Source:HGNC Symbol;Acc:HGNC:1701]	48.426	38.5413	20.8148	8.43254	7.39843	16.8597
CD99	ENSG00000002586	1.07032	1.07032	0.00255319	0.0487464	up	X:+:2691133-2741309	X:+:2691133-2741309	ENSG00000002586	4267	P14209	CD99	CD99 molecule (Xg blood group) [Source:HGNC Symbol;Acc:HGNC:7082]	48.8275	38.4859	28.6248	17.294	16.1615	22.5016
SLC7A5	ENSG00000103257	1.98453	1.98453	0.00152214	0.0486191	up	16:-:87830023-87869488	16:-:87830023-87869488	ENSG00000103257	8140	Q01650	SLC7A5	solute carrier family 7 member 5 [Source:HGNC Symbol;Acc:HGNC:11063]	41.424	38.4757	17.6403	6.02549	5.60442	12.3004
PPP2R1A	ENSG00000105568	1.72397	1.72397	0.00164033	0.0486191	up	19:+:52190039-52229533	19:+:52190039-52229533	ENSG00000105568	5518	A8K7B7	PPP2R1A	protein phosphatase 2 scaffold subunit Aalpha [Source:HGNC Symbol;Acc:HGNC:9302]	43.8541	38.4729	20.5716	8.67951	7.65804	15.1085
TNNT1	ENSG00000105048	1.56805	1.56805	0.0041829	0.0529792	up	19:-:55132794-55149354	19:-:55132794-55149354	ENSG00000105048	7138	P13805	TNNT1	troponin T1, slow skeletal type [Source:HGNC Symbol;Acc:HGNC:11948]	53.0112	38.4387	22.0248	9.72515	7.82083	18.5357
FURIN	ENSG00000140564	2.33558	2.33558	0.00154115	0.0486191	up	15:+:90868592-90883458	15:+:90868592-90883458	ENSG00000140564	5045	P09958	FURIN	furin, paired basic amino acid cleaving enzyme [Source:HGNC Symbol;Acc:HGNC:8568]	50.0088	38.3931	16.7482	4.73306	4.41166	10.3252
PEF1	ENSG00000162517	1.1083	1.1083	0.00167963	0.0486191	up	1:-:31629862-31644896	1:-:31629862-31644896	ENSG00000162517	553115	Q9UBV8	PEF1	penta-EF-hand domain containing 1 [Source:HGNC Symbol;Acc:HGNC:30009]	42.2822	38.2928	26.5539	14.0728	13.4559	20.4433
ACADVL	ENSG00000072778	1.00497	1.00497	0.00308503	0.0501414	up	17:+:7217125-7225273	17:+:7217125-7225273	ENSG00000072778	37	P49748	ACADVL	acyl-CoA dehydrogenase very long chain [Source:HGNC Symbol;Acc:HGNC:92]	39.6926	37.999	25.4478	16.8621	14.2028	21.6545
TMEM173	ENSG00000184584	1.00546	1.00546	0.00361813	0.0514649	up	5:-:139475534-139482935	5:-:139475534-139482935	ENSG00000184584	340061	Q86WV6	TMEM173	transmembrane protein 173 [Source:HGNC Symbol;Acc:HGNC:27962]	38.4593	37.9659	24.6417	15.2523	13.7123	22.1233
CDCA4	ENSG00000170779	1.30423	1.30423	0.00106724	0.0486191	up	14:-:105009573-105021148	14:-:105009573-105021148	ENSG00000170779	55038	Q9BXL8	CDCA4	cell division cycle associated 4 [Source:HGNC Symbol;Acc:HGNC:14625]	45.3953	37.9039	24.2994	13.1494	13.2892	14.6822
TLN1	ENSG00000137076	1.29197	1.29197	0.000608826	0.0486191	up	9:-:35696948-35732395	9:-:35696948-35732395	ENSG00000137076	7094	Q9Y490	TLN1	talin 1 [Source:HGNC Symbol;Acc:HGNC:11845]	27.9671	37.9017	24.9719	11.5902	10.4844	17.581
KRT8	ENSG00000170421	1.01935	1.01935	0.0165617	0.086996	up	12:-:52897187-52949954	12:-:52897187-52949954	ENSG00000170421	3856	P05787	KRT8	keratin 8 [Source:HGNC Symbol;Acc:HGNC:6446]	50.5389	37.8704	22.1822	16.0609	15.1646	23.4395
SRC	ENSG00000197122	1.63253	1.63253	0.000599072	0.0486191	up	20:+:37344685-37406050	20:+:37344685-37406050	ENSG00000197122	6714	P12931	SRC	SRC proto-oncogene, non-receptor tyrosine kinase [Source:HGNC Symbol;Acc:HGNC:11283]	35.9726	37.6807	21.3148	9.53779	7.64925	13.7608
TRIP10	ENSG00000125733	1.14224	1.14224	0.00410173	0.0528928	up	19:+:6737925-6751526	19:+:6737925-6751526	ENSG00000125733	9322	Q15642	TRIP10	thyroid hormone receptor interactor 10 [Source:HGNC Symbol;Acc:HGNC:12304]	42.8794	37.5991	23.162	13.573	12.7212	20.5907
SLC9A1	ENSG00000090020	1.14224	1.14224	0.0046853	0.0540393	up	1:-:27098815-27166981	1:-:27098815-27166981	ENSG00000090020	6548	B2RAH2	SLC9A1	solute carrier family 9 member A1 [Source:HGNC Symbol;Acc:HGNC:11071]	33.8266	37.4311	22.1597	12.7562	10.6816	20.6143
LOXL2	ENSG00000134013	1.30563	1.30563	0.00177455	0.0486191	up	8:-:23297189-23425328	8:-:23297189-23425328	ENSG00000134013	4017	Q9Y4K0	LOXL2	lysyl oxidase like 2 [Source:HGNC Symbol;Acc:HGNC:6666]	36.1909	37.1601	21.4265	11.3299	10.5213	17.0607
GNAI2	ENSG00000114353	1.55298	1.55298	0.00303276	0.0499691	up	3:+:50226292-50259355	3:+:50226292-50259355	ENSG00000114353	2771	B3KP24	GNAI2	G protein subunit alpha i2 [Source:HGNC Symbol;Acc:HGNC:4385]	48.0759	36.9238	20.4433	10.3353	9.56876	15.9077
JUP	ENSG00000173801	2.33675	2.33675	0.00185376	0.0486191	up	17:-:41754604-41786931	17:-:41754604-41786931	ENSG00000173801	3728	P14923	JUP	junction plakoglobin [Source:HGNC Symbol;Acc:HGNC:6207]	47.4672	36.7095	15.7457	4.58373	3.82246	10.3802
MLF2	ENSG00000089693	1.06676	1.06676	0.00530744	0.0562541	up	12:-:6747996-6767475	12:-:6747996-6767475	ENSG00000089693	8079	Q15773	MLF2	myeloid leukemia factor 2 [Source:HGNC Symbol;Acc:HGNC:7126]	47.0692	36.5732	23.7086	15.2107	15.2562	20.2301
WDR6	ENSG00000178252	1.23401	1.23401	0.00253025	0.0487464	up	3:+:49007062-49015953	3:+:49007062-49015953	ENSG00000178252	11180	Q9H9M3	WDR6	WD repeat domain 6 [Source:HGNC Symbol;Acc:HGNC:12758]	29.4784	36.5473	20.8725	10.4803	9.47632	17.9502
MEPCE	ENSG00000146834	1.29227	1.29227	0.00300143	0.0498854	up	7:+:100428790-100434126	7:+:100428790-100434126	ENSG00000146834	56257	Q7L2J0	MEPCE	methylphosphate capping enzyme [Source:HGNC Symbol;Acc:HGNC:20247]	41.1984	36.3262	20.7196	11.6074	10.3731	16.8609
MT1E	ENSG00000169715	1.64693	1.64693	0.0364416	0.13474	up	16:+:56625475-56627112	16:+:56625475-56627112	ENSG00000169715	4493	P04732	MT1E	metallothionein 1E [Source:HGNC Symbol;Acc:HGNC:7397]	96.9796	36.2872	18.0941	9.04181	7.00102	21.4333
UBXN1	ENSG00000162191	1.50987	1.50987	0.00776656	0.0633577	up	11:-:62676498-62679117	11:-:62676498-62679117	ENSG00000162191	51035	Q04323	UBXN1	UBX domain protein 1 [Source:HGNC Symbol;Acc:HGNC:18402]	51.473	36.1757	17.8021	9.16376	8.12687	16.2338
ZYX	ENSG00000159840	2.22036	2.22036	0.00382083	0.0521055	up	7:+:143381080-143391111	7:+:143381080-143391111	ENSG00000159840	7791	Q15942	ZYX	zyxin [Source:HGNC Symbol;Acc:HGNC:13200]	53.3837	36.1443	15.1901	4.38976	4.50486	11.4329
ALYREF	ENSG00000183684	1.3767	1.3767	0.0174533	0.0895891	up	17:-:81887844-81891586	17:-:81887844-81891586	ENSG00000183684	10189	Q86V81	ALYREF	Aly/REF export factor [Source:HGNC Symbol;Acc:HGNC:19071]	64.7499	35.6661	20.4459	11.4925	8.53688	20.4939
PES1	ENSG00000100029	1.37719	1.37719	0.00374623	0.0518131	up	22:-:30576625-30607083	22:-:30576625-30607083	ENSG00000100029	23481	O00541	PES1	pescadillo ribosomal biogenesis factor 1 [Source:HGNC Symbol;Acc:HGNC:8848]	44.5548	35.5938	21.086	11.4984	9.26546	18.0044
TPX2	ENSG00000088325	-1.03069754116445	1.0307	2.41713e-05	0.0399559	down	20:+:31739271-31801805	20:+:31739271-31801805	ENSG00000088325	22974	Q643R0	TPX2	TPX2, microtubule nucleation factor [Source:HGNC Symbol;Acc:HGNC:1249]	32.3074	35.3746	44.0436	80.6055	83.0463	74.7111
SZRD1	ENSG00000055070	1.12675	1.12675	0.00356391	0.0512394	up	1:+:16352575-16398145	1:+:16352575-16398145	ENSG00000055070	26099	Q7Z422	SZRD1	SUZ RNA binding domain containing 1 [Source:HGNC Symbol;Acc:HGNC:30232]	41.373	35.0712	22.3592	13.9223	12.6491	18.761
FARSA	ENSG00000179115	2.35124	2.35124	0.00146381	0.0486191	up	19:-:12922479-12934037	19:-:12922479-12934037	ENSG00000179115	2193	Q9Y285	FARSA	phenylalanyl-tRNA synthetase alpha subunit [Source:HGNC Symbol;Acc:HGNC:3592]	44.1885	35.0647	16.0306	4.087	3.09394	10.4561
EIF3G	ENSG00000130811	1.42273	1.42273	0.00523836	0.0559084	up	19:-:10115017-10119918	19:-:10115017-10119918	ENSG00000130811	8666	O75821	EIF3G	eukaryotic translation initiation factor 3 subunit G [Source:HGNC Symbol;Acc:HGNC:3274]	45.324	35.0092	18.7838	9.98393	8.8381	16.325
RHOC	ENSG00000155366	1.89009	1.89009	0.00388932	0.0523804	up	1:-:112701106-112707434	1:-:112701106-112707434	ENSG00000155366	389	P08134	RHOC	ras homolog family member C [Source:HGNC Symbol;Acc:HGNC:669]	45.4354	34.9917	16.4957	6.33364	5.16438	13.9409
TIE1	ENSG00000066056	1.60722	1.60722	0.00186943	0.0486191	up	1:+:43300993-43323108	1:+:43300993-43323108	ENSG00000066056	7075	P35590	TIE1	tyrosine kinase with immunoglobulin like and EGF like domains 1 [Source:HGNC Symbol;Acc:HGNC:11809]	39.1138	34.6455	19.0179	8.55047	7.61776	14.5694
FSCN1	ENSG00000075618	2.58473	2.58473	0.00360344	0.0514649	up	7:+:5592823-5606655	7:+:5592823-5606655	ENSG00000075618	6624	B3KTA3	FSCN1	fascin actin-bundling protein 1 [Source:HGNC Symbol;Acc:HGNC:11148]	52.6488	34.6118	12.7587	3.17207	2.80196	9.14621
C19orf48	ENSG00000167747	2.06499	2.06499	0.00542866	0.056412	up	19:-:50797704-50804929	19:-:50797704-50804929	ENSG00000167747	84798	Q6RUI8	C19orf48	chromosome 19 open reading frame 48 [Source:HGNC Symbol;Acc:HGNC:29667]	56.1756	34.3226	14.9661	6.33245	4.3686	11.4478
USP5	ENSG00000111667	1.33761	1.33761	0.00141527	0.0486191	up	12:+:6852128-6866632	12:+:6852128-6866632	ENSG00000111667	8078	P45974	USP5	ubiquitin specific peptidase 5 [Source:HGNC Symbol;Acc:HGNC:12628]	34.1274	34.2836	21.7271	9.67858	9.05447	17.1005
COLGALT1	ENSG00000130309	1.04731	1.04731	0.00202534	0.0486191	up	19:+:17555594-17583162	19:+:17555594-17583162	ENSG00000130309	79709	Q8NBJ5	COLGALT1	collagen beta(1-O)galactosyltransferase 1 [Source:HGNC Symbol;Acc:HGNC:26182]	36.0925	34.1679	22.8109	14.4077	12.8048	18.6156
DNTTIP1	ENSG00000101457	1.09086	1.09086	0.001852	0.0486191	up	20:+:45791937-45811427	20:+:45791937-45811427	ENSG00000101457	116092	Q9H147	DNTTIP1	deoxynucleotidyltransferase terminal interacting protein 1 [Source:HGNC Symbol;Acc:HGNC:16160]	41.6863	34.001	24.3691	14.1909	11.9729	17.7325
UQCRC1	ENSG00000010256	1.04967	1.04967	0.00757881	0.0627428	up	3:-:48599002-48610976	3:-:48599002-48610976	ENSG00000010256	7384	P31930	UQCRC1	ubiquinol-cytochrome c reductase core protein 1 [Source:HGNC Symbol;Acc:HGNC:12585]	43.065	33.8731	23.3251	13.7456	12.1617	22.2537
FAM96B	ENSG00000166595	1.45629	1.45629	0.00534872	0.0562791	up	16:-:66932055-66934423	16:-:66932055-66934423	ENSG00000166595	51647	Q9Y3D0	FAM96B	family with sequence similarity 96 member B [Source:HGNC Symbol;Acc:HGNC:24261]	48.7909	33.7245	17.6	8.32446	7.77649	13.3091
PQBP1	ENSG00000102103	1.02996	1.02996	0.00828642	0.0648421	up	X:+:48897912-48903143	X:+:48897912-48903143	ENSG00000102103	10084	A0A0S2Z4V5	PQBP1	polyglutamine binding protein 1 [Source:HGNC Symbol;Acc:HGNC:9330]	41.4714	33.6985	20.8055	13.175	11.2562	19.0768
NUCB1	ENSG00000104805	2.02369	2.02369	0.00193172	0.0486191	up	19:+:48900050-48923372	19:+:48900050-48923372	ENSG00000104805	4924	Q02818	NUCB1	nucleobindin 1 [Source:HGNC Symbol;Acc:HGNC:8043]	38.9853	33.6915	15.0591	4.87399	4.75537	10.5774
SEC61B	ENSG00000106803	1.6608	1.6608	0.0219504	0.100508	up	9:+:99222064-99230615	9:+:99222064-99230615	ENSG00000106803	10952	P60468	SEC61B	Sec61 translocon beta subunit [Source:HGNC Symbol;Acc:HGNC:16993]	76.1826	33.5711	14.9721	8.54771	9.35458	10.0632
KEAP1	ENSG00000079999	1.81902	1.81902	0.00220623	0.0486191	up	19:-:10486120-10503741	19:-:10486120-10503741	ENSG00000079999	9817	Q14145	KEAP1	kelch like ECH associated protein 1 [Source:HGNC Symbol;Acc:HGNC:23177]	43.5209	33.3242	16.7355	7.23647	5.78514	11.4597
CCDC86	ENSG00000110104	1.78477	1.78477	0.00230153	0.0486191	up	11:+:60842071-60851081	11:+:60842071-60851081	ENSG00000110104	79080	Q9H6F5	CCDC86	coiled-coil domain containing 86 [Source:HGNC Symbol;Acc:HGNC:28359]	40.2735	33.2901	14.7512	6.61728	5.69371	9.34224
GPI	ENSG00000105220	1.14452	1.14452	0.00207085	0.0486191	up	19:+:34359480-34402413	19:+:34359480-34402413	ENSG00000105220	2821	P06744	GPI	glucose-6-phosphate isomerase [Source:HGNC Symbol;Acc:HGNC:4458]	33.1534	32.9026	21.8249	12.5307	11.0496	18.4505
ITGA3	ENSG00000005884	1.92655	1.92655	0.00135196	0.0486191	up	17:+:50055968-50090481	17:+:50055968-50090481	ENSG00000005884	3675	A0A140VJM0	ITGA3	integrin subunit alpha 3 [Source:HGNC Symbol;Acc:HGNC:6139]	36.8058	32.8823	16.7163	6.06368	5.4375	11.5567
PPP1R18	ENSG00000146112	1.03277	1.03277	0.00299465	0.0498737	up	6:-:30676389-30687895	6:-:30676389-30687895	ENSG00000146112	170954	Q6NYC8	PPP1R18	protein phosphatase 1 regulatory subunit 18 [Source:HGNC Symbol;Acc:HGNC:29413]	36.2491	32.7365	22.571	13.7008	12.3226	19.3882
AIP	ENSG00000110711	2.20882	2.20882	0.00417854	0.0529645	up	11:+:67483041-67491103	11:+:67483041-67491103	ENSG00000110711	9049	G9I2H4	AIP	aryl hydrocarbon receptor interacting protein [Source:HGNC Symbol;Acc:HGNC:358]	50.5832	32.7023	13.8661	4.29132	3.39389	10.5253
RAB35	ENSG00000111737	1.06112	1.06112	0.00311757	0.0501414	up	12:-:120095095-120117502	12:-:120095095-120117502	ENSG00000111737	11021	Q15286	RAB35	RAB35, member RAS oncogene family [Source:HGNC Symbol;Acc:HGNC:9774]	33.1701	32.4211	20.4706	12.3581	11.0012	17.5292
ATXN7L3	ENSG00000087152	1.17635	1.17635	0.00194726	0.0486191	up	17:-:44191805-44200113	17:-:44191805-44200113	ENSG00000087152	56970	Q14CW9	ATXN7L3	ataxin 7 like 3 [Source:HGNC Symbol;Acc:HGNC:25416]	31.8094	32.2926	20.5779	10.9737	10.0756	17.1361
BAG6	ENSG00000204463	1.16429	1.16429	0.0011952	0.0486191	up	6:-:31639028-31652705	6:-:31639028-31652705	ENSG00000204463	7917	P46379	BAG6	BCL2 associated athanogene 6 [Source:HGNC Symbol;Acc:HGNC:13919]	32.5156	32.1395	21.5658	12.2805	10.2491	16.5992
RHOG	ENSG00000177105	1.68868	1.68868	0.00464982	0.0538809	up	11:-:3826978-3840983	11:-:3826978-3840983	ENSG00000177105	391	P84095	RHOG	ras homolog family member G [Source:HGNC Symbol;Acc:HGNC:672]	51.0527	32.1184	16.8915	7.89873	6.08913	12.3504
PLTP	ENSG00000100979	1.28936	1.28936	0.0101547	0.0702011	up	20:-:45898621-45912155	20:-:45898621-45912155	ENSG00000100979	5360	P55058	PLTP	phospholipid transfer protein [Source:HGNC Symbol;Acc:HGNC:9093]	35.8032	32.0195	15.4817	8.33069	7.45643	15.9852
PHPT1	ENSG00000054148	2.16905	2.16905	0.00794492	0.063852	up	9:+:136848724-136851027	9:+:136848724-136851027	ENSG00000054148	29085	V9HWC4	PHPT1	phosphohistidine phosphatase 1 [Source:HGNC Symbol;Acc:HGNC:30033]	55.1188	31.6505	12.7215	3.88835	3.62722	11.277
GNB2	ENSG00000172354	2.57031	2.57031	0.00309679	0.0501414	up	7:+:100673531-100679174	7:+:100673531-100679174	ENSG00000172354	2783	P62879	GNB2	G protein subunit beta 2 [Source:HGNC Symbol;Acc:HGNC:4398]	47.8856	31.6218	12.2769	3.19465	2.28273	8.57185
SPHK1	ENSG00000176170	2.92073	2.92073	0.00262993	0.0488614	up	17:+:76376584-76387860	17:+:76376584-76387860	ENSG00000176170	8877	Q9NYA1	SPHK1	sphingosine kinase 1 [Source:HGNC Symbol;Acc:HGNC:11240]	56.9816	31.5506	12.3107	2.29094	2.34258	7.06037
CYC1	ENSG00000179091	1.45851	1.45851	0.00434295	0.053106	up	8:+:144095027-144097525	8:+:144095027-144097525	ENSG00000179091	1537	P08574	CYC1	cytochrome c1 [Source:HGNC Symbol;Acc:HGNC:2579]	40.2016	31.4917	17.7082	7.96203	6.6043	15.2131
CD2BP2	ENSG00000169217	1.0154	1.0154	0.00361348	0.0514649	up	16:-:30350766-30355361	16:-:30350766-30355361	ENSG00000169217	10421	A0A024QZC1	CD2BP2	CD2 cytoplasmic tail binding protein 2 [Source:HGNC Symbol;Acc:HGNC:1656]	35.3732	31.4881	21.7005	12.547	11.8762	18.972
GRINA	ENSG00000178719	1.743	1.743	0.00340412	0.0508422	up	8:+:143990058-143993415	8:+:143990058-143993415	ENSG00000178719	2907	Q7Z429	GRINA	glutamate ionotropic receptor NMDA type subunit associated protein 1 [Source:HGNC Symbol;Acc:HGNC:4589]	42.9581	31.3289	16.0496	6.07049	5.62887	12.7651
HIGD2A	ENSG00000146066	2.08697	2.08697	0.00849611	0.0656137	up	5:+:176388747-176389771	5:+:176388747-176389771	ENSG00000146066	192286	Q9BW72	HIGD2A	HIG1 hypoxia inducible domain family member 2A [Source:HGNC Symbol;Acc:HGNC:28311]	58.4359	31.1141	12.1581	5.3501	3.28242	8.8827
DNAJC5	ENSG00000101152	1.53791	1.53791	0.00129437	0.0486191	up	20:+:63895182-63936031	20:+:63895182-63936031	ENSG00000101152	80331	Q9H3Z4	DNAJC5	DnaJ heat shock protein family (Hsp40) member C5 [Source:HGNC Symbol;Acc:HGNC:16235]	32.4561	30.7187	16.8016	8.40286	6.71005	11.9475
UBE2M	ENSG00000130725	1.48804	1.48804	0.00461511	0.0538472	up	19:-:58555712-58558960	19:-:58555712-58558960	ENSG00000130725	9040	A0A024R4T4	UBE2M	ubiquitin conjugating enzyme E2 M [Source:HGNC Symbol;Acc:HGNC:12491]	49.9765	30.717	18.2969	8.82844	8.81251	12.4913
RTL8C	ENSG00000134590	1.78852	1.78852	0.00703123	0.0606832	up	X:+:135032366-135033546	X:+:135032366-135033546	ENSG00000134590	8933	A6ZKI3	RTL8C	retrotransposon Gag like 8C [Source:HGNC Symbol;Acc:HGNC:2569]	54.8629	30.6875	15.387	5.86605	5.61743	11.7385
DRAP1	ENSG00000175550	2.67743	2.67743	0.00610373	0.0579567	up	11:+:65919257-65921561	11:+:65919257-65921561	ENSG00000175550	10589	Q14919	DRAP1	DR1 associated protein 1 [Source:HGNC Symbol;Acc:HGNC:3019]	61.0587	30.4251	10.5494	2.81718	2.36281	7.20472
SPINDOC	ENSG00000168005	1.59272	1.59272	0.00705897	0.0607842	up	11:+:63813388-63827718	11:+:63813388-63827718	ENSG00000168005	144097	Q9BUA3	SPINDOC	spindlin interactor and repressor of chromatin binding [Source:HGNC Symbol;Acc:HGNC:25115]	42.5327	30.0643	13.8519	7.1495	6.40934	11.6647
ATN1	ENSG00000111676	1.75861	1.75861	0.0006881	0.0486191	up	12:+:6924463-6942321	12:+:6924463-6942321	ENSG00000111676	1822	P54259	ATN1	atrophin 1 [Source:HGNC Symbol;Acc:HGNC:3033]	30.1792	29.9162	16.8738	6.24644	5.20661	10.9198
CALM3	ENSG00000160014	1.0076	1.0076	0.00241939	0.0487464	up	19:+:46601074-46610793	19:+:46601074-46610793	ENSG00000160014	808	B4DJ51	CALM3	calmodulin 3 [Source:HGNC Symbol;Acc:HGNC:1449]	32.3405	29.8919	21.0819	13.1346	10.855	17.1962
SMOX	ENSG00000088826	1.5642	1.5642	0.0108146	0.0719714	up	20:+:4120980-4187747	20:+:4120980-4187747	ENSG00000088826	54498	Q9NWM0	SMOX	spermine oxidase [Source:HGNC Symbol;Acc:HGNC:15862]	38.5429	29.8866	12.9915	6.15894	5.4199	13.6961
CENPB	ENSG00000125817	1.71995	1.71995	0.00244391	0.0487464	up	20:-:3783851-3786690	20:-:3783851-3786690	ENSG00000125817	1059	P07199	CENPB	centromere protein B [Source:HGNC Symbol;Acc:HGNC:1852]	41.6832	29.7149	15.6748	6.9309	5.97853	10.8454
ACVRL1	ENSG00000139567	1.21155	1.21155	0.00241931	0.0487464	up	12:+:51906908-51923361	12:+:51906908-51923361	ENSG00000139567	94	P37023	ACVRL1	activin A receptor like type 1 [Source:HGNC Symbol;Acc:HGNC:175]	35.1216	29.6649	19.4681	10.9856	9.57112	15.6689
FHL3	ENSG00000183386	1.71079	1.71079	0.00232755	0.0486191	up	1:-:37996770-38005606	1:-:37996770-38005606	ENSG00000183386	2275	Q13643	FHL3	four and a half LIM domains 3 [Source:HGNC Symbol;Acc:HGNC:3704]	34.4785	29.3682	15.0456	5.51472	4.76933	11.6552
DAG1	ENSG00000173402	1.05067	1.05067	0.00106879	0.0486191	up	3:+:49468703-49535618	3:+:49468703-49535618	ENSG00000173402	1605	A0A024R2W4	DAG1	dystroglycan 1 [Source:HGNC Symbol;Acc:HGNC:2666]	26.2439	29.3431	20.6985	11.4365	10.5492	16.1679
MAP7D1	ENSG00000116871	1.46148	1.46148	0.00321598	0.0502398	up	1:+:36155579-36180849	1:+:36155579-36180849	ENSG00000116871	55700	Q3KQU3	MAP7D1	MAP7 domain containing 1 [Source:HGNC Symbol;Acc:HGNC:25514]	35.8897	29.1673	16.5155	8.5744	7.06108	13.4984
DDX39A	ENSG00000123136	1.31222	1.31222	0.00837538	0.0651361	up	19:-:14408819-14419383	19:-:14408819-14419383	ENSG00000123136	10212	O00148	DDX39A	DExD-box helicase 39A [Source:HGNC Symbol;Acc:HGNC:17821]	37.3008	28.8579	15.347	8.63398	7.80372	14.6515
TK1	ENSG00000167900	1.5084	1.5084	0.0258064	0.109586	up	17:-:78174075-78187233	17:-:78174075-78187233	ENSG00000167900	7083	P04183	TK1	thymidine kinase 1 [Source:HGNC Symbol;Acc:HGNC:11830]	44.8046	28.8188	11.1557	5.90893	5.37749	13.6812
PLIN3	ENSG00000105355	1.89418	1.89418	0.00356552	0.0512394	up	19:-:4838341-4867768	19:-:4838341-4867768	ENSG00000105355	10226	O60664	PLIN3	perilipin 3 [Source:HGNC Symbol;Acc:HGNC:16893]	42.593	28.7006	13.281	5.16011	5.03659	9.33873
IRAK1	ENSG00000184216	1.86629	1.86629	0.00273471	0.0490199	up	X:-:154010500-154019980	X:-:154010500-154019980	ENSG00000184216	3654	P51617	IRAK1	interleukin 1 receptor associated kinase 1 [Source:HGNC Symbol;Acc:HGNC:6112]	36.2379	28.5973	13.3719	5.45566	4.42637	9.69369
MT-ATP8	ENSG00000228253	-1.44846930585649	1.44847	0.00218452	0.0486191	down	MT:+:8366-8572	MT:+:8366-8572	ENSG00000228253	4509	P03928	MT-ATP8	mitochondrially encoded ATP synthase membrane subunit 8 [Source:HGNC Symbol;Acc:HGNC:7415]	56.1879	28.2552	34.5757	94.0281	103.753	62.5417
AP3D1	ENSG00000065000	1.80238	1.80238	0.00104031	0.0486191	up	19:-:2100988-2164468	19:-:2100988-2164468	ENSG00000065000	8943	O14617	AP3D1	adaptor related protein complex 3 delta 1 subunit [Source:HGNC Symbol;Acc:HGNC:568]	31.7395	28.1138	14.2829	6.24337	5.5477	8.95275
MYO1C	ENSG00000197879	1.68795	1.68795	0.000452862	0.0486191	up	17:-:1464186-1492812	17:-:1464186-1492812	ENSG00000197879	4641	O00159	MYO1C	myosin IC [Source:HGNC Symbol;Acc:HGNC:7597]	28.8215	28.0565	16.7134	6.85078	5.92321	10.3146
ADPRHL2	ENSG00000116863	1.37226	1.37226	0.00125199	0.0486191	up	1:+:36088875-36093932	1:+:36088875-36093932	ENSG00000116863	54936	Q9NX46	ADPRHL2	ADP-ribosylhydrolase like 2 [Source:HGNC Symbol;Acc:HGNC:21304]	35.8518	28.052	18.8676	9.52636	6.64012	11.9333
GDI1	ENSG00000203879	1.19081	1.19081	0.00162551	0.0486191	up	X:+:154436913-154443467	X:+:154436913-154443467	ENSG00000203879	2664	P31150	GDI1	GDP dissociation inhibitor 1 [Source:HGNC Symbol;Acc:HGNC:4226]	30.3235	27.939	18.8998	10.1994	8.92106	14.984
RELA	ENSG00000173039	1.10589	1.10589	0.00176168	0.0486191	up	11:-:65653596-65663094	11:-:65653596-65663094	ENSG00000173039	5970	Q04206	RELA	RELA proto-oncogene, NF-kB subunit [Source:HGNC Symbol;Acc:HGNC:9955]	27.8667	27.9172	17.1584	10.0929	10.1763	13.4658
TRAF7	ENSG00000131653	1.78764	1.78764	0.00180869	0.0486191	up	16:+:2155698-2178129	16:+:2155698-2178129	ENSG00000131653	84231	Q6Q0C0	TRAF7	TNF receptor associated factor 7 [Source:HGNC Symbol;Acc:HGNC:20456]	31.8252	27.9082	14.225	5.07079	4.92208	10.5866
CHMP2A	ENSG00000130724	1.06424	1.06424	0.00375444	0.0518529	up	19:-:58551566-58555124	19:-:58551566-58555124	ENSG00000130724	27243	A0A024R4S0	CHMP2A	charged multivesicular body protein 2A [Source:HGNC Symbol;Acc:HGNC:30216]	35.9715	27.5213	19.2883	10.6401	10.6423	15.2275
EIF4EBP1	ENSG00000187840	1.9806	1.9806	0.00739465	0.0619371	up	8:+:38030341-38060365	8:+:38030341-38060365	ENSG00000187840	1978	Q13541	EIF4EBP1	eukaryotic translation initiation factor 4E binding protein 1 [Source:HGNC Symbol;Acc:HGNC:3288]	45.8332	27.3519	11.3063	3.68942	3.82498	9.35065
SHISA5	ENSG00000164054	1.87576	1.87576	0.00422854	0.0530122	up	3:-:48467798-48504826	3:-:48467798-48504826	ENSG00000164054	51246	Q8N114	SHISA5	shisa family member 5 [Source:HGNC Symbol;Acc:HGNC:30376]	36.0286	27.3425	11.7323	5.09272	4.35166	9.03278
ADGRG1	ENSG00000205336	1.88298	1.88298	0.000514181	0.0486191	up	16:+:57610652-57665580	16:+:57610652-57665580	ENSG00000205336	9289	Q9Y653	ADGRG1	adhesion G protein-coupled receptor G1 [Source:HGNC Symbol;Acc:HGNC:4512]	25.8645	27.3261	14.9542	5.06076	4.4801	9.34442
FBLIM1	ENSG00000162458	1.19749	1.19749	0.00332406	0.0506446	up	1:+:15756607-15786594	1:+:15756607-15786594	ENSG00000162458	54751	Q8WUP2	FBLIM1	filamin binding LIM protein 1 [Source:HGNC Symbol;Acc:HGNC:24686]	30.9916	27.2625	16.7263	9.31532	8.84578	14.1718
PXN	ENSG00000089159	1.07247	1.07247	0.0010171	0.0486191	up	12:-:120210439-120265771	12:-:120210439-120265771	ENSG00000089159	5829	P49023	PXN	paxillin [Source:HGNC Symbol;Acc:HGNC:9718]	27.6509	27.0979	19.1133	11.0555	10.3777	14.4762
IGFBP6	ENSG00000167779	1.94309	1.94309	0.0130231	0.0770841	up	12:+:53097436-53102345	12:+:53097436-53102345	ENSG00000167779	3489	P24592	IGFBP6	insulin like growth factor binding protein 6 [Source:HGNC Symbol;Acc:HGNC:5475]	54.0226	27.0704	11.0727	4.21289	4.52765	9.27857
BRMS1	ENSG00000174744	1.27193	1.27193	0.0106221	0.0714567	up	11:-:66337333-66345125	11:-:66337333-66345125	ENSG00000174744	25855	Q9HCU9	BRMS1	breast cancer metastasis suppressor 1 [Source:HGNC Symbol;Acc:HGNC:17262]	34.1386	27.0249	13.9519	8.44203	6.26179	13.6465
GALE	ENSG00000117308	1.66008	1.66008	0.00342321	0.0509447	up	1:-:23795599-23800804	1:-:23795599-23800804	ENSG00000117308	2582	Q14376	GALE	UDP-galactose-4-epimerase [Source:HGNC Symbol;Acc:HGNC:4116]	35.0189	26.8985	15.2101	6.80026	4.56503	12.4346
GPX1	ENSG00000233276	2.40108	2.40108	0.0106405	0.0714811	up	3:-:49357171-49358600	3:-:49357171-49358600	ENSG00000233276	2876	P07203	GPX1	glutathione peroxidase 1 [Source:HGNC Symbol;Acc:HGNC:4553]	52.1435	26.8047	8.98062	2.61456	2.51623	7.88386
ATP6AP1	ENSG00000071553	1.18115	1.18115	0.00281098	0.049364	up	X:+:154428632-154436516	X:+:154428632-154436516	ENSG00000071553	537	Q15904	ATP6AP1	ATPase H+ transporting accessory protein 1 [Source:HGNC Symbol;Acc:HGNC:868]	32.0895	26.7524	17.8762	10.1657	8.85231	14.7778
SDF4	ENSG00000078808	1.98193	1.98193	0.00358073	0.0513502	up	1:-:1216908-1232031	1:-:1216908-1232031	ENSG00000078808	51150	Q9BRK5	SDF4	stromal cell derived factor 4 [Source:HGNC Symbol;Acc:HGNC:24188]	31.8158	26.6487	11.7818	3.81807	3.46238	9.89723
COX6A1	ENSG00000111775	1.18808	1.18808	0.00572299	0.0566876	up	12:+:120438090-120440742	12:+:120438090-120440742	ENSG00000111775	1337	H6SG15	COX6A1	cytochrome c oxidase subunit 6A1 [Source:HGNC Symbol;Acc:HGNC:2277]	31.6521	26.616	13.5209	8.55012	7.06958	9.67267
SNCG	ENSG00000173267	2.96065	2.96065	0.00176379	0.0486191	up	10:+:86958618-86963260	10:+:86958618-86963260	ENSG00000173267	6623	O76070	SNCG	synuclein gamma [Source:HGNC Symbol;Acc:HGNC:11141]	47.6151	26.425	10.9091	1.94004	1.80343	5.19091
SRRT	ENSG00000087087	1.28807	1.28807	0.00297578	0.0498567	up	7:+:100875111-100888664	7:+:100875111-100888664	ENSG00000087087	51593	Q9BXP5	SRRT	serrate, RNA effector molecule [Source:HGNC Symbol;Acc:HGNC:24101]	29.2593	26.4016	15.3641	8.30974	7.46535	12.9016
CDC34	ENSG00000099804	1.75747	1.75747	0.0106326	0.0714612	up	19:+:531712-542092	19:+:531712-542092	ENSG00000099804	997	A0A024R1Z1	CDC34	cell division cycle 34 [Source:HGNC Symbol;Acc:HGNC:1734]	44.8228	26.3798	11.8405	5.12453	4.40048	10.9718
VASP	ENSG00000125753	1.0968	1.0968	0.00462488	0.0538524	up	19:+:45506579-45526983	19:+:45506579-45526983	ENSG00000125753	7408	P50552	VASP	vasodilator stimulated phosphoprotein [Source:HGNC Symbol;Acc:HGNC:12652]	35.3667	26.0601	18.3108	10.8866	9.86733	15.2944
SSNA1	ENSG00000176101	2.99806	2.99806	0.00355987	0.0512394	up	9:+:137188647-137190370	9:+:137188647-137190370	ENSG00000176101	8636	O43805	SSNA1	SS nuclear autoantigen 1 [Source:HGNC Symbol;Acc:HGNC:11321]	48.2606	26.0447	9.74009	1.81261	1.37822	6.1557
SUPT5H	ENSG00000196235	1.01216	1.01216	0.00111413	0.0486191	up	19:+:39436156-39476670	19:+:39436156-39476670	ENSG00000196235	6829	O00267	SUPT5H	SPT5 homolog, DSIF elongation factor subunit [Source:HGNC Symbol;Acc:HGNC:11469]	24.5772	26.0255	18.804	11.1916	9.96745	14.6943
COTL1	ENSG00000103187	1.38806	1.38806	0.00537375	0.0563237	up	16:-:84565594-84618077	16:-:84565594-84618077	ENSG00000103187	23406	Q14019	COTL1	coactosin like F-actin binding protein 1 [Source:HGNC Symbol;Acc:HGNC:18304]	35.3197	25.856	14.7806	8.20429	7.34161	12.7796
GIT1	ENSG00000108262	2.08937	2.08937	0.00208755	0.0486191	up	17:-:29573469-29594054	17:-:29573469-29594054	ENSG00000108262	28964	Q9Y2X7	GIT1	GIT ArfGAP 1 [Source:HGNC Symbol;Acc:HGNC:4272]	34.6835	25.8468	11.8725	4.23468	3.56189	7.9262
RANGAP1	ENSG00000100401	1.58358	1.58358	0.00368386	0.0515466	up	22:-:41245611-41286251	22:-:41245611-41286251	ENSG00000100401	5905	P46060	RANGAP1	Ran GTPase activating protein 1 [Source:HGNC Symbol;Acc:HGNC:9854]	30.0303	25.7984	13.6486	5.94239	5.18276	12.0029
FKBP8	ENSG00000105701	3.30527	3.30527	0.00251682	0.0487464	up	19:-:18531751-18544077	19:-:18531751-18544077	ENSG00000105701	23770	Q14318	FKBP8	FK506 binding protein 8 [Source:HGNC Symbol;Acc:HGNC:3724]	45.1482	25.769	8.1335	1.21257	1.29803	4.08935
WBP2	ENSG00000132471	1.19338	1.19338	0.00255006	0.0487464	up	17:-:75845699-75856507	17:-:75845699-75856507	ENSG00000132471	23558	A0A024R8L1	WBP2	WW domain binding protein 2 [Source:HGNC Symbol;Acc:HGNC:12738]	32.7272	25.6418	16.6975	10.0515	9.67405	12.419
WDR83OS	ENSG00000105583	1.26238	1.26238	0.00253879	0.0487464	up	19:-:12668071-12671356	19:-:12668071-12671356	ENSG00000105583	51398	Q9Y284	WDR83OS	WD repeat domain 83 opposite strand [Source:HGNC Symbol;Acc:HGNC:30203]	28.9941	25.639	15.9581	8.1356	6.62555	12.856
LRP10	ENSG00000197324	1.28719	1.28719	0.000944984	0.0486191	up	14:+:22871613-22881580	14:+:22871613-22881580	ENSG00000197324	26020	Q7Z4F1	LRP10	LDL receptor related protein 10 [Source:HGNC Symbol;Acc:HGNC:14553]	26.7487	25.1343	16.1658	8.61229	7.89732	11.5894
EHD2	ENSG00000024422	1.17064	1.17064	0.00210734	0.0486191	up	19:+:47713343-47743134	19:+:47713343-47743134	ENSG00000024422	30846	Q9NZN4	EHD2	EH domain containing 2 [Source:HGNC Symbol;Acc:HGNC:3243]	26.9945	25.0925	15.6822	8.82973	7.86792	12.3477
AAMP	ENSG00000127837	1.39131	1.39131	0.00338528	0.0507641	up	2:-:218264123-218270257	2:-:218264123-218270257	ENSG00000127837	14	Q13685	AAMP	angio associated migratory cell protein [Source:HGNC Symbol;Acc:HGNC:18]	29.4468	25.0298	13.8701	7.17925	5.72963	11.3382
MIDN	ENSG00000167470	1.83019	1.83019	0.00429605	0.0530324	up	19:+:1248553-1259140	19:+:1248553-1259140	ENSG00000167470	90007	Q504T8	MIDN	midnolin [Source:HGNC Symbol;Acc:HGNC:16298]	40.2456	24.7856	12.125	5.44685	5.34434	8.06972
BLVRB	ENSG00000090013	2.68555	2.68555	0.00263598	0.0489116	up	19:-:40447765-40465840	19:-:40447765-40465840	ENSG00000090013	645	V9HWI1	BLVRB	biliverdin reductase B [Source:HGNC Symbol;Acc:HGNC:1063]	34.9659	24.6422	7.96412	1.9532	1.83079	4.34348
SPSB1	ENSG00000171621	1.25247	1.25247	0.00425411	0.0530122	up	1:+:9292880-9369532	1:+:9292880-9369532	ENSG00000171621	80176	A0A024R4G8	SPSB1	splA/ryanodine receptor domain and SOCS box containing 1 [Source:HGNC Symbol;Acc:HGNC:30628]	28.3259	24.5993	13.9616	8.12701	6.47635	11.6983
MCRS1	ENSG00000187778	1.52593	1.52593	0.00259089	0.0487887	up	12:-:49556544-49568153	12:-:49556544-49568153	ENSG00000187778	10445	Q96EZ8	MCRS1	microspherule protein 1 [Source:HGNC Symbol;Acc:HGNC:6960]	25.6041	24.3936	12.7172	5.60085	4.47161	10.3297
TADA3	ENSG00000171148	1.78801	1.78801	0.0024526	0.0487464	up	3:-:9779860-9793011	3:-:9779860-9793011	ENSG00000171148	10474	O75528	TADA3	transcriptional adaptor 3 [Source:HGNC Symbol;Acc:HGNC:19422]	31.5845	24.3225	13.4153	4.98661	3.95705	10.2432
COA4	ENSG00000181924	1.21111	1.21111	0.015866	0.0850589	up	11:-:73872667-73876988	11:-:73872667-73876988	ENSG00000181924	51287	A0A024R5J6	COA4	cytochrome c oxidase assembly factor 4 homolog [Source:HGNC Symbol;Acc:HGNC:24604]	37.55	24.2973	12.9951	8.56808	7.25929	11.8884
PLD3	ENSG00000105223	2.28972	2.28972	0.00257556	0.0487464	up	19:+:40348456-40380439	19:+:40348456-40380439	ENSG00000105223	23646	Q8IV08	PLD3	phospholipase D family member 3 [Source:HGNC Symbol;Acc:HGNC:17158]	36.8096	24.217	10.2421	3.44702	2.9933	6.11845
PPP1R14B	ENSG00000173457	1.54086	1.54086	0.0279059	0.114792	up	11:-:64244480-64246941	11:-:64244480-64246941	ENSG00000173457	26472	Q96C90	PPP1R14B	protein phosphatase 1 regulatory inhibitor subunit 14B [Source:HGNC Symbol;Acc:HGNC:9057]	56.4465	24.0756	11.8389	7.04308	5.67315	10.9514
SLC9A3R1	ENSG00000109062	1.20107	1.20107	0.00874907	0.0663441	up	17:+:74748652-74769353	17:+:74748652-74769353	ENSG00000109062	9368	O14745	SLC9A3R1	SLC9A3 regulator 1 [Source:HGNC Symbol;Acc:HGNC:11075]	30.7872	24.0694	14.318	7.69518	6.12006	13.771
PUF60	ENSG00000179950	1.74953	1.74953	0.00317607	0.0501414	up	8:-:143816344-143829859	8:-:143816344-143829859	ENSG00000179950	22827	Q9UHX1	PUF60	poly(U) binding splicing factor 60 [Source:HGNC Symbol;Acc:HGNC:17042]	32.6449	24.0601	12.2502	5.3016	4.62297	9.47768
MDH2	ENSG00000146701	1.34725	1.34725	0.0041359	0.0529587	up	7:+:76048051-76067508	7:+:76048051-76067508	ENSG00000146701	4191	B3KTM1	MDH2	malate dehydrogenase 2 [Source:HGNC Symbol;Acc:HGNC:6971]	31.4191	23.9523	14.1922	7.41457	6.56257	11.5707
FLII	ENSG00000177731	1.59376	1.59376	0.00075647	0.0486191	up	17:-:18244836-18258916	17:-:18244836-18258916	ENSG00000177731	2314	Q13045	FLII	FLII, actin remodeling protein [Source:HGNC Symbol;Acc:HGNC:3750]	24.85	23.9178	13.5988	5.91924	5.32217	9.07798
DPP9	ENSG00000142002	1.66561	1.66561	0.00184607	0.0486191	up	19:-:4675224-4724673	19:-:4675224-4724673	ENSG00000142002	91039	Q86TI2	DPP9	dipeptidyl peptidase 9 [Source:HGNC Symbol;Acc:HGNC:18648]	24.5575	23.6955	11.7875	5.30406	4.45777	8.87804
ARHGDIA	ENSG00000141522	2.30047	2.30047	0.00243869	0.0487464	up	17:-:81867721-81871406	17:-:81867721-81871406	ENSG00000141522	396	P52565	ARHGDIA	Rho GDP dissociation inhibitor alpha [Source:HGNC Symbol;Acc:HGNC:678]	25.96	23.6914	8.0083	2.53795	2.13035	5.14709
COX8A	ENSG00000176340	2.10809	2.10809	0.00446447	0.0531929	up	11:+:63974607-63976543	11:+:63974607-63976543	ENSG00000176340	1351	P10176	COX8A	cytochrome c oxidase subunit 8A [Source:HGNC Symbol;Acc:HGNC:2294]	30.4827	23.6903	8.10959	3.14496	2.10694	5.95811
SGTA	ENSG00000104969	2.48093	2.48093	0.00144502	0.0486191	up	19:-:2754714-2783371	19:-:2754714-2783371	ENSG00000104969	6449	O43765	SGTA	small glutamine rich tetratricopeptide repeat containing alpha [Source:HGNC Symbol;Acc:HGNC:10819]	33.8551	23.6035	9.96237	2.69054	2.2335	5.49214
LONP1	ENSG00000196365	2.04591	2.04591	0.00380572	0.0521055	up	19:-:5691834-5720572	19:-:5691834-5720572	ENSG00000196365	9361	P36776	LONP1	lon peptidase 1, mitochondrial [Source:HGNC Symbol;Acc:HGNC:9479]	30.1944	23.5896	9.28354	3.54656	2.96312	7.05439
EMD	ENSG00000102119	1.25357	1.25357	0.00842902	0.0653696	up	X:+:154379197-154381523	X:+:154379197-154381523	ENSG00000102119	2010	P50402	EMD	emerin [Source:HGNC Symbol;Acc:HGNC:3331]	31.6551	23.4222	12.69	7.56691	5.87269	10.735
CUEDC2	ENSG00000107874	1.47955	1.47955	0.00492238	0.0547805	up	10:-:102423245-102432661	10:-:102423245-102432661	ENSG00000107874	79004	Q9H467	CUEDC2	CUE domain containing 2 [Source:HGNC Symbol;Acc:HGNC:28352]	30.5039	23.411	12.007	5.68517	4.14099	9.74169
KXD1	ENSG00000105700	1.2756	1.2756	0.00190489	0.0486191	up	19:+:18557762-18569387	19:+:18557762-18569387	ENSG00000105700	79036	A0A024R7M2	KXD1	KxDL motif containing 1 [Source:HGNC Symbol;Acc:HGNC:28420]	25.7279	23.3804	14.3318	7.54138	6.57655	10.9931
LYPLA2	ENSG00000011009	2.34108	2.34108	0.00397359	0.0525156	up	1:+:23790970-23795539	1:+:23790970-23795539	ENSG00000011009	11313	O95372	LYPLA2	lysophospholipase II [Source:HGNC Symbol;Acc:HGNC:6738]	36.059	23.3761	9.13033	2.5288	2.27858	6.53398
CANT1	ENSG00000171302	1.05125	1.05125	0.00224138	0.0486191	up	17:-:78991717-79009867	17:-:78991717-79009867	ENSG00000171302	124583	A0A024R8U8	CANT1	calcium activated nucleotidase 1 [Source:HGNC Symbol;Acc:HGNC:19721]	28.4946	23.3291	16.9698	9.93691	9.43603	13.2507
SLC25A1	ENSG00000100075	1.32131	1.32131	0.0043236	0.0530341	up	22:-:19175575-19178830	22:-:19175575-19178830	ENSG00000100075	6576	P53007	SLC25A1	solute carrier family 25 member 1 [Source:HGNC Symbol;Acc:HGNC:10979]	30.1273	23.2706	13.804	6.92528	5.47198	11.298
CHMP1A	ENSG00000131165	2.10849	2.10849	0.00195062	0.0486191	up	16:-:89644431-89657845	16:-:89644431-89657845	ENSG00000131165	5119	Q9HD42	CHMP1A	charged multivesicular body protein 1A [Source:HGNC Symbol;Acc:HGNC:8740]	30.6271	23.2458	10.8862	3.23931	2.87419	7.449
RBCK1	ENSG00000125826	1.31625	1.31625	0.00497632	0.0549804	up	20:+:407498-430966	20:+:407498-430966	ENSG00000125826	10616	Q9BYM8	RBCK1	RANBP2-type and C3HC4-type zinc finger containing 1 [Source:HGNC Symbol;Acc:HGNC:15864]	31.0815	23.2428	12.8288	7.36471	7.69838	9.54445
HSPB1	ENSG00000106211	2.87816	2.87816	0.00954503	0.0688304	up	7:+:76302544-76304295	7:+:76302544-76304295	ENSG00000106211	3315	V9HW43	HSPB1	heat shock protein family B (small) member 1 [Source:HGNC Symbol;Acc:HGNC:5246]	71.2455	23.1386	9.69224	1.918	1.92682	6.80055
FTH1	ENSG00000167996	1.54114	1.54114	0.000954229	0.0486191	up	11:-:61959718-61967660	11:-:61959718-61967660	ENSG00000167996	2495	A0A024R525	FTH1	ferritin heavy chain 1 [Source:HGNC Symbol;Acc:HGNC:3976]	26.3191	23.1011	12.8525	5.417	4.70824	7.99833
SART1	ENSG00000175467	1.86596	1.86596	0.00361091	0.0514649	up	11:+:65961689-65979828	11:+:65961689-65979828	ENSG00000175467	9092	O43290	SART1	SART1, U4/U6.U5 tri-snRNP-associated protein 1 [Source:HGNC Symbol;Acc:HGNC:10538]	28.5755	23.0607	9.99231	3.95549	3.47242	7.93598
PKIG	ENSG00000168734	1.03543	1.03543	0.0215674	0.0995096	up	20:+:44531785-44624247	20:+:44531785-44624247	ENSG00000168734	11142	Q9Y2B9	PKIG	cAMP-dependent protein kinase inhibitor gamma [Source:HGNC Symbol;Acc:HGNC:9019]	29.8526	22.9725	11.3681	8.37074	7.77106	11.0435
GTF3C5	ENSG00000148308	1.26895	1.26895	0.0059787	0.0574771	up	9:+:133030675-133058503	9:+:133030675-133058503	ENSG00000148308	9328	Q9Y5Q8	GTF3C5	general transcription factor IIIC subunit 5 [Source:HGNC Symbol;Acc:HGNC:4668]	27.6191	22.9706	12.7465	6.73506	6.2921	11.6384
RAPGEF1	ENSG00000107263	1.26728	1.26728	0.00124957	0.0486191	up	9:-:131576770-131740074	9:-:131576770-131740074	ENSG00000107263	2889	Q13905	RAPGEF1	Rap guanine nucleotide exchange factor 1 [Source:HGNC Symbol;Acc:HGNC:4568]	19.9254	22.434	12.9691	7.0122	6.03812	9.77616
RALY	ENSG00000125970	1.48052	1.48052	0.0079788	0.0639202	up	20:+:33993646-34108308	20:+:33993646-34108308	ENSG00000125970	22913	Q53GL6	RALY	RALY heterogeneous nuclear ribonucleoprotein [Source:HGNC Symbol;Acc:HGNC:15921]	34.447	22.3817	12.0059	7.23782	5.69478	10.4969
DPP3	ENSG00000254986	1.59629	1.59629	0.00184101	0.0486191	up	11:+:66480013-66509657	11:+:66480013-66509657	ENSG00000254986	10072	Q9NY33	DPP3	dipeptidyl peptidase 3 [Source:HGNC Symbol;Acc:HGNC:3008]	25.119	22.3751	11.1935	5.08765	4.67927	7.98893
SRM	ENSG00000116649	1.24909	1.24909	0.0109679	0.0724133	up	1:-:11054584-11060024	1:-:11054584-11060024	ENSG00000116649	6723	P19623	SRM	spermidine synthase [Source:HGNC Symbol;Acc:HGNC:11296]	31.983	22.3139	11.8476	6.57589	6.0132	10.7998
THOC6	ENSG00000131652	1.27139	1.27139	0.00625256	0.0581287	up	16:+:3024027-3027755	16:+:3024027-3027755	ENSG00000131652	79228	Q86W42	THOC6	THO complex 6 [Source:HGNC Symbol;Acc:HGNC:28369]	25.0698	22.2644	11.1344	6.03035	4.68516	9.8314
SELENON	ENSG00000162430	1.0872	1.0872	0.00388529	0.0523804	up	1:+:25800176-25818224	1:+:25800176-25818224	ENSG00000162430	57190	Q9NZV5	SELENON	selenoprotein N [Source:HGNC Symbol;Acc:HGNC:15999]	22.0528	22.2155	13.8603	7.58123	6.97691	12.4247
FLOT2	ENSG00000132589	1.53371	1.53371	0.00130838	0.0486191	up	17:-:28879335-28897679	17:-:28879335-28897679	ENSG00000132589	2319	Q14254	FLOT2	flotillin 2 [Source:HGNC Symbol;Acc:HGNC:3758]	23.7208	22.213	12.5226	4.87855	4.71887	9.15207
RASSF1	ENSG00000068028	1.14892	1.14892	0.0113066	0.0732571	up	3:-:50329782-50340980	3:-:50329782-50340980	ENSG00000068028	11186	Q9NS23	RASSF1	Ras association domain family member 1 [Source:HGNC Symbol;Acc:HGNC:9882]	28.4796	22.0485	11.5633	7.88238	6.94569	10.6918
MT-ND3	ENSG00000198840	-1.30353987473566	1.30354	0.00377184	0.0520193	down	MT:+:10059-10404	MT:+:10059-10404	ENSG00000198840	4537	Q7GXZ5	MT-ND3	mitochondrially encoded NADH:ubiquinone oxidoreductase core subunit 3 [Source:HGNC Symbol;Acc:HGNC:7458]	45.4344	22.0358	27.2872	67.2186	76.0459	46.6148
POLR2E	ENSG00000099817	2.44619	2.44619	0.00239239	0.0487464	up	19:-:1086579-1095380	19:-:1086579-1095380	ENSG00000099817	5434	P19388	POLR2E	RNA polymerase II subunit E [Source:HGNC Symbol;Acc:HGNC:9192]	32.1711	21.8655	8.88952	2.38465	2.10327	5.78784
MDK	ENSG00000110492	1.49583	1.49583	0.0209348	0.0976682	up	11:+:46380756-46383837	11:+:46380756-46383837	ENSG00000110492	4192	P21741	MDK	midkine [Source:HGNC Symbol;Acc:HGNC:6972]	40.2913	21.8542	10.1012	5.03256	5.27401	10.2922
SH3GL1	ENSG00000141985	3.16191	3.16191	0.00125158	0.0486191	up	19:-:4360370-4400547	19:-:4360370-4400547	ENSG00000141985	6455	Q99961	SH3GL1	SH3 domain containing GRB2 like 1, endophilin A2 [Source:HGNC Symbol;Acc:HGNC:10830]	31.2169	21.6681	7.74142	1.23841	1.0985	3.60103
ALDOA	ENSG00000149925	2.00315	2.00315	0.00116572	0.0486191	up	16:+:30064164-30070457	16:+:30064164-30070457	ENSG00000149925	226	P04075	ALDOA	aldolase, fructose-bisphosphate A [Source:HGNC Symbol;Acc:HGNC:414]	22.7979	21.4034	8.76245	3.48204	3.18725	4.43549
KIF1C	ENSG00000129250	1.07054	1.07054	0.00139771	0.0486191	up	17:+:4997948-5028401	17:+:4997948-5028401	ENSG00000129250	10749	O43896	KIF1C	kinesin family member 1C [Source:HGNC Symbol;Acc:HGNC:6317]	18.093	21.3452	13.2934	7.9462	7.13586	10.4804
NELFB	ENSG00000188986	2.09651	2.09651	0.00395912	0.0524587	up	9:+:137255173-137273546	9:+:137255173-137273546	ENSG00000188986	25920	Q8WX92	NELFB	negative elongation factor complex member B [Source:HGNC Symbol;Acc:HGNC:24324]	28.7986	21.1558	8.3722	2.58813	2.62564	6.41788
HSD17B10	ENSG00000072506	1.12725	1.12725	0.0106824	0.071551	up	X:-:53431258-53434373	X:-:53431258-53434373	ENSG00000072506	3028	Q99714	HSD17B10	hydroxysteroid 17-beta dehydrogenase 10 [Source:HGNC Symbol;Acc:HGNC:4800]	36.057	21.1229	15.0687	7.24882	6.85757	12.2882
DEDD2	ENSG00000160570	1.27476	1.27476	0.00970919	0.0691889	up	19:-:42198598-42220140	19:-:42198598-42220140	ENSG00000160570	162989	Q8WXF8	DEDD2	death effector domain containing 2 [Source:HGNC Symbol;Acc:HGNC:24450]	25.8379	21.0991	10.8427	5.53796	5.04309	10.6818
CSNK1D	ENSG00000141551	1.27788	1.27788	0.00163864	0.0486191	up	17:-:82239023-82273731	17:-:82239023-82273731	ENSG00000141551	1453	P48730	CSNK1D	casein kinase 1 delta [Source:HGNC Symbol;Acc:HGNC:2452]	22.527	21.099	13.0307	7.50125	6.46675	9.98205
IER2	ENSG00000160888	1.00851	1.00851	0.0483099	0.159967	up	19:+:13150415-13154908	19:+:13150415-13154908	ENSG00000160888	9592	Q9BTL4	IER2	immediate early response 2 [Source:HGNC Symbol;Acc:HGNC:28871]	37.7572	20.9431	11.1699	9.95127	8.32714	11.3784
ADAM15	ENSG00000143537	1.67641	1.67641	0.00454412	0.0535328	up	1:+:155050566-155062775	1:+:155050566-155062775	ENSG00000143537	8751	Q13444	ADAM15	ADAM metallopeptidase domain 15 [Source:HGNC Symbol;Acc:HGNC:193]	23.3038	20.8919	9.4751	4.24228	3.5096	8.47148
ATG101	ENSG00000123395	1.85579	1.85579	0.00125271	0.0486191	up	12:+:52069246-52077494	12:+:52069246-52077494	ENSG00000123395	60673	Q9BSB4	ATG101	autophagy related 101 [Source:HGNC Symbol;Acc:HGNC:25679]	22.0804	20.732	9.39354	3.50623	3.12832	5.86805
PRRC2A	ENSG00000204469	1.52703	1.52703	0.000998607	0.0486191	up	6:+:31620720-31637771	6:+:31620720-31637771	ENSG00000204469	7916	P48634	PRRC2A	proline rich coiled-coil 2A [Source:HGNC Symbol;Acc:HGNC:13918]	17.4622	20.5679	11.5888	4.94029	4.0956	8.4686
TNKS1BP1	ENSG00000149115	1.84661	1.84661	0.00108052	0.0486191	up	11:-:57299638-57324952	11:-:57299638-57324952	ENSG00000149115	85456	A0A024R542	TNKS1BP1	tankyrase 1 binding protein 1 [Source:HGNC Symbol;Acc:HGNC:19081]	22.9404	20.4825	10.693	3.78394	3.6569	7.12288
TRIM16L	ENSG00000108448	1.52029	1.52029	4.30475e-06	0.0313913	up	17:+:18697998-18736118	17:+:18697998-18736118	ENSG00000108448	147166	Q309B1	TRIM16L	tripartite motif containing 16 like [Source:HGNC Symbol;Acc:HGNC:32670]	21.7638	20.4593	20.0507	6.4775	6.62351	7.86268
FASN	ENSG00000169710	3.00219	3.00219	0.000595014	0.0486191	up	17:-:82078333-82098332	17:-:82078333-82098332	ENSG00000169710	2194	P49327	FASN	fatty acid synthase [Source:HGNC Symbol;Acc:HGNC:3594]	21.2913	20.4559	7.14998	1.30352	1.15878	3.04159
E2F4	ENSG00000205250	1.51102	1.51102	0.00293736	0.0495509	up	16:+:67192169-67198918	16:+:67192169-67198918	ENSG00000205250	1874	Q16254	E2F4	E2F transcription factor 4 [Source:HGNC Symbol;Acc:HGNC:3118]	25.487	20.4542	11.3225	4.74305	4.7244	9.02049
YIF1A	ENSG00000174851	1.64656	1.64656	0.00496555	0.0549678	up	11:-:66284580-66289170	11:-:66284580-66289170	ENSG00000174851	10897	A8K509	YIF1A	Yip1 interacting factor homolog A, membrane trafficking protein [Source:HGNC Symbol;Acc:HGNC:16688]	33.0531	20.4039	10.9445	4.98787	4.22258	7.73855
RRP7A	ENSG00000189306	1.22426	1.22426	0.00279932	0.0492493	up	22:-:42509968-42519802	22:-:42509968-42519802	ENSG00000189306	27341	Q9Y3A4	RRP7A	ribosomal RNA processing 7 homolog A [Source:HGNC Symbol;Acc:HGNC:24286]	20.1924	20.3923	12.0247	5.89965	5.45416	10.1224
CHPF2	ENSG00000033100	1.8698	1.8698	0.00119134	0.0486191	up	7:+:151232489-151238827	7:+:151232489-151238827	ENSG00000033100	54480	Q9P2E5	CHPF2	chondroitin polymerizing factor 2 [Source:HGNC Symbol;Acc:HGNC:29270]	24.8179	20.1932	10.2848	3.90958	3.19549	6.52951
CAPN1	ENSG00000014216	1.86588	1.86588	0.00166852	0.0486191	up	11:+:65180566-65212006	11:+:65180566-65212006	ENSG00000014216	823	P07384	CAPN1	calpain 1 [Source:HGNC Symbol;Acc:HGNC:1476]	23.64	20.106	10.2555	3.79993	3.24544	7.35608
ARL2	ENSG00000213465	3.79501	3.79501	0.00133568	0.0486191	up	11:+:65014113-65022184	11:+:65014113-65022184	ENSG00000213465	402	Q53YD8	ARL2	ADP ribosylation factor like GTPase 2 [Source:HGNC Symbol;Acc:HGNC:693]	31.9572	20.0968	6.18668	0.68596	0.70143	2.20014
SCAMP3	ENSG00000116521	1.1889	1.1889	0.00563945	0.0566645	up	1:-:155255979-155262430	1:-:155255979-155262430	ENSG00000116521	10067	O14828	SCAMP3	secretory carrier membrane protein 3 [Source:HGNC Symbol;Acc:HGNC:10565]	26.859	20.059	12.0352	7.04731	5.96293	9.58678
GNA12	ENSG00000146535	1.1296	1.1296	0.000971448	0.0486191	up	7:-:2728112-2844324	7:-:2728112-2844324	ENSG00000146535	2768	Q6ZQV4	GNA12	G protein subunit alpha 12 [Source:HGNC Symbol;Acc:HGNC:4380]	18.97	20.0525	13.7019	7.16031	6.51329	10.4447
SEZ6L2	ENSG00000174938	1.86906	1.86906	0.00470675	0.0541796	up	16:-:29871159-29899547	16:-:29871159-29899547	ENSG00000174938	26470	Q6UXD5	SEZ6L2	seizure related 6 homolog like 2 [Source:HGNC Symbol;Acc:HGNC:30844]	26.3478	19.7706	8.4106	3.4247	2.80426	6.86418
PCED1A	ENSG00000132635	1.38356	1.38356	0.00430992	0.0530341	up	20:-:2835314-2841190	20:-:2835314-2841190	ENSG00000132635	64773	Q9H1Q7	PCED1A	PC-esterase domain containing 1A [Source:HGNC Symbol;Acc:HGNC:16212]	18.9432	19.7198	9.49717	4.36854	3.36227	8.36438
RAB11B	ENSG00000185236	2.13836	2.13836	0.00315476	0.0501414	up	19:+:8389981-8404434	19:+:8389981-8404434	ENSG00000185236	9230	Q15907	RAB11B	RAB11B, member RAS oncogene family [Source:HGNC Symbol;Acc:HGNC:9761]	26.447	19.6836	7.33657	2.42636	2.64038	4.45515
C11orf68	ENSG00000175573	1.30414	1.30414	0.00618175	0.0581287	up	11:-:65916808-65919117	11:-:65916808-65919117	ENSG00000175573	83638	Q9H3H3	C11orf68	chromosome 11 open reading frame 68 [Source:HGNC Symbol;Acc:HGNC:28801]	27.2934	19.6313	10.7515	6.02591	4.62929	8.39305
SCYL1	ENSG00000142186	2.15579	2.15579	0.00222017	0.0486191	up	11:+:65525077-65538704	11:+:65525077-65538704	ENSG00000142186	57410	Q96KG9	SCYL1	SCY1 like pseudokinase 1 [Source:HGNC Symbol;Acc:HGNC:14372]	24.905	19.4764	8.77217	2.95329	1.90383	6.17274
NHP2	ENSG00000145912	1.52749	1.52749	0.0113694	0.0735493	up	5:-:178149460-178153967	5:-:178149460-178153967	ENSG00000145912	55651	Q9NX24	NHP2	NHP2 ribonucleoprotein [Source:HGNC Symbol;Acc:HGNC:14377]	27.469	19.4708	7.59719	3.8597	4.02117	6.21586
TRAF4	ENSG00000076604	1.56466	1.56466	0.00503388	0.0552098	up	17:+:28743984-28750958	17:+:28743984-28750958	ENSG00000076604	9618	A0A024QZ59	TRAF4	TNF receptor associated factor 4 [Source:HGNC Symbol;Acc:HGNC:12034]	23.6772	19.3161	9.63071	4.40243	3.59644	8.70869
HTRA3	ENSG00000170801	1.61579	1.61579	0.00320605	0.0502392	up	4:+:8269765-8307111	4:+:8269765-8307111	ENSG00000170801	94031	P83110	HTRA3	HtrA serine peptidase 3 [Source:HGNC Symbol;Acc:HGNC:30406]	25.731	19.247	9.43057	4.86747	4.09687	6.17225
RGS5	ENSG00000143248	-1.00292915038445	1.00293	6.70652e-05	0.0471559	down	1:-:163111121-163321791	1:-:163111121-163321791	ENSG00000143248	8490	A0A024R8X9	RGS5	regulator of G protein signaling 5 [Source:HGNC Symbol;Acc:HGNC:10001]	16.2496	19.2243	23.9624	42.5206	43.3719	38.2285
SLC5A3	ENSG00000198743	-1.00993794162281	1.00994	0.0017008	0.0486191	down	21:+:34073570-34106262	21:+:34073570-34106262	ENSG00000198743	6526	P53794	SLC5A3	solute carrier family 5 member 3 [Source:HGNC Symbol;Acc:HGNC:11038]	12.0018	19.1907	26.4587	39.1993	42.0062	36.2442
COPS7A	ENSG00000111652	1.17364	1.17364	0.000657683	0.0486191	up	12:+:6723741-6731875	12:+:6723741-6731875	ENSG00000111652	50813	Q9UBW8	COPS7A	COP9 signalosome subunit 7A [Source:HGNC Symbol;Acc:HGNC:16758]	20.609	19.1407	13.4034	6.28776	6.41143	9.13188
DDRGK1	ENSG00000198171	1.01834	1.01834	0.020286	0.0961683	up	20:-:3190350-3204685	20:-:3190350-3204685	ENSG00000198171	65992	Q96HY6	DDRGK1	DDRGK domain containing 1 [Source:HGNC Symbol;Acc:HGNC:16110]	28.9317	19.1271	10.9721	7.08291	6.62879	10.1289
EEF1D	ENSG00000104529	1.73871	1.73871	0.00405842	0.0528246	up	8:-:143579697-143599541	8:-:143579697-143599541	ENSG00000104529	1936	P29692	EEF1D	eukaryotic translation elongation factor 1 delta [Source:HGNC Symbol;Acc:HGNC:3211]	20.1747	18.9922	7.47616	3.89972	3.25716	5.77337
ACO2	ENSG00000100412	1.27328	1.27328	0.00115488	0.0486191	up	22:+:41469125-41528989	22:+:41469125-41528989	ENSG00000100412	50	Q99798	ACO2	aconitase 2 [Source:HGNC Symbol;Acc:HGNC:118]	16.5596	18.958	11.1544	5.14314	4.75821	8.32961
RRAS	ENSG00000126458	2.36553	2.36553	0.00321238	0.0502398	up	19:-:49635292-49640201	19:-:49635292-49640201	ENSG00000126458	6237	P10301	RRAS	RAS related [Source:HGNC Symbol;Acc:HGNC:10447]	35.4366	18.9529	8.70797	2.13294	2.08409	5.34772
PEPD	ENSG00000124299	1.48751	1.48751	0.00405696	0.0528246	up	19:-:33386950-33521794	19:-:33386950-33521794	ENSG00000124299	5184	A0A140VJR2	PEPD	peptidase D [Source:HGNC Symbol;Acc:HGNC:8840]	24.223	18.944	9.65869	5.0922	4.30084	7.52622
SHKBP1	ENSG00000160410	2.18328	2.18328	0.00137808	0.0486191	up	19:+:40576851-40591399	19:+:40576851-40591399	ENSG00000160410	92799	Q8TBC3	SHKBP1	SH3KBP1 binding protein 1 [Source:HGNC Symbol;Acc:HGNC:19214]	24.4091	18.933	8.8211	2.8078	2.0569	5.35859
STX10	ENSG00000104915	1.82862	1.82862	0.00505255	0.0552753	up	19:-:13144058-13150383	19:-:13144058-13150383	ENSG00000104915	8677	O60499	STX10	syntaxin 10 [Source:HGNC Symbol;Acc:HGNC:11428]	22.9765	18.7835	8.281	3.18385	2.00345	7.08817
MAP2K2	ENSG00000126934	1.87369	1.87369	0.00328482	0.0504625	up	19:-:4090321-4124129	19:-:4090321-4124129	ENSG00000126934	5605	P36507	MAP2K2	mitogen-activated protein kinase kinase 2 [Source:HGNC Symbol;Acc:HGNC:6842]	26.0575	18.7603	8.72498	3.6648	2.95283	6.41826
NAT9	ENSG00000109065	1.2958	1.2958	0.00362049	0.0514649	up	17:-:74770547-74776367	17:-:74770547-74776367	ENSG00000109065	26151	Q9BTE0	NAT9	N-acetyltransferase 9 (putative) [Source:HGNC Symbol;Acc:HGNC:23133]	19.2814	18.7271	9.91632	4.99718	4.65161	8.43305
YIPF3	ENSG00000137207	1.13437	1.13437	0.00138712	0.0486191	up	6:-:43511827-43516990	6:-:43511827-43516990	ENSG00000137207	25844	Q9GZM5	YIPF3	Yip1 domain family member 3 [Source:HGNC Symbol;Acc:HGNC:21023]	20.2312	18.5077	12.1205	6.30327	5.91132	8.8873
ANKRD37	ENSG00000186352	1.25963	1.25963	0.00471832	0.0542059	up	4:+:185396021-185400628	4:+:185396021-185400628	ENSG00000186352	353322	Q7Z713	ANKRD37	ankyrin repeat domain 37 [Source:HGNC Symbol;Acc:HGNC:29593]	23.5903	18.3991	10.7422	5.1999	5.0992	8.8022
PLEKHM2	ENSG00000116786	1.55105	1.55105	0.00178449	0.0486191	up	1:+:15684332-15734769	1:+:15684332-15734769	ENSG00000116786	23207	Q8IWE5	PLEKHM2	pleckstrin homology and RUN domain containing M2 [Source:HGNC Symbol;Acc:HGNC:29131]	18.3988	18.2054	9.19887	3.96163	3.46443	6.89654
EGFL7	ENSG00000172889	3.61627	3.61627	0.00271025	0.0489343	up	9:+:136658856-136672678	9:+:136658856-136672678	ENSG00000172889	51162	Q9UHF1	EGFL7	EGF like domain multiple 7 [Source:HGNC Symbol;Acc:HGNC:20594]	24.4015	18.205	4.33438	0.58148	0.57257	2.21854
PTPRF	ENSG00000142949	1.24895	1.24895	0.00379388	0.0521055	up	1:+:43525187-43623666	1:+:43525187-43623666	ENSG00000142949	5792	P10586	PTPRF	protein tyrosine phosphatase, receptor type F [Source:HGNC Symbol;Acc:HGNC:9670]	15.8802	18.184	9.99373	5.179	4.63443	9.10451
KAT2A	ENSG00000108773	1.01298	1.01298	0.00442921	0.0531929	up	17:-:42113108-42121358	17:-:42113108-42121358	ENSG00000108773	2648	Q92830	KAT2A	lysine acetyltransferase 2A [Source:HGNC Symbol;Acc:HGNC:4201]	19.037	18.1785	11.2052	6.91476	5.92203	9.68928
ABR	ENSG00000159842	1.36559	1.36559	0.000537861	0.0486191	up	17:-:1003518-1229021	17:-:1003518-1229021	ENSG00000159842	29	B7Z7Z1	ABR	active BCR-related [Source:HGNC Symbol;Acc:HGNC:81]	15.6892	18.1521	11.3103	5.4189	4.74878	7.78106
APRT	ENSG00000198931	2.75066	2.75066	0.00267109	0.0489343	up	16:-:88809339-88811944	16:-:88809339-88811944	ENSG00000198931	353	P07741	APRT	adenine phosphoribosyltransferase [Source:HGNC Symbol;Acc:HGNC:626]	26.8344	18.0445	6.39075	1.43327	1.09139	3.88934
GALNT2	ENSG00000143641	1.21602	1.21602	0.00235475	0.0486787	up	1:+:230057990-230282124	1:+:230057990-230282124	ENSG00000143641	2590	Q10471	GALNT2	polypeptide N-acetylgalactosaminyltransferase 2 [Source:HGNC Symbol;Acc:HGNC:4124]	18.7387	18.0412	10.5545	5.84407	5.77976	8.45743
ARFGAP1	ENSG00000101199	2.16451	2.16451	0.00275523	0.0490943	up	20:+:63272785-63289793	20:+:63272785-63289793	ENSG00000101199	55738	Q8N6T3	ARFGAP1	ADP ribosylation factor GTPase activating protein 1 [Source:HGNC Symbol;Acc:HGNC:15852]	24.3179	17.989	7.44552	2.57744	2.19345	5.06549
MKNK2	ENSG00000099875	1.53592	1.53592	0.011851	0.0750425	up	19:-:2037465-2051244	19:-:2037465-2051244	ENSG00000099875	2872	B3KS07	MKNK2	MAP kinase interacting serine/threonine kinase 2 [Source:HGNC Symbol;Acc:HGNC:7111]	24.0369	17.954	7.92366	4.12817	3.35975	8.4204
PRRC2B	ENSG00000130723	1.2253	1.2253	0.00195021	0.0486191	up	9:+:131373636-131500197	9:+:131373636-131500197	ENSG00000130723	84726	Q5JSZ5	PRRC2B	proline rich coiled-coil 2B	10.8704	17.9341	10.5863	4.93911	4.40156	7.68426
NUSAP1	ENSG00000137804	-1.03610954288293	1.03611	9.60557e-05	0.0471559	down	15:+:41332694-41381050	15:+:41332694-41381050	ENSG00000137804	51203	Q9BXS6	NUSAP1	nucleolar and spindle associated protein 1 [Source:HGNC Symbol;Acc:HGNC:18538]	14.6119	17.8916	19.1034	35.9156	35.1607	32.9282
R3HDM4	ENSG00000198858	1.1874	1.1874	0.0107285	0.0716273	up	19:-:896503-913245	19:-:896503-913245	ENSG00000198858	91300	Q96D70	R3HDM4	R3H domain containing 4 [Source:HGNC Symbol;Acc:HGNC:28270]	25.1267	17.89	9.93914	6.13603	5.22862	8.88396
POLD2	ENSG00000106628	1.51476	1.51476	0.00740039	0.0619403	up	7:-:44114681-44124358	7:-:44114681-44124358	ENSG00000106628	5425	P49005	POLD2	DNA polymerase delta 2, accessory subunit [Source:HGNC Symbol;Acc:HGNC:9176]	21.1862	17.8501	8.00895	3.63078	3.40831	7.67892
POLR2L	ENSG00000177700	2.34183	2.34183	0.0149079	0.0823655	up	11:-:837356-842545	11:-:837356-842545	ENSG00000177700	5441	P62875	POLR2L	RNA polymerase II subunit L [Source:HGNC Symbol;Acc:HGNC:9199]	44.3661	17.8341	5.91163	2.45544	1.92001	4.44008
ITPR3	ENSG00000096433	1.21592	1.21592	0.00222389	0.0486191	up	6:+:33620365-33696574	6:+:33620365-33696574	ENSG00000096433	3710	Q14573	ITPR3	inositol 1,4,5-trisphosphate receptor type 3 [Source:HGNC Symbol;Acc:HGNC:6182]	11.1922	17.7247	11.2114	4.98018	4.11269	8.4657
MYL6B	ENSG00000196465	1.27911	1.27911	0.00966601	0.0691049	up	12:+:56152256-56159647	12:+:56152256-56159647	ENSG00000196465	140465	P14649	MYL6B	myosin light chain 6B [Source:HGNC Symbol;Acc:HGNC:29823]	24.2649	17.6743	9.25175	5.4662	4.58884	8.45795
NPM3	ENSG00000107833	1.08438	1.08438	0.00641741	0.0584643	up	10:-:101781325-101783413	10:-:101781325-101783413	ENSG00000107833	10360	O75607	NPM3	nucleophosmin/nucleoplasmin 3 [Source:HGNC Symbol;Acc:HGNC:7931]	25.0094	17.6699	11.2132	6.28034	4.84672	8.37034
OGDH	ENSG00000105953	1.10403	1.10403	0.00201837	0.0486191	up	7:+:44606572-44709066	7:+:44606572-44709066	ENSG00000105953	4967	Q02218	OGDH	oxoglutarate dehydrogenase [Source:HGNC Symbol;Acc:HGNC:8124]	15.5658	17.6512	10.5125	5.69877	5.44954	8.28287
ITPKC	ENSG00000086544	1.37432	1.37432	0.00361411	0.0514649	up	19:+:40717103-40740860	19:+:40717103-40740860	ENSG00000086544	80271	A0A024R0N8	ITPKC	inositol-trisphosphate 3-kinase C [Source:HGNC Symbol;Acc:HGNC:14897]	18.9216	17.6335	8.98235	4.06075	4.06924	7.56944
MGAT4B	ENSG00000161013	1.45816	1.45816	0.00328874	0.0504625	up	5:-:179797597-179806952	5:-:179797597-179806952	ENSG00000161013	11282	Q9UQ53	MGAT4B	mannosyl (alpha-1,3-)-glycoprotein beta-1,4-N-acetylglucosaminyltransferase, isozyme B [Source:HGNC Symbol;Acc:HGNC:7048]	24.694	17.629	10.6693	4.9029	4.87018	8.27539
PTPA	ENSG00000119383	1.30632	1.30632	0.0028821	0.0495509	up	9:+:129110950-129148946	9:+:129110950-129148946	ENSG00000119383	5524	Q15257	PTPA	protein phosphatase 2 phosphatase activator [Source:HGNC Symbol;Acc:HGNC:9308]	21.7857	17.5775	10.8759	5.80719	5.06837	8.61311
MAFK	ENSG00000198517	2.93991	2.93991	0.00111561	0.0486191	up	7:+:1530714-1543043	7:+:1530714-1543043	ENSG00000198517	7975	A0A024R804	MAFK	MAF bZIP transcription factor K [Source:HGNC Symbol;Acc:HGNC:6782]	21.3842	17.5244	5.76146	1.22101	1.05936	2.48052
TOMM40	ENSG00000130204	1.704	1.704	0.00588637	0.0572025	up	19:+:44890569-44903689	19:+:44890569-44903689	ENSG00000130204	10452	O96008	TOMM40	translocase of outer mitochondrial membrane 40 [Source:HGNC Symbol;Acc:HGNC:18001]	24.642	17.5181	8.16941	3.83812	2.78774	6.87352
ERF	ENSG00000105722	1.5848	1.5848	0.0122173	0.075068	up	19:-:42247572-42255157	19:-:42247572-42255157	ENSG00000105722	2077	A0A024R0L4	ERF	ETS2 repressor factor [Source:HGNC Symbol;Acc:HGNC:3444]	26.1758	17.5129	7.27124	4.02149	3.34431	6.63023
SCAMP2	ENSG00000140497	1.23881	1.23881	0.00177926	0.0486191	up	15:-:74843730-74873365	15:-:74843730-74873365	ENSG00000140497	10066	A0A140VK92	SCAMP2	secretory carrier membrane protein 2 [Source:HGNC Symbol;Acc:HGNC:10564]	19.1511	17.5047	11.5428	5.77317	5.015	8.92204
INPPL1	ENSG00000165458	1.07913	1.07913	0.00112039	0.0486191	up	11:+:72223701-72239105	11:+:72223701-72239105	ENSG00000165458	3636	O15357	INPPL1	inositol polyphosphate phosphatase like 1 [Source:HGNC Symbol;Acc:HGNC:6080]	16.7336	17.4633	12.5206	6.45216	5.84729	9.76405
HCFC1R1	ENSG00000103145	1.74468	1.74468	0.00473339	0.0542546	up	16:-:3022620-3024286	16:-:3022620-3024286	ENSG00000103145	54985	Q9NWW0	HCFC1R1	host cell factor C1 regulator 1 [Source:HGNC Symbol;Acc:HGNC:21198]	24.6459	17.4558	7.40324	3.10788	2.7856	5.27
SIRPA	ENSG00000198053	1.00005	1.00005	0.00106969	0.0486191	up	20:+:1894167-1940592	20:+:1894167-1940592	ENSG00000198053	140885	P78324	SIRPA	signal regulatory protein alpha [Source:HGNC Symbol;Acc:HGNC:9662]	17.0917	17.445	12.4596	6.72636	6.77814	9.4516
COMT	ENSG00000093010	3.05394	3.05394	0.00213393	0.0486191	up	22:+:19941607-19969975	22:+:19941607-19969975	ENSG00000093010	1312	P21964	COMT	catechol-O-methyltransferase [Source:HGNC Symbol;Acc:HGNC:2228]	32.3051	17.4408	6.62469	1.3018	1.09305	3.2085
C12orf10	ENSG00000139637	1.22032	1.22032	0.00562593	0.0566645	up	12:+:53299686-53307177	12:+:53299686-53307177	ENSG00000139637	60314	Q86UA3	C12orf10	chromosome 12 open reading frame 10 [Source:HGNC Symbol;Acc:HGNC:17590]	22.501	17.4003	10.6011	5.87299	4.19032	8.85779
CIZ1	ENSG00000148337	1.34804	1.34804	0.00661763	0.05909	up	9:-:128166064-128204383	9:-:128166064-128204383	ENSG00000148337	25792	Q9ULV3	CIZ1	CDKN1A interacting zinc finger protein 1 [Source:HGNC Symbol;Acc:HGNC:16744]	18.7739	17.3998	8.26765	4.75682	4.05203	7.64432
NOP53	ENSG00000105373	2.00933	2.00933	0.00332702	0.0506446	up	19:+:47745522-47757058	19:+:47745522-47757058	ENSG00000105373	29997	Q9NZM5	NOP53	NOP53 ribosome biogenesis factor [Source:HGNC Symbol;Acc:HGNC:4333]	17.9582	17.3844	5.67379	2.54272	2.38951	3.39348
OTUB1	ENSG00000167770	1.16221	1.16221	0.00235993	0.0487424	up	11:+:63985853-64001811	11:+:63985853-64001811	ENSG00000167770	55611	Q96FW1	OTUB1	OTU deubiquitinase, ubiquitin aldehyde binding 1 [Source:HGNC Symbol;Acc:HGNC:23077]	19.3287	17.3518	10.9682	5.95576	5.78445	8.63318
ITPA	ENSG00000125877	1.06123	1.06123	0.0143321	0.0807987	up	20:+:3208868-3223870	20:+:3208868-3223870	ENSG00000125877	3704	A0A0S2Z3W7	ITPA	inosine triphosphatase [Source:HGNC Symbol;Acc:HGNC:6176]	26.0032	17.3484	10.3677	6.61065	5.56519	9.09021
AMPD2	ENSG00000116337	1.68056	1.68056	0.00184753	0.0486191	up	1:+:109616104-109632051	1:+:109616104-109632051	ENSG00000116337	271	Q01433	AMPD2	adenosine monophosphate deaminase 2 [Source:HGNC Symbol;Acc:HGNC:469]	17.5448	17.3282	8.80098	3.26366	3.09826	6.76748
LAMB2	ENSG00000172037	1.77942	1.77942	0.00180488	0.0486191	up	3:-:49121114-49133118	3:-:49121114-49133118	ENSG00000172037	3913	P55268	LAMB2	laminin subunit beta 2 [Source:HGNC Symbol;Acc:HGNC:6487]	17.5767	17.2374	8.44398	3.40387	2.48146	6.17605
GSK3A	ENSG00000105723	1.08687	1.08687	0.00422211	0.0530122	up	19:-:42230186-42242625	19:-:42230186-42242625	ENSG00000105723	2931	A0A024R0L5	GSK3A	glycogen synthase kinase 3 alpha [Source:HGNC Symbol;Acc:HGNC:4616]	17.7116	17.1752	10.617	5.85006	5.0826	9.51768
TMUB2	ENSG00000168591	1.08174	1.08174	0.00412244	0.0529587	up	17:+:44186970-44191731	17:+:44186970-44191731	ENSG00000168591	79089	Q71RG4	TMUB2	transmembrane and ubiquitin like domain containing 2 [Source:HGNC Symbol;Acc:HGNC:28459]	17.1534	17.1494	10.0335	5.52801	4.98007	8.77272
PIM3	ENSG00000198355	1.61387	1.61387	0.0137724	0.0789437	up	22:+:49960513-49964080	22:+:49960513-49964080	ENSG00000198355	415116	Q86V86	PIM3	Pim-3 proto-oncogene, serine/threonine kinase [Source:HGNC Symbol;Acc:HGNC:19310]	29.4571	17.0607	7.19839	4.06616	3.76945	5.39203
MAP2K3	ENSG00000034152	1.57428	1.57428	0.00354646	0.0512394	up	17:+:21284672-21315240	17:+:21284672-21315240	ENSG00000034152	5606	Q6FI23	MAP2K3	mitogen-activated protein kinase kinase 3 [Source:HGNC Symbol;Acc:HGNC:6843]	20.9039	17.0207	8.70823	3.98235	3.07638	7.00122
CNP	ENSG00000173786	1.18934	1.18934	0.00888184	0.0666344	up	17:+:41966741-41977731	17:+:41966741-41977731	ENSG00000173786	1267	P09543	CNP	2',3'-cyclic nucleotide 3' phosphodiesterase [Source:HGNC Symbol;Acc:HGNC:2158]	20.8188	17.0111	8.91342	6.07133	5.2921	8.28819
VPS16	ENSG00000215305	1.11953	1.11953	0.00451008	0.0534197	up	20:+:2840703-2866732	20:+:2840703-2866732	ENSG00000215305	64601	Q9H269	VPS16	VPS16, CORVET/HOPS core subunit [Source:HGNC Symbol;Acc:HGNC:14584]	15.5507	16.9985	9.47601	4.83794	4.24506	8.53069
MBOAT7	ENSG00000125505	1.05218	1.05218	0.00355014	0.0512394	up	19:-:54173412-54189882	19:-:54173412-54189882	ENSG00000125505	79143	Q96N66	MBOAT7	membrane bound O-acyltransferase domain containing 7 [Source:HGNC Symbol;Acc:HGNC:15505]	20.0213	16.8941	10.9539	7.2001	6.24688	8.48071
FSTL3	ENSG00000070404	1.02155	1.02155	0.0108093	0.0719524	up	19:+:676365-683399	19:+:676365-683399	ENSG00000070404	10272	A0A024R1Y8	FSTL3	follistatin like 3 [Source:HGNC Symbol;Acc:HGNC:3973]	20.641	16.8908	9.49992	6.6689	5.29773	8.54774
TOP2A	ENSG00000131747	-1.34746620852578	1.34747	1.44844e-05	0.035208	down	17:-:40388516-40417950	17:-:40388516-40417950	ENSG00000131747	7153	P11388	TOP2A	DNA topoisomerase II alpha [Source:HGNC Symbol;Acc:HGNC:11989]	13.696	16.7934	21.1336	46.6118	47.4179	41.0286
SLC25A39	ENSG00000013306	2.24316	2.24316	0.00440203	0.0531929	up	17:-:44319625-44324870	17:-:44319625-44324870	ENSG00000013306	51629	Q9BZJ4	SLC25A39	solute carrier family 25 member 39 [Source:HGNC Symbol;Acc:HGNC:24279]	28.0457	16.7358	7.55786	2.29224	1.738	5.67571
GPR108	ENSG00000125734	1.44639	1.44639	0.000815248	0.0486191	up	19:-:6729914-6737603	19:-:6729914-6737603	ENSG00000125734	56927	Q9NPR9	GPR108	G protein-coupled receptor 108 [Source:HGNC Symbol;Acc:HGNC:17829]	17.5212	16.7246	10.5375	4.19257	3.44716	7.25273
UBTF	ENSG00000108312	1.01591	1.01591	0.000660318	0.0486191	up	17:-:44205033-44221626	17:-:44205033-44221626	ENSG00000108312	7343	P17480	UBTF	upstream binding transcription factor, RNA polymerase I [Source:HGNC Symbol;Acc:HGNC:12511]	17.8625	16.6903	12.768	7.26496	6.81771	9.2025
MRPL54	ENSG00000183617	1.80047	1.80047	0.00658701	0.0590519	up	19:+:3762664-3768575	19:+:3762664-3768575	ENSG00000183617	116541	Q6P161	MRPL54	mitochondrial ribosomal protein L54 [Source:HGNC Symbol;Acc:HGNC:16685]	29.0167	16.661	7.89488	2.79572	2.80269	6.07724
NECTIN2	ENSG00000130202	1.73772	1.73772	0.00316215	0.0501414	up	19:+:44846175-44889228	19:+:44846175-44889228	ENSG00000130202	5819	Q92692	NECTIN2	nectin cell adhesion molecule 2 [Source:HGNC Symbol;Acc:HGNC:9707]	23.4434	16.6547	8.38549	3.46301	3.07593	6.06076
ERCC1	ENSG00000012061	1.23402	1.23402	0.00501501	0.0551803	up	19:-:45407333-45478828	19:-:45407333-45478828	ENSG00000012061	2067	P07992	ERCC1	ERCC excision repair 1, endonuclease non-catalytic subunit [Source:HGNC Symbol;Acc:HGNC:3433]	20.8684	16.5113	9.62219	5.5022	5.24308	7.95203
COPE	ENSG00000105669	3.25843	3.25843	0.00129111	0.0486191	up	19:-:18899514-18919397	19:-:18899514-18919397	ENSG00000105669	11316	O14579	COPE	coatomer protein complex subunit epsilon [Source:HGNC Symbol;Acc:HGNC:2234]	21.9063	16.5082	5.01442	0.99102	0.68207	1.98193
SMC4	ENSG00000113810	-1.20910529196492	1.20911	1.38304e-05	0.035208	down	3:+:160399274-160434962	3:+:160399274-160434962	ENSG00000113810	10051	Q9NTJ3	SMC4	structural maintenance of chromosomes 4 [Source:HGNC Symbol;Acc:HGNC:14013]	14.5819	16.5057	21.3796	43.3645	44.003	39.3229
PLEC	ENSG00000178209	2.99708	2.99708	0.000356109	0.0486191	up	8:-:143915147-143976734	8:-:143915147-143976734	ENSG00000178209	5339	Q15149	PLEC	plectin [Source:HGNC Symbol;Acc:HGNC:9069]	16.2537	16.4401	6.58437	1.08729	0.97613	2.73346
PNPLA2	ENSG00000177666	1.45735	1.45735	0.0066137	0.0590858	up	11:+:818902-825573	11:+:818902-825573	ENSG00000177666	57104	Q96AD5	PNPLA2	patatin like phospholipase domain containing 2 [Source:HGNC Symbol;Acc:HGNC:30802]	18.933	16.3609	7.48918	3.92017	3.1015	6.70944
TNIP1	ENSG00000145901	1.00741	1.00741	0.0051089	0.0552802	up	5:-:151029945-151093577	5:-:151029945-151093577	ENSG00000145901	10318	A8K4N4	TNIP1	TNFAIP3 interacting protein 1 [Source:HGNC Symbol;Acc:HGNC:16903]	18.3173	16.3435	10.4359	6.38758	6.06572	9.33024
RBM10	ENSG00000182872	1.65122	1.65122	0.00209977	0.0486191	up	X:+:47144869-47186813	X:+:47144869-47186813	ENSG00000182872	8241	A0A0S2Z4W4	RBM10	RNA binding motif protein 10 [Source:HGNC Symbol;Acc:HGNC:9896]	18.3403	16.3285	8.06626	3.43553	2.76122	5.90882
CD99L2	ENSG00000102181	1.05384	1.05384	0.000661011	0.0486191	up	X:-:150766337-150898816	X:-:150766337-150898816	ENSG00000102181	83692	A0A024RC16	CD99L2	CD99 molecule like 2 [Source:HGNC Symbol;Acc:HGNC:18237]	14.434	16.3227	11.5756	6.12614	5.58121	8.36937
RUVBL2	ENSG00000183207	2.02727	2.02727	0.0044147	0.0531929	up	19:+:48993448-49015995	19:+:48993448-49015995	ENSG00000183207	10856	Q9Y230	RUVBL2	RuvB like AAA ATPase 2 [Source:HGNC Symbol;Acc:HGNC:10475]	21.7935	16.2784	7.19215	2.65175	1.65449	5.87926
B4GALT2	ENSG00000117411	1.47633	1.47633	0.00405303	0.0528183	up	1:+:43978943-43991170	1:+:43978943-43991170	ENSG00000117411	8704	O60909	B4GALT2	beta-1,4-galactosyltransferase 2 [Source:HGNC Symbol;Acc:HGNC:925]	18.2052	16.2535	7.81855	3.70243	3.24931	6.50682
TMEM39B	ENSG00000121775	1.00852	1.00852	0.0115119	0.0739814	up	1:+:32072031-32102866	1:+:32072031-32102866	ENSG00000121775	55116	Q9BT39	TMEM39B	transmembrane protein 39B [Source:HGNC Symbol;Acc:HGNC:25510]	18.7388	16.2406	8.964	5.53725	4.78485	8.66519
CBR1	ENSG00000159228	1.07218	1.07218	0.00413045	0.0529587	up	21:+:36069941-36073166	21:+:36069941-36073166	ENSG00000159228	873	P16152	CBR1	carbonyl reductase 1 [Source:HGNC Symbol;Acc:HGNC:1548]	21.0269	16.2207	10.6285	5.81244	5.41567	8.03629
BIN1	ENSG00000136717	1.86064	1.86064	0.00347457	0.0510741	up	2:-:127048027-127107355	2:-:127048027-127107355	ENSG00000136717	274	A0A024RAF1	BIN1	bridging integrator 1 [Source:HGNC Symbol;Acc:HGNC:1052]	21.2697	16.2039	7.31108	2.96774	2.66139	5.54291
PREX1	ENSG00000124126	1.18344	1.18344	0.00166732	0.0486191	up	20:-:48624252-48827883	20:-:48624252-48827883	ENSG00000124126	57580	Q8TCU6	PREX1	phosphatidylinositol-3,4,5-trisphosphate dependent Rac exchange factor 1 [Source:HGNC Symbol;Acc:HGNC:32594]	13.1462	16.1758	9.7016	5.0498	4.25866	7.6758
DLGAP4	ENSG00000080845	1.03595	1.03595	0.00285156	0.0495509	up	20:+:36306336-36528637	20:+:36306336-36528637	ENSG00000080845	22839	Q9Y2H0	DLGAP4	DLG associated protein 4 [Source:HGNC Symbol;Acc:HGNC:24476]	16.43	16.0426	10.0838	6.16826	6.1026	8.47584
GPKOW	ENSG00000068394	1.1396	1.1396	0.00483634	0.0545731	up	X:-:49113389-49123801	X:-:49113389-49123801	ENSG00000068394	27238	Q92917	GPKOW	G-patch domain and KOW motifs [Source:HGNC Symbol;Acc:HGNC:30677]	20.3351	15.9483	9.8781	4.48193	4.77661	7.95818
IFRD2	ENSG00000214706	2.23145	2.23145	0.00485542	0.0546453	up	3:-:50287732-50292918	3:-:50287732-50292918	ENSG00000214706	7866	Q12894	IFRD2	interferon related developmental regulator 2 [Source:HGNC Symbol;Acc:HGNC:5457]	22.6915	15.841	6.27663	1.70339	1.62062	5.28959
PER1	ENSG00000179094	1.94826	1.94826	0.00197742	0.0486191	up	17:-:8140472-8156506	17:-:8140472-8156506	ENSG00000179094	5187	O15534	PER1	period circadian regulator 1 [Source:HGNC Symbol;Acc:HGNC:8845]	17.9002	15.8187	7.19136	2.55203	2.10371	5.14616
ATP6V0D1	ENSG00000159720	1.54416	1.54416	0.00133963	0.0486191	up	16:-:67438014-67481237	16:-:67438014-67481237	ENSG00000159720	9114	P61421	ATP6V0D1	ATPase H+ transporting V0 subunit d1 [Source:HGNC Symbol;Acc:HGNC:13724]	18.0566	15.7517	10.0568	4.28505	3.38893	7.50146
RAB11FIP5	ENSG00000135631	1.03161	1.03161	0.0025161	0.0487464	up	2:-:73073382-73156721	2:-:73073382-73156721	ENSG00000135631	26056	Q9BXF6	RAB11FIP5	RAB11 family interacting protein 5 [Source:HGNC Symbol;Acc:HGNC:24845]	17.2164	15.7449	10.8597	6.59822	5.74327	8.93432
CSK	ENSG00000103653	1.85843	1.85843	0.0036933	0.0515552	up	15:+:74782057-74803198	15:+:74782057-74803198	ENSG00000103653	1445	P41240	CSK	C-terminal Src kinase [Source:HGNC Symbol;Acc:HGNC:2444]	19.5353	15.7237	7.26412	2.73108	2.0422	5.9726
ROMO1	ENSG00000125995	2.708	2.708	0.00593884	0.0573682	up	20:+:35699272-35700984	20:+:35699272-35700984	ENSG00000125995	140823	P60602	ROMO1	reactive oxygen species modulator 1 [Source:HGNC Symbol;Acc:HGNC:16185]	48.1916	15.6219	7.80923	2.66297	1.44159	3.22731
ANKRD11	ENSG00000167522	1.13373	1.13373	0.00225309	0.0486191	up	16:-:89267619-89490561	16:-:89267619-89490561	ENSG00000167522	29123	Q6UB99	ANKRD11	ankyrin repeat domain 11 [Source:HGNC Symbol;Acc:HGNC:21316]	18.4841	15.4864	10.2907	6.25301	6.25584	8.1391
HGS	ENSG00000185359	1.19867	1.19867	0.0016998	0.0486191	up	17:+:81683326-81703138	17:+:81683326-81703138	ENSG00000185359	9146	A0A0S2Z4R4	HGS	hepatocyte growth factor-regulated tyrosine kinase substrate [Source:HGNC Symbol;Acc:HGNC:4897]	12.4955	15.4755	8.6158	4.34984	4.49558	6.65945
DAPK3	ENSG00000167657	1.61336	1.61336	0.00220661	0.0486191	up	19:-:3958453-3971123	19:-:3958453-3971123	ENSG00000167657	1613	B3KNJ3	DAPK3	death associated protein kinase 3 [Source:HGNC Symbol;Acc:HGNC:2676]	16.3562	15.4355	7.59469	2.78863	2.78813	5.79092
TWF2	ENSG00000247596	4.05482	4.05482	0.00089442	0.0486191	up	3:-:52228610-52239260	3:-:52228610-52239260	ENSG00000247596	11344	Q6IBS0	TWF2	twinfilin actin binding protein 2 [Source:HGNC Symbol;Acc:HGNC:9621]	21.8667	15.3172	5.4823	0.4823	0.27741	2.07015
ECSIT	ENSG00000130159	2.10381	2.10381	0.00307162	0.0501414	up	19:-:11505916-11529174	19:-:11505916-11529174	ENSG00000130159	51295	Q9BQ95	ECSIT	ECSIT signalling integrator [Source:HGNC Symbol;Acc:HGNC:29548]	19.6974	15.2699	6.44674	2.31994	1.35217	4.52933
BAP1	ENSG00000163930	1.28756	1.28756	0.00194195	0.0486191	up	3:-:52401013-52410350	3:-:52401013-52410350	ENSG00000163930	8314	A0A024R305	BAP1	BRCA1 associated protein 1 [Source:HGNC Symbol;Acc:HGNC:950]	14.4986	15.2481	8.6056	4.22022	3.72589	6.79747
CDIPT	ENSG00000103502	1.60617	1.60617	0.00740605	0.061949	up	16:-:29858357-29863736	16:-:29858357-29863736	ENSG00000103502	10423	A8K3L7	CDIPT	CDP-diacylglycerol--inositol 3-phosphatidyltransferase [Source:HGNC Symbol;Acc:HGNC:1769]	23.1763	15.1875	7.14457	3.5718	3.00978	5.6619
IDH3G	ENSG00000067829	1.49	1.49	0.00282077	0.0494169	up	X:-:153785766-153794523	X:-:153785766-153794523	ENSG00000067829	3421	P51553	IDH3G	isocitrate dehydrogenase 3 (NAD(+)) gamma [Source:HGNC Symbol;Acc:HGNC:5386]	18.296	15.1649	7.99606	3.11642	3.24875	6.21417
HIST1H2BK	ENSG00000197903	2.29785	2.29785	0.00399064	0.0525156	up	6:-:27146418-27146798	6:-:27146418-27146798	ENSG00000197903	85236	A0A024RCL8	HIST1H2BK	histone cluster 1 H2B family member k [Source:HGNC Symbol;Acc:HGNC:13954]	30.1091	15.0771	7.32756	2.30898	1.47564	4.81374
ATP6V0B	ENSG00000117410	1.1815	1.1815	0.00680623	0.0598525	up	1:+:43974487-43978295	1:+:43974487-43978295	ENSG00000117410	533	Q99437	ATP6V0B	ATPase H+ transporting V0 subunit b [Source:HGNC Symbol;Acc:HGNC:861]	17.8182	15.0091	8.29966	4.7439	3.92838	7.4924
MAN1B1	ENSG00000177239	1.29697	1.29697	0.00539897	0.056412	up	9:+:137086927-137109187	9:+:137086927-137109187	ENSG00000177239	11253	Q9UKM7	MAN1B1	mannosidase alpha class 1B member 1 [Source:HGNC Symbol;Acc:HGNC:6823]	17.7923	14.9939	8.0792	4.81782	4.06936	7.21301
NOC2L	ENSG00000188976	1.88952	1.88952	0.00205927	0.0486191	up	1:-:944204-959309	1:-:944204-959309	ENSG00000188976	26155	Q9Y3T9	NOC2L	NOC2 like nucleolar associated transcriptional repressor [Source:HGNC Symbol;Acc:HGNC:24517]	18.2559	14.9528	6.90058	2.75955	2.13154	4.76218
TIMM44	ENSG00000104980	1.2993	1.2993	0.00623393	0.0581287	up	19:-:7926718-7943920	19:-:7926718-7943920	ENSG00000104980	10469	O43615	TIMM44	translocase of inner mitochondrial membrane 44 [Source:HGNC Symbol;Acc:HGNC:17316]	17.3735	14.9358	7.74693	3.75699	4.06022	7.04074
SAMD4B	ENSG00000179134	1.01469	1.01469	0.00219512	0.0486191	up	19:+:39342396-39385710	19:+:39342396-39385710	ENSG00000179134	55095	A0A024R0N7	SAMD4B	sterile alpha motif domain containing 4B [Source:HGNC Symbol;Acc:HGNC:25492]	14.3105	14.901	9.33677	5.91658	5.33819	7.51857
TMEM115	ENSG00000126062	1.95235	1.95235	0.00183639	0.0486191	up	3:-:50354749-50359610	3:-:50354749-50359610	ENSG00000126062	11070	Q12893	TMEM115	transmembrane protein 115 [Source:HGNC Symbol;Acc:HGNC:30055]	15.8095	14.8084	6.86196	2.55267	1.38188	4.49314
RRP9	ENSG00000114767	1.22891	1.22891	0.0213599	0.0989963	up	3:-:51933430-51941941	3:-:51933430-51941941	ENSG00000114767	9136	O43818	RRP9	ribosomal RNA processing 9, U3 small nucleolar RNA binding protein [Source:HGNC Symbol;Acc:HGNC:16829]	21.7417	14.7598	7.04464	3.44948	3.56286	7.58883
ARPC4	ENSG00000241553	1.20129	1.20129	0.0210721	0.098109	up	3:+:9792495-9807726	3:+:9792495-9807726	ENSG00000241553	10093	P59998	ARPC4	actin related protein 2/3 complex subunit 4 [Source:HGNC Symbol;Acc:HGNC:707]	27.9676	14.7199	8.86331	5.94324	5.28249	7.62487
CLPTM1L	ENSG00000049656	1.34345	1.34345	0.00238562	0.0487464	up	5:-:1317744-1345099	5:-:1317744-1345099	ENSG00000049656	81037	Q96KA5	CLPTM1L	CLPTM1 like [Source:HGNC Symbol;Acc:HGNC:24308]	17.2926	14.6941	8.54645	4.42745	4.18428	6.39212
GATAD2A	ENSG00000167491	1.41707	1.41707	0.00284231	0.0495342	up	19:+:19385826-19508931	19:+:19385826-19508931	ENSG00000167491	54815	A0A024R7M6	GATAD2A	GATA zinc finger domain containing 2A [Source:HGNC Symbol;Acc:HGNC:29989]	17.7904	14.6516	7.98691	4.00915	4.03016	6.01822
HPCAL1	ENSG00000115756	2.35628	2.35628	0.00218154	0.0486191	up	2:+:10302889-10427617	2:+:10302889-10427617	ENSG00000115756	3241	Q6FGY1	HPCAL1	hippocalcin like 1 [Source:HGNC Symbol;Acc:HGNC:5145]	22.3268	14.6358	6.12017	2.08047	1.52341	3.48544
DHX30	ENSG00000132153	1.58513	1.58513	0.00364219	0.0515048	up	3:+:47802909-47850195	3:+:47802909-47850195	ENSG00000132153	22907	Q7L2E3	DHX30	DExH-box helicase 30 [Source:HGNC Symbol;Acc:HGNC:16716]	15.8628	14.5862	7.41998	3.18081	2.62814	6.45718
NR1H2	ENSG00000131408	3.23921	3.23921	0.00145278	0.0486191	up	19:+:50329653-50382982	19:+:50329653-50382982	ENSG00000131408	7376	P55055	NR1H2	nuclear receptor subfamily 1 group H member 2 [Source:HGNC Symbol;Acc:HGNC:7965]	21.0569	14.5687	4.73381	0.74717	0.71907	2.12722
STX1A	ENSG00000106089	1.51595	1.51595	0.00558617	0.056645	up	7:-:73699206-73719672	7:-:73699206-73719672	ENSG00000106089	6804	Q16623	STX1A	syntaxin 1A [Source:HGNC Symbol;Acc:HGNC:11433]	18.6378	14.565	7.0374	3.21588	3.01434	5.88646
CRTC2	ENSG00000160741	1.09293	1.09293	0.00478957	0.0544879	up	1:-:153947669-153958625	1:-:153947669-153958625	ENSG00000160741	200186	Q53ET0	CRTC2	CREB regulated transcription coactivator 2 [Source:HGNC Symbol;Acc:HGNC:27301]	15.2181	14.5446	8.48811	3.98821	4.60734	7.57162
CCDC124	ENSG00000007080	2.6202	2.6202	0.00432088	0.0530341	up	19:+:17933016-17943991	19:+:17933016-17943991	ENSG00000007080	115098	A0A024R7M8	CCDC124	coiled-coil domain containing 124 [Source:HGNC Symbol;Acc:HGNC:25171]	19.9319	14.534	3.97518	1.12615	0.98219	2.66462
SMPD1	ENSG00000166311	1.02025	1.02025	0.00659957	0.0590855	up	11:+:6390431-6394998	11:+:6390431-6394998	ENSG00000166311	6609	P17405	SMPD1	sphingomyelin phosphodiesterase 1 [Source:HGNC Symbol;Acc:HGNC:11120]	18.9261	14.4892	9.33984	5.3583	4.94753	7.68922
FKBP2	ENSG00000173486	1.96026	1.96026	0.00598418	0.0574796	up	11:+:64241003-64244132	11:+:64241003-64244132	ENSG00000173486	2286	P26885	FKBP2	FK506 binding protein 2 [Source:HGNC Symbol;Acc:HGNC:3718]	23.0206	14.4844	5.93463	2.25675	1.7482	4.56228
RNF26	ENSG00000173456	1.23064	1.23064	0.00334208	0.0506446	up	11:+:119334527-119337313	11:+:119334527-119337313	ENSG00000173456	79102	Q9BY78	RNF26	ring finger protein 26 [Source:HGNC Symbol;Acc:HGNC:14646]	14.3682	14.4092	7.61309	3.53135	3.30836	6.34842
CPSF1	ENSG00000071894	2.45135	2.45135	0.00172621	0.0486191	up	8:-:144393229-144409349	8:-:144393229-144409349	ENSG00000071894	29894	Q10570	CPSF1	cleavage and polyadenylation specific factor 1 [Source:HGNC Symbol;Acc:HGNC:2324]	16.6534	14.3971	5.65115	1.36732	1.13888	3.7223
NDUFV1	ENSG00000167792	1.58794	1.58794	0.0123245	0.075068	up	11:+:67606852-67612535	11:+:67606852-67612535	ENSG00000167792	4723	E5KNH5	NDUFV1	NADH:ubiquinone oxidoreductase core subunit V1 [Source:HGNC Symbol;Acc:HGNC:7716]	22.0286	14.3691	6.21975	3.13694	2.85576	5.86949
SYNGR2	ENSG00000108639	2.35018	2.35018	0.00417275	0.0529645	up	17:+:78168558-78173527	17:+:78168558-78173527	ENSG00000108639	9144	O43760	SYNGR2	synaptogyrin 2 [Source:HGNC Symbol;Acc:HGNC:11499]	22.9305	14.3309	5.60678	1.72748	1.35242	3.98542
RRP12	ENSG00000052749	1.47091	1.47091	0.00256263	0.0487464	up	10:-:97356358-97426076	10:-:97356358-97426076	ENSG00000052749	23223	Q5JTH9	RRP12	ribosomal RNA processing 12 homolog [Source:HGNC Symbol;Acc:HGNC:29100]	14.3592	14.2907	7.26673	3.68098	2.96634	5.7933
DCTN1	ENSG00000204843	1.06968	1.06968	0.00195895	0.0486191	up	2:-:74361154-74392087	2:-:74361154-74392087	ENSG00000204843	1639	Q14203	DCTN1	dynactin subunit 1 [Source:HGNC Symbol;Acc:HGNC:2711]	11.4725	14.2873	9.5792	4.91941	4.35169	7.92675
CDK1	ENSG00000170312	-1.21073545521706	1.21074	9.74582e-06	0.035208	down	10:+:60778331-60794852	10:+:60778331-60794852	ENSG00000170312	983	P06493	CDK1	cyclin dependent kinase 1 [Source:HGNC Symbol;Acc:HGNC:1722]	12.7673	14.2809	15.3404	32.6734	33.8819	31.4652
SF3A2	ENSG00000104897	2.25005	2.25005	0.00208533	0.0486191	up	19:+:2236504-2248679	19:+:2236504-2248679	ENSG00000104897	8175	Q05DF2	SF3A2	splicing factor 3a subunit 2 [Source:HGNC Symbol;Acc:HGNC:10766]	15.2854	14.2802	5.06952	1.4386	1.27369	3.30469
JUNB	ENSG00000171223	1.93683	1.93683	0.0180429	0.091285	up	19:+:12791496-12793315	19:+:12791496-12793315	ENSG00000171223	3726	Q5U079	JUNB	JunB proto-oncogene, AP-1 transcription factor subunit [Source:HGNC Symbol;Acc:HGNC:6205]	23.0237	14.2606	3.9604	1.84282	1.7608	3.91229
FIS1	ENSG00000214253	1.14504	1.14504	0.00747164	0.0622153	up	7:-:101239458-101252316	7:-:101239458-101252316	ENSG00000214253	51024	Q9Y3D6	FIS1	fission, mitochondrial 1 [Source:HGNC Symbol;Acc:HGNC:21689]	16.5393	14.1973	7.29587	3.79824	3.60196	6.28074
PCIF1	ENSG00000100982	1.37306	1.37306	0.00586301	0.0571822	up	20:+:45934628-45948023	20:+:45934628-45948023	ENSG00000100982	63935	Q9H4Z3	PCIF1	PDX1 C-terminal inhibiting factor 1 [Source:HGNC Symbol;Acc:HGNC:16200]	13.8753	14.1951	6.686	3.00619	2.46266	6.31756
RNH1	ENSG00000023191	2.66646	2.66646	0.00227565	0.0486191	up	11:-:494512-507300	11:-:494512-507300	ENSG00000023191	6050	P13489	RNH1	ribonuclease/angiogenin inhibitor 1 [Source:HGNC Symbol;Acc:HGNC:10074]	20.908	14.1708	5.16962	1.32722	1.07503	3.05043
TMED1	ENSG00000099203	2.68845	2.68845	0.00133003	0.0486191	up	19:-:10832438-10836318	19:-:10832438-10836318	ENSG00000099203	11018	Q13445	TMED1	transmembrane p24 trafficking protein 1 [Source:HGNC Symbol;Acc:HGNC:17291]	21.5174	14.1513	5.77047	1.48994	0.92898	2.74524
TSPAN17	ENSG00000048140	1.58739	1.58739	0.00159122	0.0486191	up	5:+:176647387-176659054	5:+:176647387-176659054	ENSG00000048140	26262	Q96FV3	TSPAN17	tetraspanin 17 [Source:HGNC Symbol;Acc:HGNC:13594]	17.8524	14.1494	8.29291	3.36327	3.07253	5.90623
RIC8A	ENSG00000177963	1.19782	1.19782	0.00253347	0.0487464	up	11:+:207511-215113	11:+:207511-215113	ENSG00000177963	60626	Q9NPQ8	RIC8A	RIC8 guanine nucleotide exchange factor A [Source:HGNC Symbol;Acc:HGNC:29550]	16.3578	14.1393	9.43825	5.13225	4.17985	7.70603
DNAJB2	ENSG00000135924	1.45075	1.45075	0.00451651	0.0534197	up	2:+:219279267-219286900	2:+:219279267-219286900	ENSG00000135924	3300	P25686	DNAJB2	DnaJ heat shock protein family (Hsp40) member B2 [Source:HGNC Symbol;Acc:HGNC:5228]	17.6218	14.1334	7.25266	3.54967	3.37179	6.05773
PYCR1	ENSG00000183010	2.35159	2.35159	0.00155736	0.0486191	up	17:-:81932384-81942412	17:-:81932384-81942412	ENSG00000183010	5831	P32322	PYCR1	pyrroline-5-carboxylate reductase 1 [Source:HGNC Symbol;Acc:HGNC:9721]	17.0405	14.1321	5.64586	1.77179	1.07145	3.23354
TAPBP	ENSG00000231925	1.12212	1.12212	0.00249685	0.0487464	up	6:-:33299694-33314387	6:-:33299694-33314387	ENSG00000231925	6892	O15533	TAPBP	TAP binding protein [Source:HGNC Symbol;Acc:HGNC:11566]	17.542	14.1296	9.39703	5.74185	5.04841	6.77478
SEMA3F	ENSG00000001617	1.68534	1.68534	0.00258431	0.0487464	up	3:+:50155045-50189075	3:+:50155045-50189075	ENSG00000001617	6405	Q13275	SEMA3F	semaphorin 3F [Source:HGNC Symbol;Acc:HGNC:10728]	15.1206	14.078	6.45807	2.73432	2.22511	4.94042
H2AFX	ENSG00000188486	2.35134	2.35134	0.0161524	0.0859306	up	11:-:119093854-119095467	11:-:119093854-119095467	ENSG00000188486	3014	P16104	H2AFX	H2A histone family member X [Source:HGNC Symbol;Acc:HGNC:4739]	35.0112	14.0746	4.90617	1.6011	1.49786	4.44505
UPF1	ENSG00000005007	1.63215	1.63215	0.0025853	0.0487464	up	19:+:18831938-18868236	19:+:18831938-18868236	ENSG00000005007	5976	A0A024R7L8	UPF1	UPF1, RNA helicase and ATPase [Source:HGNC Symbol;Acc:HGNC:9962]	13.9813	13.9541	6.61061	2.85142	2.48423	5.21232
RTL8A	ENSG00000203950	1.15633	1.15633	0.0189742	0.0937654	up	X:-:135050932-135052196	X:-:135050932-135052196	ENSG00000203950	26071	Q9BWD3	RTL8A	retrotransposon Gag like 8A [Source:HGNC Symbol;Acc:HGNC:24514]	21.4116	13.9533	6.8215	3.95527	3.8222	6.1831
CARM1	ENSG00000142453	1.1974	1.1974	0.00226904	0.0486191	up	19:+:10871513-10923070	19:+:10871513-10923070	ENSG00000142453	10498	Q86X55	CARM1	coactivator associated arginine methyltransferase 1 [Source:HGNC Symbol;Acc:HGNC:23393]	13.0538	13.9492	8.23782	4.10981	3.36953	6.73218
ATF6B	ENSG00000213676	1.47086	1.47086	0.00140434	0.0486191	up	6:-:32115264-32128253	6:-:32115264-32128253	ENSG00000213676	1388	Q6AZW6	ATF6B	activating transcription factor 6 beta [Source:HGNC Symbol;Acc:HGNC:2349]	12.498	13.8721	7.5112	3.18169	2.2464	5.36598
RUSC2	ENSG00000198853	1.49192	1.49192	0.00101045	0.0486191	up	9:+:35490127-35561898	9:+:35490127-35561898	ENSG00000198853	9853	Q8N2Y8	RUSC2	RUN and SH3 domain containing 2 [Source:HGNC Symbol;Acc:HGNC:23625]	13.0109	13.8596	8.12946	3.70615	2.48358	5.65814
TRMT1	ENSG00000104907	1.50936	1.50936	0.00617745	0.0581287	up	19:-:13104902-13117567	19:-:13104902-13117567	ENSG00000104907	55621	A8K8L2	TRMT1	tRNA methyltransferase 1 [Source:HGNC Symbol;Acc:HGNC:25980]	16.198	13.8006	6.33746	2.72951	2.45679	5.78869
XAB2	ENSG00000076924	2.465	2.465	0.00217853	0.0486191	up	19:-:7619525-7629565	19:-:7619525-7629565	ENSG00000076924	56949	Q9HCS7	XAB2	XPA binding protein 2 [Source:HGNC Symbol;Acc:HGNC:14089]	17.3886	13.7455	5.18137	1.44722	1.02265	3.32449
CDK16	ENSG00000102225	1.03259	1.03259	0.00379984	0.0521055	up	X:+:47217860-47229997	X:+:47217860-47229997	ENSG00000102225	5127	A0A140VK97	CDK16	cyclin dependent kinase 16 [Source:HGNC Symbol;Acc:HGNC:8749]	14.8484	13.7358	8.91646	5.36847	4.73974	7.65642
RNF187	ENSG00000168159	1.4237	1.4237	0.00462172	0.0538524	up	1:+:228487061-228495766	1:+:228487061-228495766	ENSG00000168159	149603	Q5TA31	RNF187	ring finger protein 187 [Source:HGNC Symbol;Acc:HGNC:27146]	18.8347	13.7191	7.46334	3.63203	3.16623	5.74727
SLC39A13	ENSG00000165915	2.69478	2.69478	0.00247914	0.0487464	up	11:+:47407132-47416501	11:+:47407132-47416501	ENSG00000165915	91252	Q96H72	SLC39A13	solute carrier family 39 member 13 [Source:HGNC Symbol;Acc:HGNC:20859]	20.6806	13.7048	5.3927	1.35537	0.83401	3.30667
SSR4	ENSG00000180879	1.86587	1.86587	0.00790086	0.0637158	up	X:+:153793516-153798505	X:+:153793516-153798505	ENSG00000180879	6748	P51571	SSR4	signal sequence receptor subunit 4 [Source:HGNC Symbol;Acc:HGNC:11326]	22.5974	13.6527	5.98283	2.7671	1.97206	4.93589
CLPTM1	ENSG00000104853	1.15042	1.15042	0.00165233	0.0486191	up	19:+:44954585-44993341	19:+:44954585-44993341	ENSG00000104853	1209	A0A0S2Z3H2	CLPTM1	CLPTM1, transmembrane protein [Source:HGNC Symbol;Acc:HGNC:2087]	11.9848	13.5823	8.44544	4.29009	3.54814	6.61254
TCF3	ENSG00000071564	1.38498	1.38498	0.0106991	0.0715624	up	19:-:1609290-1652605	19:-:1609290-1652605	ENSG00000071564	6929	P15923	TCF3	transcription factor 3 [Source:HGNC Symbol;Acc:HGNC:11633]	17.9767	13.5794	5.88582	3.82527	3.60634	4.924
CLTB	ENSG00000175416	1.74482	1.74482	0.0136186	0.078782	up	5:-:176392455-176416569	5:-:176392455-176416569	ENSG00000175416	1212	P09497	CLTB	clathrin light chain B [Source:HGNC Symbol;Acc:HGNC:2091]	24.8485	13.5485	5.9747	2.8853	1.9577	5.47623
CCDC137	ENSG00000185298	1.22154	1.22154	0.0174577	0.0895891	up	17:+:81666364-81673904	17:+:81666364-81673904	ENSG00000185298	339230	Q6PK04	CCDC137	coiled-coil domain containing 137 [Source:HGNC Symbol;Acc:HGNC:33451]	18.7285	13.5187	6.56094	3.88182	3.11439	6.73789
ARF5	ENSG00000004059	1.46003	1.46003	0.0229402	0.102905	up	7:+:127588345-127591705	7:+:127588345-127591705	ENSG00000004059	381	P84085	ARF5	ADP ribosylation factor 5 [Source:HGNC Symbol;Acc:HGNC:658]	25.7172	13.509	5.88719	3.67334	3.00491	5.04537
MUL1	ENSG00000090432	1.26696	1.26696	0.00181803	0.0486191	up	1:-:20499448-20508161	1:-:20499448-20508161	ENSG00000090432	79594	A0A024RAA0	MUL1	mitochondrial E3 ubiquitin protein ligase 1 [Source:HGNC Symbol;Acc:HGNC:25762]	13.6149	13.4731	8.14076	4.08197	2.60586	5.75266
LMNB2	ENSG00000176619	1.03443	1.03443	0.00762429	0.0629473	up	19:-:2427638-2456996	19:-:2427638-2456996	ENSG00000176619	84823	J9JID7	LMNB2	lamin B2 [Source:HGNC Symbol;Acc:HGNC:6638]	14.8318	13.4592	7.72801	4.77757	4.47126	7.2393
TSPAN9	ENSG00000011105	1.50295	1.50295	0.00258938	0.0487887	up	12:+:3077355-3286564	12:+:3077355-3286564	ENSG00000011105	10867	O75954	TSPAN9	tetraspanin 9 [Source:HGNC Symbol;Acc:HGNC:21640]	14.8521	13.4241	7.13801	3.74248	2.5648	5.45281
PPP6R1	ENSG00000105063	2.15981	2.15981	0.000434109	0.0486191	up	19:-:55229780-55258995	19:-:55229780-55258995	ENSG00000105063	22870	Q9UPN7	PPP6R1	protein phosphatase 6 regulatory subunit 1 [Source:HGNC Symbol;Acc:HGNC:29195]	13.8198	13.3985	6.23801	1.92936	1.58853	3.13837
RRM2	ENSG00000171848	-1.27121933145222	1.27122	9.52828e-06	0.035208	down	2:+:10120698-10131419	2:+:10120698-10131419	ENSG00000171848	6241	P31350	RRM2	ribonucleotide reductase regulatory subunit M2 [Source:HGNC Symbol;Acc:HGNC:10452]	12.9804	13.3522	16.3256	35.9044	37.7806	32.3876
CD320	ENSG00000167775	2.19315	2.19315	0.00529225	0.0562541	up	19:-:8302127-8308356	19:-:8302127-8308356	ENSG00000167775	51293	Q9NPF0	CD320	CD320 molecule [Source:HGNC Symbol;Acc:HGNC:16692]	22.9743	13.3478	5.46166	1.69029	1.50617	3.95624
CARD16	ENSG00000204397	-1.00326802715293	1.00327	0.000277193	0.0486191	down	11:-:105041326-105101431	11:-:105041326-105101431	ENSG00000204397	114769	Q5EG05	CARD16	caspase recruitment domain family member 16 [Source:HGNC Symbol;Acc:HGNC:33701]	15.165	13.3029	15.1859	27.7193	27.1451	23.8074
DBN1	ENSG00000113758	1.73064	1.73064	0.00679659	0.0598219	up	5:-:177456608-177474401	5:-:177456608-177474401	ENSG00000113758	1627	Q16643	DBN1	drebrin 1 [Source:HGNC Symbol;Acc:HGNC:2695]	16.797	13.3028	5.22573	2.58855	2.07579	4.32044
AKT1	ENSG00000142208	1.94949	1.94949	0.00242142	0.0487464	up	14:-:104769349-104795751	14:-:104769349-104795751	ENSG00000142208	207	B0LPE5	AKT1	AKT serine/threonine kinase 1 [Source:HGNC Symbol;Acc:HGNC:391]	14.6833	13.2683	6.03918	2.12798	1.74277	4.76018
ARHGAP23	ENSG00000275832	1.11109	1.11109	0.00301561	0.0499042	up	17:+:38419280-38512392	17:+:38419280-38512392	ENSG00000275832	57636	Q9P227	ARHGAP23	Rho GTPase activating protein 23 [Source:HGNC Symbol;Acc:HGNC:29293]	13.9874	13.2465	8.14482	4.82695	4.30669	6.85138
PHLDA3	ENSG00000174307	1.54039	1.54039	0.0136539	0.0787843	up	1:-:201464383-201469237	1:-:201464383-201469237	ENSG00000174307	23612	Q9Y5J5	PHLDA3	pleckstrin homology like domain family A member 3 [Source:HGNC Symbol;Acc:HGNC:8934]	21.4095	13.2302	5.74245	3.06627	2.9383	4.79601
HDAC7	ENSG00000061273	1.58874	1.58874	0.00364426	0.0515048	up	12:-:47782722-47833132	12:-:47782722-47833132	ENSG00000061273	51564	Q8WUI4	HDAC7	histone deacetylase 7 [Source:HGNC Symbol;Acc:HGNC:14067]	14.8179	13.2185	6.51372	2.8466	2.7069	5.62351
C12orf57	ENSG00000111678	1.9073	1.9073	0.00522984	0.0558762	up	12:+:6942978-6946003	12:+:6942978-6946003	ENSG00000111678	113246	Q99622	C12orf57	chromosome 12 open reading frame 57 [Source:HGNC Symbol;Acc:HGNC:29521]	22.9963	13.2145	5.7899	2.89222	1.96123	3.19591
PLEKHM1	ENSG00000225190	1.44933	1.44933	0.000902734	0.0486191	up	17:-:45435900-45490749	17:-:45435900-45490749	ENSG00000225190	9842	Q9Y4G2	PLEKHM1	pleckstrin homology and RUN domain containing M1 [Source:HGNC Symbol;Acc:HGNC:29017]	12.3613	13.1728	7.49883	3.10256	3.2821	5.33405
EPHB2	ENSG00000133216	1.33564	1.33564	0.000854672	0.0486191	up	1:+:22710839-22921500	1:+:22710839-22921500	ENSG00000133216	2048	P29323	EPHB2	EPH receptor B2 [Source:HGNC Symbol;Acc:HGNC:3393]	12.4329	13.1681	8.03416	3.99761	3.51724	5.80538
PLCB3	ENSG00000149782	1.46212	1.46212	0.00261862	0.0488384	up	11:+:64251523-64269150	11:+:64251523-64269150	ENSG00000149782	5331	Q01970	PLCB3	phospholipase C beta 3 [Source:HGNC Symbol;Acc:HGNC:9056]	12.2395	13.1606	6.75914	2.6583	2.49171	5.61807
TMEM141	ENSG00000244187	2.27089	2.27089	0.0019317	0.0486191	up	9:+:136791355-136793257	9:+:136791355-136793257	ENSG00000244187	85014	Q96I45	TMEM141	transmembrane protein 141 [Source:HGNC Symbol;Acc:HGNC:28211]	16.1204	13.1369	5.41722	1.06688	1.48055	3.55129
CDC42EP1	ENSG00000128283	2.14514	2.14514	0.00466181	0.0538946	up	22:+:37560447-37569405	22:+:37560447-37569405	ENSG00000128283	11135	Q00587	CDC42EP1	CDC42 effector protein 1 [Source:HGNC Symbol;Acc:HGNC:17014]	17.6067	13.1113	4.5177	1.55994	1.3329	3.31243
PLXND1	ENSG00000004399	1.40711	1.40711	0.00146167	0.0486191	up	3:-:129555175-129606818	3:-:129555175-129606818	ENSG00000004399	23129	Q9Y4D7	PLXND1	plexin D1 [Source:HGNC Symbol;Acc:HGNC:9107]	12.2983	13.1064	7.47483	3.51757	2.99643	5.73323
NTMT1	ENSG00000148335	1.55482	1.55482	0.00379168	0.0521055	up	9:+:129608884-129636131	9:+:129608884-129636131	ENSG00000148335	28989	Q9BV86	NTMT1	N-terminal Xaa-Pro-Lys N-methyltransferase 1 [Source:HGNC Symbol;Acc:HGNC:23373]	15.9555	13.0856	6.51887	2.52314	2.41296	5.396
LTBR	ENSG00000111321	2.17684	2.17684	0.00172954	0.0486191	up	12:+:6375045-6391571	12:+:6375045-6391571	ENSG00000111321	4055	P36941	LTBR	lymphotoxin beta receptor [Source:HGNC Symbol;Acc:HGNC:6718]	16.6685	13.0055	5.77112	1.8561	1.4145	3.73644
ACOT7	ENSG00000097021	1.96923	1.96923	0.00399726	0.0525193	up	1:-:6264269-6394391	1:-:6264269-6394391	ENSG00000097021	11332	O00154	ACOT7	acyl-CoA thioesterase 7 [Source:HGNC Symbol;Acc:HGNC:24157]	18.9436	13.0048	5.58803	2.15984	1.75864	4.02866
KDM6B	ENSG00000132510	1.48575	1.48575	0.00186057	0.0486191	up	17:+:7839904-7854796	17:+:7839904-7854796	ENSG00000132510	23135	O15054	KDM6B	lysine demethylase 6B [Source:HGNC Symbol;Acc:HGNC:29012]	11.3345	13.0015	6.35724	2.9317	2.50202	4.80114
DDA1	ENSG00000130311	1.65469	1.65469	0.00572488	0.0566876	up	19:+:17309518-17323301	19:+:17309518-17323301	ENSG00000130311	79016	A0A024R7J7	DDA1	DET1 and DDB1 associated 1 [Source:HGNC Symbol;Acc:HGNC:28360]	19.5173	12.9305	6.42783	3.03864	2.39763	5.12897
BCL7B	ENSG00000106635	1.15189	1.15189	0.00838104	0.0651361	up	7:-:73536356-73558002	7:-:73536356-73558002	ENSG00000106635	9275	Q9BQE9	BCL7B	BCL tumor suppressor 7B [Source:HGNC Symbol;Acc:HGNC:1005]	16.7784	12.9301	7.69569	3.88076	3.73014	7.14255
EHD1	ENSG00000110047	1.24639	1.24639	0.0120885	0.075068	up	11:-:64851642-64888296	11:-:64851642-64888296	ENSG00000110047	10938	B2R5U3	EHD1	EH domain containing 1 [Source:HGNC Symbol;Acc:HGNC:3242]	15.6986	12.9286	6.21186	4.04181	3.24616	6.30503
PNPLA6	ENSG00000032444	2.38195	2.38195	0.00144132	0.0486191	up	19:+:7534004-7561764	19:+:7534004-7561764	ENSG00000032444	10908	Q8IY17	PNPLA6	patatin like phospholipase domain containing 6 [Source:HGNC Symbol;Acc:HGNC:16268]	16.8539	12.9171	5.42138	1.55625	1.25425	3.14387
MLXIP	ENSG00000175727	1.05253	1.05253	0.001449	0.0486191	up	12:+:122078722-122147347	12:+:122078722-122147347	ENSG00000175727	22877	Q9HAP2	MLXIP	MLX interacting protein [Source:HGNC Symbol;Acc:HGNC:17055]	11.9815	12.9043	8.9729	4.90711	4.66191	7.32419
TMEM54	ENSG00000121900	2.6575	2.6575	0.00271723	0.0489343	up	1:-:32894594-32901438	1:-:32894594-32901438	ENSG00000121900	113452	Q969K7	TMEM54	transmembrane protein 54 [Source:HGNC Symbol;Acc:HGNC:24143]	24.287	12.8988	5.44497	1.20286	1.07127	3.12157
UNC45A	ENSG00000140553	1.51372	1.51372	0.00198175	0.0486191	up	15:+:90930180-90954093	15:+:90930180-90954093	ENSG00000140553	55898	Q9H3U1	UNC45A	unc-45 myosin chaperone A [Source:HGNC Symbol;Acc:HGNC:30594]	14.067	12.8639	6.80366	3.21184	2.76686	5.05753
PBXIP1	ENSG00000163346	1.52381	1.52381	0.00223775	0.0486191	up	1:-:154944076-154956123	1:-:154944076-154956123	ENSG00000163346	57326	Q96AQ6	PBXIP1	PBX homeobox interacting protein 1 [Source:HGNC Symbol;Acc:HGNC:21199]	16.4526	12.8419	7.13092	2.94116	2.94906	4.91657
CEP55	ENSG00000138180	-1.17954721021505	1.17955	0.000213739	0.0486191	down	10:+:93496632-93529092	10:+:93496632-93529092	ENSG00000138180	55165	Q53EZ4	CEP55	centrosomal protein 55 [Source:HGNC Symbol;Acc:HGNC:1161]	11.9012	12.8359	18.0632	32.4416	32.6916	28.7109
NEMP1	ENSG00000166881	-1.05383932938929	1.05384	0.000728351	0.0486191	down	12:-:57055643-57088063	12:-:57055643-57088063	ENSG00000166881	23306	O14524	NEMP1	nuclear envelope integral membrane protein 1 [Source:HGNC Symbol;Acc:HGNC:29001]	9.09963	12.8359	16.1137	25.9115	29.027	23.6635
RBM42	ENSG00000126254	1.9435	1.9435	0.00650671	0.0588145	up	19:+:35629030-35637686	19:+:35629030-35637686	ENSG00000126254	79171	Q9BTD8	RBM42	RNA binding motif protein 42 [Source:HGNC Symbol;Acc:HGNC:28117]	22.0766	12.8306	5.82152	2.19332	1.65659	4.57262
CORO1B	ENSG00000172725	3.03193	3.03193	0.00215535	0.0486191	up	11:-:67435510-67443821	11:-:67435510-67443821	ENSG00000172725	57175	A0A024R5K1	CORO1B	coronin 1B [Source:HGNC Symbol;Acc:HGNC:2253]	20.1191	12.754	4.39279	0.8154	0.69657	2.39991
VPS28	ENSG00000160948	2.02896	2.02896	0.00271559	0.0489343	up	8:-:144423601-144428563	8:-:144423601-144428563	ENSG00000160948	51160	Q548N1	VPS28	VPS28, ESCRT-I subunit [Source:HGNC Symbol;Acc:HGNC:18178]	20.8406	12.7471	6.72042	2.21739	1.7602	4.36518
ARHGAP1	ENSG00000175220	1.33044	1.33044	0.00121906	0.0486191	up	11:-:46677080-46700615	11:-:46677080-46700615	ENSG00000175220	392	Q07960	ARHGAP1	Rho GTPase activating protein 1 [Source:HGNC Symbol;Acc:HGNC:673]	12.0962	12.7364	7.92247	3.81599	2.82117	5.78266
FADS3	ENSG00000221968	1.36964	1.36964	0.0116796	0.0745474	up	11:-:61873519-61892051	11:-:61873519-61892051	ENSG00000221968	3995	Q9Y5Q0	FADS3	fatty acid desaturase 3 [Source:HGNC Symbol;Acc:HGNC:3576]	15.494	12.7334	6.14	3.57916	2.46077	6.4219
DNM2	ENSG00000079805	1.14648	1.14648	0.00100649	0.0486191	up	19:+:10718079-10833488	19:+:10718079-10833488	ENSG00000079805	1785	P50570	DNM2	dynamin 2 [Source:HGNC Symbol;Acc:HGNC:2974]	10.1888	12.6563	8.13716	4.20866	3.78912	6.15141
GCN1	ENSG00000089154	1.06361	1.06361	0.00174072	0.0486191	up	12:-:120127203-120194710	12:-:120127203-120194710	ENSG00000089154	10985	Q92616	GCN1	GCN1, eIF2 alpha kinase activator homolog [Source:HGNC Symbol;Acc:HGNC:4199]	9.39064	12.6254	8.69661	4.2601	3.70387	6.80005
DVL2	ENSG00000004975	1.54783	1.54783	0.00237497	0.0487464	up	17:-:7225341-7234545	17:-:7225341-7234545	ENSG00000004975	1856	O14641	DVL2	dishevelled segment polarity protein 2 [Source:HGNC Symbol;Acc:HGNC:3086]	12.6271	12.5918	6.45174	2.45623	2.37498	5.20265
SERF2	ENSG00000140264	1.80023	1.80023	0.00555712	0.0565976	up	15:+:43777087-43802589	15:+:43777087-43802589	ENSG00000140264	10169	P84101	SERF2	small EDRK-rich factor 2 [Source:HGNC Symbol;Acc:HGNC:10757]	19.7415	12.5383	6.23187	2.55942	2.23449	5.19819
MYO9B	ENSG00000099331	1.23234	1.23234	0.000940208	0.0486191	up	19:+:17075781-17214537	19:+:17075781-17214537	ENSG00000099331	4650	Q13459	MYO9B	myosin IXB [Source:HGNC Symbol;Acc:HGNC:7609]	10.1915	12.5147	7.81198	3.80257	3.29487	5.71523
MPG	ENSG00000103152	3.98116	3.98116	0.00409044	0.0528639	up	16:+:77007-85853	16:+:77007-85853	ENSG00000103152	4350	Q1W6H1	MPG	N-methylpurine DNA glycosylase [Source:HGNC Symbol;Acc:HGNC:7211]	25.8671	12.4502	3.69775	0.49653	0.20309	1.98102
LGALS3BP	ENSG00000108679	1.64221	1.64221	0.00570039	0.0566876	up	17:-:78971238-78980109	17:-:78971238-78980109	ENSG00000108679	3959	Q08380	LGALS3BP	galectin 3 binding protein [Source:HGNC Symbol;Acc:HGNC:6564]	14.8184	12.4435	5.0845	2.22446	2.00793	4.25939
PTOV1	ENSG00000104960	2.42303	2.42303	0.00171136	0.0486191	up	19:+:49850735-49860744	19:+:49850735-49860744	ENSG00000104960	53635	Q86YD1	PTOV1	prostate tumor overexpressed 1 [Source:HGNC Symbol;Acc:HGNC:9632]	16.8538	12.4029	5.31269	1.2911	1.1599	3.31145
AKR7A2	ENSG00000053371	1.13597	1.13597	0.0396683	0.141263	up	1:-:19303965-19312146	1:-:19303965-19312146	ENSG00000053371	8574	O43488	AKR7A2	aldo-keto reductase family 7 member A2 [Source:HGNC Symbol;Acc:HGNC:389]	23.3489	12.3737	6.01368	3.76635	4.2932	5.57292
COASY	ENSG00000068120	1.67839	1.67839	0.00131613	0.0486191	up	17:+:42561467-42566277	17:+:42561467-42566277	ENSG00000068120	80347	Q13057	COASY	Coenzyme A synthase [Source:HGNC Symbol;Acc:HGNC:29932]	14.792	12.356	6.99964	2.70004	2.00793	4.65573
SLC10A3	ENSG00000126903	2.06787	2.06787	0.00135157	0.0486191	up	X:-:154487306-154490690	X:-:154487306-154490690	ENSG00000126903	8273	P09131	SLC10A3	solute carrier family 10 member 3 [Source:HGNC Symbol;Acc:HGNC:22979]	17.0412	12.2943	6.00897	1.78626	1.50125	3.50492
MRPL28	ENSG00000086504	1.87911	1.87911	0.0105364	0.0712418	up	16:-:367384-370527	16:-:367384-370527	ENSG00000086504	10573	Q13084	MRPL28	mitochondrial ribosomal protein L28 [Source:HGNC Symbol;Acc:HGNC:14484]	19.3968	12.2517	4.34965	1.73822	1.82417	3.70236
UBE2O	ENSG00000175931	1.46095	1.46095	0.00105515	0.0486191	up	17:-:76389451-76453206	17:-:76389451-76453206	ENSG00000175931	63893	Q9C0C9	UBE2O	ubiquitin conjugating enzyme E2 O [Source:HGNC Symbol;Acc:HGNC:29554]	10.3642	12.2485	6.63519	2.71005	2.45841	4.76745
TMEM8A	ENSG00000129925	2.92865	2.92865	0.00112731	0.0486191	up	16:-:370773-387113	16:-:370773-387113	ENSG00000129925	58986	Q9HCN3	TMEM8A	transmembrane protein 8A [Source:HGNC Symbol;Acc:HGNC:17205]	17.5319	12.2129	4.64568	0.84075	0.79649	2.14701
CAPG	ENSG00000042493	1.78369	1.78369	0.00429692	0.0530324	up	2:-:85394748-85418432	2:-:85394748-85418432	ENSG00000042493	822	B2R9S4	CAPG	capping actin protein, gelsolin like [Source:HGNC Symbol;Acc:HGNC:1474]	18.0901	12.1791	5.86067	2.21449	1.87622	4.42794
PIH1D1	ENSG00000104872	1.11152	1.11152	0.00704955	0.0607649	up	19:-:49446298-49453497	19:-:49446298-49453497	ENSG00000104872	55011	Q9NWS0	PIH1D1	PIH1 domain containing 1 [Source:HGNC Symbol;Acc:HGNC:26075]	15.0989	12.1344	6.78121	4.04405	3.47695	5.70029
IFI27	ENSG00000165949	1.66773	1.66773	0.00958564	0.0689188	up	14:+:94104836-94116698	14:+:94104836-94116698	ENSG00000165949	3429	P40305	IFI27	interferon alpha inducible protein 27 [Source:HGNC Symbol;Acc:HGNC:5397]	19.4917	12.1141	5.59376	2.30696	2.44031	5.0079
NAB2	ENSG00000166886	1.08538	1.08538	0.00506878	0.0552753	up	12:+:57088894-57095476	12:+:57088894-57095476	ENSG00000166886	4665	Q15742	NAB2	NGFI-A binding protein 2 [Source:HGNC Symbol;Acc:HGNC:7627]	15.1917	12.1099	7.57184	4.60319	3.36211	6.00354
MRPS2	ENSG00000122140	1.82487	1.82487	0.00694495	0.0603447	up	9:+:135499984-135504673	9:+:135499984-135504673	ENSG00000122140	51116	Q9Y399	MRPS2	mitochondrial ribosomal protein S2 [Source:HGNC Symbol;Acc:HGNC:14495]	19.3986	12.0805	5.91239	2.16449	1.62003	5.12276
CHAC1	ENSG00000128965	2.06873	2.06873	0.0025716	0.0487464	up	15:+:40952962-40956519	15:+:40952962-40956519	ENSG00000128965	79094	Q9BUX1	CHAC1	ChaC glutathione specific gamma-glutamylcyclotransferase 1 [Source:HGNC Symbol;Acc:HGNC:28680]	16.8514	12.0785	5.13026	1.57627	1.44789	3.35501
SPAG7	ENSG00000091640	1.09815	1.09815	0.0136397	0.078782	up	17:-:4959226-4967872	17:-:4959226-4967872	ENSG00000091640	9552	O75391	SPAG7	sperm associated antigen 7 [Source:HGNC Symbol;Acc:HGNC:11216]	16.8838	12.027	6.43689	3.98143	3.79314	5.5638
ARL8A	ENSG00000143862	1.01001	1.01001	0.00743696	0.0620506	up	1:-:202133404-202144743	1:-:202133404-202144743	ENSG00000143862	127829	A0A024R977	ARL8A	ADP ribosylation factor like GTPase 8A [Source:HGNC Symbol;Acc:HGNC:25192]	14.7899	11.9779	7.37627	4.00886	3.41602	6.28188
TRIM16	ENSG00000221926	1.14633	1.14633	9.37254e-05	0.0471559	up	17:-:15627960-15684311	17:-:15627960-15684311	ENSG00000221926	10626	O95361	TRIM16	tripartite motif containing 16 [Source:HGNC Symbol;Acc:HGNC:17241]	12.9006	11.9258	10.467	4.95233	4.46586	5.76723
ARAF	ENSG00000078061	1.22038	1.22038	0.00843408	0.065377	up	X:+:47561100-47571920	X:+:47561100-47571920	ENSG00000078061	369	A0A024R178	ARAF	A-Raf proto-oncogene, serine/threonine kinase [Source:HGNC Symbol;Acc:HGNC:646]	14.0322	11.9216	5.68627	2.93966	3.40354	4.89829
RNF40	ENSG00000103549	1.59874	1.59874	0.000758518	0.0486191	up	16:+:30761745-30776307	16:+:30761745-30776307	ENSG00000103549	9810	A0A024QZG0	RNF40	ring finger protein 40 [Source:HGNC Symbol;Acc:HGNC:16867]	10.5355	11.9126	6.31096	2.43599	2.1289	4.22574
FBXW5	ENSG00000159069	2.73246	2.73246	0.00179113	0.0486191	up	9:-:136940435-136944696	9:-:136940435-136944696	ENSG00000159069	54461	Q969U6	FBXW5	F-box and WD repeat domain containing 5 [Source:HGNC Symbol;Acc:HGNC:13613]	15.5963	11.8992	4.07391	1.01444	0.70883	2.12319
GPAA1	ENSG00000197858	3.58328	3.58328	0.00364139	0.0515048	up	8:+:144082590-144086216	8:+:144082590-144086216	ENSG00000197858	8733	O43292	GPAA1	glycosylphosphatidylinositol anchor attachment 1 [Source:HGNC Symbol;Acc:HGNC:4446]	19.0627	11.8889	3.07542	0.42061	0.37848	1.79917
KIAA2013	ENSG00000116685	1.34786	1.34786	0.0215973	0.0995888	up	1:-:11919591-11926428	1:-:11919591-11926428	ENSG00000116685	90231	Q8IYS2	KIAA2013	KIAA2013 [Source:HGNC Symbol;Acc:HGNC:28513]	20.3307	11.8577	5.53858	3.53591	3.06727	4.998
RFXANK	ENSG00000064490	1.96504	1.96504	0.00464156	0.0538525	up	19:+:19192229-19201869	19:+:19192229-19201869	ENSG00000064490	8625	A0A024R7M1	RFXANK	regulatory factor X associated ankyrin containing protein [Source:HGNC Symbol;Acc:HGNC:9987]	18.3113	11.8088	5.43495	2.19667	1.30279	3.96539
PLOD3	ENSG00000106397	1.89224	1.89224	0.00334733	0.0506686	up	7:-:101205977-101218420	7:-:101205977-101218420	ENSG00000106397	8985	O60568	PLOD3	procollagen-lysine,2-oxoglutarate 5-dioxygenase 3 [Source:HGNC Symbol;Acc:HGNC:9083]	15.4242	11.787	5.35258	2.0942	1.58623	4.11867
LENG8	ENSG00000167615	1.15335	1.15335	0.00386523	0.0522694	up	19:+:54448887-54462037	19:+:54448887-54462037	ENSG00000167615	114823	Q96PV6	LENG8	leukocyte receptor cluster member 8 [Source:HGNC Symbol;Acc:HGNC:15500]	10.3936	11.786	6.39502	3.37426	3.09399	5.61186
TOLLIP	ENSG00000078902	1.29094	1.29094	0.00392563	0.0524431	up	11:-:1274371-1309654	11:-:1274371-1309654	ENSG00000078902	54472	Q6FIE9	TOLLIP	toll interacting protein [Source:HGNC Symbol;Acc:HGNC:16476]	15.6584	11.7658	7.07569	3.87809	3.52386	5.49069
EFHD2	ENSG00000142634	1.55313	1.55313	0.0132914	0.0779251	up	1:+:15409895-15430343	1:+:15409895-15430343	ENSG00000142634	79180	Q96C19	EFHD2	EF-hand domain family member D2 [Source:HGNC Symbol;Acc:HGNC:28670]	21.508	11.7401	5.63554	2.78063	2.59896	4.62484
SLC35C2	ENSG00000080189	1.42433	1.42433	0.00165758	0.0486191	up	20:-:46345980-46364458	20:-:46345980-46364458	ENSG00000080189	51006	Q9NQQ7	SLC35C2	solute carrier family 35 member C2 [Source:HGNC Symbol;Acc:HGNC:17117]	13.1188	11.7072	6.92122	2.96027	3.07806	5.10869
TBC1D17	ENSG00000104946	1.21907	1.21907	0.00500088	0.0550872	up	19:+:49877425-49888749	19:+:49877425-49888749	ENSG00000104946	79735	Q9HA65	TBC1D17	TBC1 domain family member 17 [Source:HGNC Symbol;Acc:HGNC:25699]	14.349	11.655	6.47204	3.6964	3.42427	5.22938
HCFC1	ENSG00000172534	1.55135	1.55135	0.000991685	0.0486191	up	X:-:153947553-153971807	X:-:153947553-153971807	ENSG00000172534	3054	P51610	HCFC1	host cell factor C1 [Source:HGNC Symbol;Acc:HGNC:4839]	11.5608	11.6403	6.39292	2.76012	2.41023	4.34941
STK40	ENSG00000196182	1.71708	1.71708	0.000535415	0.0486191	up	1:-:36339624-36385896	1:-:36339624-36385896	ENSG00000196182	83931	Q8N2I9	STK40	serine/threonine kinase 40 [Source:HGNC Symbol;Acc:HGNC:21373]	12.313	11.6401	6.36543	2.28192	2.21267	3.74411
ARID5A	ENSG00000196843	2.11695	2.11695	0.00248134	0.0487464	up	2:+:96536743-96552638	2:+:96536743-96552638	ENSG00000196843	10865	Q03989	ARID5A	AT-rich interaction domain 5A [Source:HGNC Symbol;Acc:HGNC:17361]	14.6888	11.6016	4.68444	1.2801	1.45089	3.14726
TECR	ENSG00000099797	1.44924	1.44924	0.00800549	0.064011	up	19:+:14517085-14565980	19:+:14517085-14565980	ENSG00000099797	9524	Q9NZ01	TECR	trans-2,3-enoyl-CoA reductase [Source:HGNC Symbol;Acc:HGNC:4551]	16.3778	11.595	6.1756	2.85226	2.75505	5.7971
PDLIM7	ENSG00000196923	1.37307	1.37307	0.013776	0.0789437	up	5:-:177483394-177497606	5:-:177483394-177497606	ENSG00000196923	9260	Q9NR12	PDLIM7	PDZ and LIM domain 7 [Source:HGNC Symbol;Acc:HGNC:22958]	16.4497	11.5653	5.54018	3.05667	2.4877	5.5815
FHOD1	ENSG00000135723	1.56596	1.56596	0.00297846	0.0498729	up	16:-:67229387-67247658	16:-:67229387-67247658	ENSG00000135723	29109	Q9Y613	FHOD1	formin homology 2 domain containing 1 [Source:HGNC Symbol;Acc:HGNC:17905]	14.262	11.4932	6.31801	2.56253	2.22517	5.04804
FBRS	ENSG00000156860	1.45275	1.45275	0.00382164	0.0521055	up	16:+:30658431-30670814	16:+:30658431-30670814	ENSG00000156860	64319	Q9HAH7	FBRS	fibrosin [Source:HGNC Symbol;Acc:HGNC:20442]	14.2228	11.4746	5.91427	3.13076	2.66388	4.66333
SLC12A4	ENSG00000124067	1.38473	1.38473	0.00249916	0.0487464	up	16:-:67943474-67969601	16:-:67943474-67969601	ENSG00000124067	6560	Q9UP95	SLC12A4	solute carrier family 12 member 4 [Source:HGNC Symbol;Acc:HGNC:10913]	10.3748	11.4664	6.17219	3.06121	2.27652	4.97948
SH3BP5	ENSG00000131370	1.65481	1.65481	0.000839169	0.0486191	up	3:-:15254853-15341368	3:-:15254853-15341368	ENSG00000131370	9467	A0A024R2G6	SH3BP5	SH3 domain binding protein 5 [Source:HGNC Symbol;Acc:HGNC:10827]	12.0163	11.4639	5.84613	2.14166	2.10883	3.59269
ORAI1	ENSG00000276045	1.38119	1.38119	0.0216431	0.0997275	up	12:+:121626550-121642677	12:+:121626550-121642677	ENSG00000276045	84876	A0A024RBT3	ORAI1	ORAI calcium release-activated calcium modulator 1 [Source:HGNC Symbol;Acc:HGNC:25896]	21.577	11.3817	5.54276	3.087	2.88318	4.9602
TMEM259	ENSG00000182087	2.12475	2.12475	0.00288335	0.0495509	up	19:-:1009648-1021179	19:-:1009648-1021179	ENSG00000182087	91304	B3KTL0	TMEM259	transmembrane protein 259 [Source:HGNC Symbol;Acc:HGNC:17039]	13.5836	11.3745	4.52068	1.32307	1.14369	3.37222
GPATCH3	ENSG00000198746	1.08918	1.08918	0.00408206	0.0528475	up	1:-:26890488-26900466	1:-:26890488-26900466	ENSG00000198746	63906	Q96I76	GPATCH3	G-patch domain containing 3 [Source:HGNC Symbol;Acc:HGNC:25720]	12.6984	11.3597	6.38778	3.21246	3.31015	4.92147
BTBD6	ENSG00000184887	1.15897	1.15897	0.0100469	0.0700432	up	14:+:105248490-105251093	14:+:105248490-105251093	ENSG00000184887	90135	Q96KE9	BTBD6	BTB domain containing 6 [Source:HGNC Symbol;Acc:HGNC:19897]	14.7871	11.3526	6.32378	3.56283	2.63247	5.72798
TMEM184B	ENSG00000198792	1.70517	1.70517	0.00239116	0.0487464	up	22:-:38219291-38273034	22:-:38219291-38273034	ENSG00000198792	25829	A0A024R1S0	TMEM184B	transmembrane protein 184B [Source:HGNC Symbol;Acc:HGNC:1310]	13.7273	11.3516	5.54919	2.50062	1.96936	3.9771
SLC25A11	ENSG00000108528	1.53997	1.53997	0.00213402	0.0486191	up	17:-:4937130-4940251	17:-:4937130-4940251	ENSG00000108528	8402	Q6IBH0	SLC25A11	solute carrier family 25 member 11 [Source:HGNC Symbol;Acc:HGNC:10981]	12.934	11.3287	5.55336	2.18365	2.19074	3.88044
ROBO4	ENSG00000154133	1.58802	1.58802	0.0023788	0.0487464	up	11:-:124883691-124898500	11:-:124883691-124898500	ENSG00000154133	54538	Q8WZ75	ROBO4	roundabout guidance receptor 4 [Source:HGNC Symbol;Acc:HGNC:17985]	12.6713	11.3235	5.79558	2.40788	2.19836	4.54056
RAC2	ENSG00000128340	1.37191	1.37191	0.00717235	0.0611249	up	22:-:37225261-37244448	22:-:37225261-37244448	ENSG00000128340	5880	P15153	RAC2	Rac family small GTPase 2 [Source:HGNC Symbol;Acc:HGNC:9802]	15.4797	11.3023	5.89394	2.60581	2.50912	5.17692
FPGS	ENSG00000136877	1.47275	1.47275	0.0039218	0.0524431	up	9:+:127794597-127814327	9:+:127794597-127814327	ENSG00000136877	2356	Q05932	FPGS	folylpolyglutamate synthase [Source:HGNC Symbol;Acc:HGNC:3824]	14.7668	11.2786	6.21103	2.60157	2.38847	5.00863
HSF1	ENSG00000185122	1.75851	1.75851	0.00310754	0.0501414	up	8:+:144291591-144314722	8:+:144291591-144314722	ENSG00000185122	3297	Q00613	HSF1	heat shock transcription factor 1 [Source:HGNC Symbol;Acc:HGNC:5224]	13.57	11.2571	5.098	2.0928	1.75859	3.7913
CRIP2	ENSG00000182809	3.38326	3.38326	0.0041044	0.0529038	up	14:+:105472962-105480170	14:+:105472962-105480170	ENSG00000182809	1397	P52943	CRIP2	cysteine rich protein 2 [Source:HGNC Symbol;Acc:HGNC:2361]	17.3041	11.239	2.62353	0.47742	0.45331	1.394
NME4	ENSG00000103202	1.48053	1.48053	0.0328365	0.126475	up	16:+:396725-410367	16:+:396725-410367	ENSG00000103202	4833	O00746	NME4	NME/NM23 nucleoside diphosphate kinase 4 [Source:HGNC Symbol;Acc:HGNC:7852]	23.0091	11.227	4.97918	2.41204	2.98727	5.48241
TBCB	ENSG00000105254	1.10302	1.10302	0.0250101	0.107924	up	19:+:36114289-36125947	19:+:36114289-36125947	ENSG00000105254	1155	Q99426	TBCB	tubulin folding cofactor B [Source:HGNC Symbol;Acc:HGNC:1989]	18.0277	11.2106	6.18094	3.81869	3.49908	6.34137
AIFM2	ENSG00000042286	1.85083	1.85083	0.000683087	0.0486191	up	10:-:70098223-70132934	10:-:70098223-70132934	ENSG00000042286	84883	Q9BRQ8	AIFM2	apoptosis inducing factor, mitochondria associated 2 [Source:HGNC Symbol;Acc:HGNC:21411]	13.0833	11.1766	5.90141	2.19502	1.78465	3.29851
CYB5R3	ENSG00000100243	1.86462	1.86462	0.00157372	0.0486191	up	22:-:42617840-42649568	22:-:42617840-42649568	ENSG00000100243	1727	P00387	CYB5R3	cytochrome b5 reductase 3 [Source:HGNC Symbol;Acc:HGNC:2873]	13.5151	11.156	5.36239	1.9515	1.76958	3.495
CSNK1E	ENSG00000213923	1.2658	1.2658	0.0108062	0.0719483	up	22:-:38290691-38318084	22:-:38290691-38318084	ENSG00000213923	1454	P49674	CSNK1E	casein kinase 1 epsilon [Source:HGNC Symbol;Acc:HGNC:2453]	17.4139	11.1533	6.38767	3.85565	3.41148	5.63086
MLLT1	ENSG00000130382	1.60374	1.60374	0.00372659	0.0517507	up	19:-:6210379-6279948	19:-:6210379-6279948	ENSG00000130382	4298	Q03111	MLLT1	MLLT1, super elongation complex subunit [Source:HGNC Symbol;Acc:HGNC:7134]	11.5854	11.1494	4.90466	2.33154	1.60126	3.92617
DMAC2	ENSG00000105341	1.02757	1.02757	0.00572213	0.0566876	up	19:-:41431318-41440717	19:-:41431318-41440717	ENSG00000105341	55101	A0A024R0K4	DMAC2	distal membrane arm assembly complex 2 [Source:HGNC Symbol;Acc:HGNC:25496]	13.25	11.1453	6.84756	3.95332	3.77294	5.92244
LAMTOR2	ENSG00000116586	1.17442	1.17442	0.0127462	0.0764288	up	1:+:156054752-156058510	1:+:156054752-156058510	ENSG00000116586	28956	Q9Y2Q5	LAMTOR2	late endosomal/lysosomal adaptor, MAPK and MTOR activator 2 [Source:HGNC Symbol;Acc:HGNC:29796]	15.2162	11.0399	6.24793	3.05884	2.38494	6.07694
PRR11	ENSG00000068489	-1.07074959683061	1.07075	0.000114418	0.0471559	down	17:+:59155499-59204705	17:+:59155499-59204705	ENSG00000068489	55771	Q96HE9	PRR11	proline rich 11 [Source:HGNC Symbol;Acc:HGNC:25619]	9.08582	11.0331	12.2794	21.144	21.91	22.7139
SIL1	ENSG00000120725	1.04813	1.04813	0.00561166	0.056645	up	5:-:138946720-139293557	5:-:138946720-139293557	ENSG00000120725	64374	Q9H173	SIL1	SIL1 nucleotide exchange factor [Source:HGNC Symbol;Acc:HGNC:24624]	14.1148	11.0146	6.8085	4.4825	4.20508	4.57251
CD82	ENSG00000085117	1.89344	1.89344	0.00344094	0.0510651	up	11:+:44564427-44620363	11:+:44564427-44620363	ENSG00000085117	3732	P27701	CD82	CD82 molecule [Source:HGNC Symbol;Acc:HGNC:6210]	14.1222	10.9751	4.69536	2.10219	1.28975	3.25995
CENPX	ENSG00000169689	2.35823	2.35823	0.0115373	0.0740605	up	17:-:82018702-82024107	17:-:82018702-82024107	ENSG00000169689	201254	A8MT69	CENPX	centromere protein X [Source:HGNC Symbol;Acc:HGNC:11422]	20.4666	10.9492	3.21602	0.86191	1.39545	2.5368
TINAGL1	ENSG00000142910	1.31144	1.31144	0.0125971	0.075934	up	1:+:31576485-31587686	1:+:31576485-31587686	ENSG00000142910	64129	Q9GZM7	TINAGL1	tubulointerstitial nephritis antigen like 1 [Source:HGNC Symbol;Acc:HGNC:19168]	14.6726	10.9269	5.21922	3.33165	2.46989	4.94377
C16orf58	ENSG00000140688	1.42158	1.42158	0.00217173	0.0486191	up	16:-:31489471-31509309	16:-:31489471-31509309	ENSG00000140688	64755	A0A024QZE6	C16orf58	chromosome 16 open reading frame 58 [Source:HGNC Symbol;Acc:HGNC:25848]	9.53916	10.9047	5.08998	2.12054	1.96699	3.80419
LRRC41	ENSG00000132128	1.17185	1.17185	0.00249814	0.0487464	up	1:-:46261196-46303608	1:-:46261196-46303608	ENSG00000132128	10489	Q15345	LRRC41	leucine rich repeat containing 41 [Source:HGNC Symbol;Acc:HGNC:16917]	11.1019	10.8982	6.36417	3.64165	3.36443	4.97677
HECTD3	ENSG00000126107	1.00197	1.00197	0.00104794	0.0486191	up	1:-:45002540-45011329	1:-:45002540-45011329	ENSG00000126107	79654	A1A4G1	HECTD3	HECT domain E3 ubiquitin protein ligase 3 [Source:HGNC Symbol;Acc:HGNC:26117]	11.2976	10.8928	7.76847	4.39687	3.75404	5.58866
GLMP	ENSG00000198715	1.45716	1.45716	0.00453089	0.0535284	up	1:-:156290089-156295689	1:-:156290089-156295689	ENSG00000198715	112770	Q8WWB7	GLMP	glycosylated lysosomal membrane protein [Source:HGNC Symbol;Acc:HGNC:29436]	12.8221	10.8776	5.13304	2.53449	1.97611	4.08724
GAA	ENSG00000171298	2.87045	2.87045	0.00143842	0.0486191	up	17:+:80101556-80119879	17:+:80101556-80119879	ENSG00000171298	2548	P10253	GAA	glucosidase alpha, acid [Source:HGNC Symbol;Acc:HGNC:4065]	15.3271	10.8272	4.00685	0.83178	0.65425	2.01917
AIMP2	ENSG00000106305	1.02092	1.02092	0.00707792	0.0608486	up	7:+:6009245-6023834	7:+:6009245-6023834	ENSG00000106305	7965	Q13155	AIMP2	aminoacyl tRNA synthetase complex interacting multifunctional protein 2 [Source:HGNC Symbol;Acc:HGNC:20609]	11.1535	10.8251	5.71672	2.81195	2.87533	5.01856
URM1	ENSG00000167118	1.28609	1.28609	0.00480384	0.0545015	up	9:+:128371319-128392016	9:+:128371319-128392016	ENSG00000167118	81605	A0A024R8C7	URM1	ubiquitin related modifier 1 [Source:HGNC Symbol;Acc:HGNC:28378]	13.199	10.8114	6.204	3.10446	2.486	5.29637
MOB3A	ENSG00000172081	1.10145	1.10145	0.00224154	0.0486191	up	19:-:2071038-2096673	19:-:2071038-2096673	ENSG00000172081	126308	Q96BX8	MOB3A	MOB kinase activator 3A [Source:HGNC Symbol;Acc:HGNC:29802]	12.5189	10.7741	6.93683	3.36601	3.80775	5.04449
ZSWIM4	ENSG00000132003	1.36812	1.36812	0.00446205	0.0531929	up	19:+:13795460-13832230	19:+:13795460-13832230	ENSG00000132003	65249	Q9HA55	ZSWIM4	zinc finger SWIM-type containing 4 [Source:HGNC Symbol;Acc:HGNC:25704]	11.8208	10.7369	4.97584	2.78821	2.29039	3.87999
RHBDF1	ENSG00000007384	1.75306	1.75306	0.0047315	0.0542546	up	16:-:58059-76355	16:-:58059-76355	ENSG00000007384	64285	Q96CC6	RHBDF1	rhomboid 5 homolog 1 [Source:HGNC Symbol;Acc:HGNC:20561]	13.0341	10.7228	4.35912	1.86856	1.61321	3.47979
NDUFB7	ENSG00000099795	3.51145	3.51145	0.00192974	0.0486191	up	19:-:14566078-14572062	19:-:14566078-14572062	ENSG00000099795	4713	P17568	NDUFB7	NADH:ubiquinone oxidoreductase subunit B7 [Source:HGNC Symbol;Acc:HGNC:7702]	23.304	10.7197	4.11051	0.72482	0.42352	1.32062
TMEM250	ENSG00000238227	1.96313	1.96313	0.00252022	0.0487464	up	9:-:136114581-136118863	9:-:136114581-136118863	ENSG00000238227	90120	H0YL14	TMEM250	transmembrane protein 250 [Source:HGNC Symbol;Acc:HGNC:31009]	15.3729	10.7181	5.18661	1.66761	1.45687	3.54214
MBD6	ENSG00000166987	1.13832	1.13832	0.00202793	0.0486191	up	12:+:57520710-57530148	12:+:57520710-57530148	ENSG00000166987	114785	A0A024RBA3	MBD6	methyl-CpG binding domain protein 6 [Source:HGNC Symbol;Acc:HGNC:20445]	11.5888	10.6367	6.99456	3.46684	3.34583	5.5318
WDTC1	ENSG00000142784	1.16638	1.16638	0.0024891	0.0487464	up	1:+:27234516-27308633	1:+:27234516-27308633	ENSG00000142784	23038	Q8N5D0	WDTC1	WD and tetratricopeptide repeats 1 [Source:HGNC Symbol;Acc:HGNC:29175]	9.51274	10.5761	6.22703	3.36796	2.48258	5.05932
WHRN	ENSG00000095397	1.42937	1.42937	0.00109574	0.0486191	up	9:-:114402080-114505450	9:-:114402080-114505450	ENSG00000095397	25861	A0A0C4DFT9	WHRN	whirlin [Source:HGNC Symbol;Acc:HGNC:16361]	10.5413	10.5725	5.69699	2.54971	2.34343	3.86414
TOR4A	ENSG00000198113	1.67161	1.67161	0.00878146	0.0664108	up	9:+:137277749-137282641	9:+:137277749-137282641	ENSG00000198113	54863	Q9NXH8	TOR4A	torsin family 4 member A [Source:HGNC Symbol;Acc:HGNC:25981]	16.6702	10.5123	4.62567	2.1606	2.11442	3.61522
G6PC3	ENSG00000141349	1.86053	1.86053	0.00245397	0.0487464	up	17:+:44070735-44076344	17:+:44070735-44076344	ENSG00000141349	92579	Q9BUM1	G6PC3	glucose-6-phosphatase catalytic subunit 3 [Source:HGNC Symbol;Acc:HGNC:24861]	12.8601	10.4879	4.69566	1.77597	1.43304	3.25953
GPS1	ENSG00000169727	2.10547	2.10547	0.00264851	0.0489343	up	17:+:82050691-82057470	17:+:82050691-82057470	ENSG00000169727	2873	Q13098	GPS1	G protein pathway suppressor 1 [Source:HGNC Symbol;Acc:HGNC:4549]	13.2277	10.4698	4.25543	1.35781	1.26968	2.9184
PQLC2	ENSG00000040487	1.82218	1.82218	0.00248279	0.0487464	up	1:+:19312326-19329300	1:+:19312326-19329300	ENSG00000040487	54896	Q6ZP29	PQLC2	PQ loop repeat containing 2 [Source:HGNC Symbol;Acc:HGNC:26001]	14.5131	10.4405	4.89458	1.57619	1.9257	3.03249
KIF20A	ENSG00000112984	-1.08511268061166	1.08511	4.25331e-05	0.04595	down	5:+:138178719-138187715	5:+:138178719-138187715	ENSG00000112984	10112	O95235	KIF20A	kinesin family member 20A [Source:HGNC Symbol;Acc:HGNC:9787]	9.72817	10.3969	11.4909	21.5596	21.5626	21.9694
CTSD	ENSG00000117984	2.46602	2.46602	0.00606639	0.0577872	up	11:-:1752752-1764573	11:-:1752752-1764573	ENSG00000117984	1509	V9HWI3	CTSD	cathepsin D [Source:HGNC Symbol;Acc:HGNC:2529]	13.0309	10.3408	2.50065	1.07292	0.70143	1.53578
DLG4	ENSG00000132535	1.11411	1.11411	0.00459817	0.0537787	up	17:-:7189890-7219702	17:-:7189890-7219702	ENSG00000132535	1742	P78352	DLG4	discs large MAGUK scaffold protein 4 [Source:HGNC Symbol;Acc:HGNC:2903]	9.03945	10.3062	5.17671	3.08117	2.57333	4.39348
TSSC4	ENSG00000184281	3.20556	3.20556	0.00128673	0.0486191	up	11:+:2400488-2403878	11:+:2400488-2403878	ENSG00000184281	10078	Q9Y5U2	TSSC4	tumor suppressing subtransferable candidate 4 [Source:HGNC Symbol;Acc:HGNC:12386]	14.9001	10.2912	3.16892	0.51695	0.61318	1.23749
AES	ENSG00000104964	1.38506	1.38506	0.0187724	0.0932962	up	19:-:3052910-3063107	19:-:3052910-3063107	ENSG00000104964	166	Q08117	AES	amino-terminal enhancer of split [Source:HGNC Symbol;Acc:HGNC:307]	21.5825	10.261	6.10308	3.69456	3.0244	5.29444
TIMM17B	ENSG00000126768	1.93824	1.93824	0.00871849	0.0662955	up	X:-:48893447-48898143	X:-:48893447-48898143	ENSG00000126768	10245	O60830	TIMM17B	translocase of inner mitochondrial membrane 17B [Source:HGNC Symbol;Acc:HGNC:17310]	17.1848	10.2528	3.92291	1.6954	1.27278	3.15821
DHX37	ENSG00000150990	1.85697	1.85697	0.00230484	0.0486191	up	12:-:124946825-124989122	12:-:124946825-124989122	ENSG00000150990	57647	Q8IY37	DHX37	DEAH-box helicase 37 [Source:HGNC Symbol;Acc:HGNC:17210]	12.4788	10.2423	4.77074	1.67822	1.58862	3.45595
MGAT1	ENSG00000131446	1.08957	1.08957	0.00521885	0.0558762	up	5:-:180784782-180815652	5:-:180784782-180815652	ENSG00000131446	4245	P26572	MGAT1	mannosyl (alpha-1,3-)-glycoprotein beta-1,2-N-acetylglucosaminyltransferase [Source:HGNC Symbol;Acc:HGNC:7044]	12.323	10.2314	6.4634	4.04675	3.59887	5.71761
PLPPR2	ENSG00000105520	1.13223	1.13223	0.003231	0.0502966	up	19:+:11355386-11365698	19:+:11355386-11365698	ENSG00000105520	64748	A0A024R7E2	PLPPR2	phospholipid phosphatase related 2 [Source:HGNC Symbol;Acc:HGNC:29566]	11.8615	10.2114	6.17247	3.10778	2.78275	4.91133
MSRB1	ENSG00000198736	1.70707	1.70707	0.00470082	0.0541541	up	16:-:1938210-1943326	16:-:1938210-1943326	ENSG00000198736	51734	Q9NZV6	MSRB1	methionine sulfoxide reductase B1 [Source:HGNC Symbol;Acc:HGNC:14133]	13.4189	10.1926	5.05953	1.68236	1.43357	4.30137
CYB5D2	ENSG00000167740	1.04532	1.04532	0.0132338	0.0777476	up	17:+:4143168-4187310	17:+:4143168-4187310	ENSG00000167740	124936	Q8WUJ1	CYB5D2	cytochrome b5 domain containing 2 [Source:HGNC Symbol;Acc:HGNC:28471]	12.6809	10.1715	5.28072	2.97339	2.80852	4.89485
ZNF335	ENSG00000198026	1.24213	1.24213	0.00466516	0.0538946	up	20:-:45948653-45972172	20:-:45948653-45972172	ENSG00000198026	63925	Q9H4Z2	ZNF335	zinc finger protein 335 [Source:HGNC Symbol;Acc:HGNC:15807]	8.74913	10.1652	4.95384	2.53676	2.35473	4.4396
CYSTM1	ENSG00000120306	1.10094	1.10094	0.0063875	0.0584636	up	5:+:140174642-140282052	5:+:140174642-140282052	ENSG00000120306	84418	Q9H1C7	CYSTM1	cysteine rich transmembrane module containing 1 [Source:HGNC Symbol;Acc:HGNC:30239]	14.4476	10.1536	6.33697	3.5712	3.10632	4.68667
PLXNB2	ENSG00000196576	1.61651	1.61651	0.00521786	0.0558762	up	22:-:50274979-50307627	22:-:50274979-50307627	ENSG00000196576	23654	O15031	PLXNB2	plexin B2 [Source:HGNC Symbol;Acc:HGNC:9104]	10.0481	10.1464	4.11284	1.72744	1.65792	3.73143
PELP1	ENSG00000141456	1.39478	1.39478	0.00702131	0.0606649	up	17:-:4669774-4704337	17:-:4669774-4704337	ENSG00000141456	27043	C9JFV4	PELP1	proline, glutamate and leucine rich protein 1 [Source:HGNC Symbol;Acc:HGNC:30134]	12.4274	10.1315	4.86222	2.58319	2.32513	4.34687
KLC2	ENSG00000174996	2.08734	2.08734	0.00153587	0.0486191	up	11:+:66257294-66267860	11:+:66257294-66267860	ENSG00000174996	64837	Q9H0B6	KLC2	kinesin light chain 2 [Source:HGNC Symbol;Acc:HGNC:20716]	11.6416	10.1127	4.56738	1.3146	1.13901	3.04219
NUP62	ENSG00000213024	1.10292	1.10292	0.00588713	0.0572025	up	19:-:49906825-49929763	19:-:49906825-49929763	ENSG00000213024	23636	A0A024QZF1	NUP62	nucleoporin 62 [Source:HGNC Symbol;Acc:HGNC:8066]	12.3421	10.0887	6.2396	3.68986	3.10995	5.48383
LSM7	ENSG00000130332	1.22054	1.22054	0.0288661	0.116733	up	19:-:2321517-2328620	19:-:2321517-2328620	ENSG00000130332	51690	Q9UK45	LSM7	LSM7 homolog, U6 small nuclear RNA and mRNA degradation associated [Source:HGNC Symbol;Acc:HGNC:20470]	19.0167	10.0568	4.84283	3.14094	2.84752	4.19339
TMEM97	ENSG00000109084	-1.23292863793599	1.23293	2.46565e-05	0.0399559	down	17:+:28319095-28328685	17:+:28319095-28328685	ENSG00000109084	27346	Q5BJF2	TMEM97	transmembrane protein 97 [Source:HGNC Symbol;Acc:HGNC:28106]	9.32998	10.0519	10.9919	22.399	23.4968	22.224
PLEKHG4	ENSG00000196155	1.8397	1.8397	0.001978	0.0486191	up	16:+:67277510-67289499	16:+:67277510-67289499	ENSG00000196155	25894	A0A024R6X4	PLEKHG4	pleckstrin homology and RhoGEF domain containing G4 [Source:HGNC Symbol;Acc:HGNC:24501]	11.7191	10.0339	5.07739	1.67319	1.48841	3.83514
C20orf27	ENSG00000101220	1.70477	1.70477	0.00612915	0.0580503	up	20:-:3753508-3768387	20:-:3753508-3768387	ENSG00000101220	54976	Q9GZN8	C20orf27	chromosome 20 open reading frame 27 [Source:HGNC Symbol;Acc:HGNC:15873]	14.4043	10.0335	4.47697	1.82137	1.48994	3.68549
ISG20	ENSG00000172183	1.17847	1.17847	0.00315902	0.0501414	up	15:+:88636153-88656483	15:+:88636153-88656483	ENSG00000172183	3669	Q96AZ6	ISG20	interferon stimulated exonuclease gene 20 [Source:HGNC Symbol;Acc:HGNC:6130]	12.1322	10.0287	6.03219	3.68143	3.2681	4.58615
TSR3	ENSG00000007520	2.761	2.761	0.00579355	0.0567659	up	16:-:1349240-1351911	16:-:1349240-1351911	ENSG00000007520	115939	Q9UJK0	TSR3	TSR3, acp transferase ribosome maturation factor [Source:HGNC Symbol;Acc:HGNC:14175]	17.3897	9.957	3.06275	0.75197	0.588	2.30003
CPNE2	ENSG00000140848	1.02186	1.02186	0.00389193	0.0523804	up	16:+:57092537-57148367	16:+:57092537-57148367	ENSG00000140848	221184	Q96FN4	CPNE2	copine 2 [Source:HGNC Symbol;Acc:HGNC:2315]	11.5214	9.90609	6.71277	4.05603	3.56219	5.62923
RELT	ENSG00000054967	1.31446	1.31446	0.00542854	0.056412	up	11:+:73376264-73397474	11:+:73376264-73397474	ENSG00000054967	84957	Q969Z4	RELT	RELT, TNF receptor [Source:HGNC Symbol;Acc:HGNC:13764]	11.1981	9.90412	5.06637	2.43517	2.51674	4.48807
PEX16	ENSG00000121680	2.73347	2.73347	0.00310593	0.0501414	up	11:-:45909669-45918812	11:-:45909669-45918812	ENSG00000121680	9409	Q9Y5Y5	PEX16	peroxisomal biogenesis factor 16 [Source:HGNC Symbol;Acc:HGNC:8857]	16.0579	9.89665	3.55472	0.93067	0.59711	2.11257
NACC1	ENSG00000160877	2.67893	2.67893	0.00098057	0.0486191	up	19:+:13118103-13141141	19:+:13118103-13141141	ENSG00000160877	112939	A0A024R7E0	NACC1	nucleus accumbens associated 1 [Source:HGNC Symbol;Acc:HGNC:20967]	12.0368	9.86307	3.75538	0.90941	0.62832	1.80852
IRF3	ENSG00000126456	1.46274	1.46274	0.00972922	0.0691889	up	19:-:49659569-49665875	19:-:49659569-49665875	ENSG00000126456	3661	Q14653	IRF3	interferon regulatory factor 3 [Source:HGNC Symbol;Acc:HGNC:6118]	15.076	9.85524	4.77631	2.3477	2.23762	4.06628
MAN2B1	ENSG00000104774	1.36973	1.36973	0.00328827	0.0504625	up	19:-:12646511-12666742	19:-:12646511-12666742	ENSG00000104774	4125	O00754	MAN2B1	mannosidase alpha class 2B member 1 [Source:HGNC Symbol;Acc:HGNC:6826]	9.81342	9.83409	4.76052	2.28156	2.06098	3.78419
SPAG4	ENSG00000061656	1.0474	1.0474	0.0252355	0.108343	up	20:+:35615892-35621049	20:+:35615892-35621049	ENSG00000061656	6676	Q9NPE6	SPAG4	sperm associated antigen 4 [Source:HGNC Symbol;Acc:HGNC:11214]	14.1545	9.79158	5.05334	3.14186	2.50991	5.22565
ATAD2	ENSG00000156802	-1.14881868437415	1.14882	0.000333167	0.0486191	down	8:-:123319850-123416350	8:-:123319850-123416350	ENSG00000156802	29028	Q6PL18	ATAD2	ATPase family, AAA domain containing 2 [Source:HGNC Symbol;Acc:HGNC:30123]	7.08072	9.78699	12.4083	22.4163	22.0133	19.6202
RGL2	ENSG00000237441	1.01352	1.01352	0.00421615	0.0530122	up	6:-:33291654-33299324	6:-:33291654-33299324	ENSG00000237441	5863	O15211	RGL2	ral guanine nucleotide dissociation stimulator like 2 [Source:HGNC Symbol;Acc:HGNC:9769]	11.4382	9.78655	6.10327	3.83825	3.19429	4.72781
PFKL	ENSG00000141959	2.61829	2.61829	0.00182567	0.0486191	up	21:+:44300051-44327376	21:+:44300051-44327376	ENSG00000141959	5211	Q7L2M7	PFKL	phosphofructokinase, liver type [Source:HGNC Symbol;Acc:HGNC:8876]	13.3041	9.77622	3.65659	0.80078	0.85032	2.08493
LPCAT4	ENSG00000176454	1.42829	1.42829	0.00431127	0.0530341	up	15:-:34358618-34367278	15:-:34358618-34367278	ENSG00000176454	254531	Q643R3	LPCAT4	lysophosphatidylcholine acyltransferase 4 [Source:HGNC Symbol;Acc:HGNC:30059]	11.0888	9.72833	5.0136	2.0279	2.00332	4.4062
WDR45	ENSG00000196998	1.1949	1.1949	0.00769759	0.0632515	up	X:-:49071470-49101170	X:-:49071470-49101170	ENSG00000196998	11152	A0A024QYX1	WDR45	WD repeat domain 45 [Source:HGNC Symbol;Acc:HGNC:28912]	11.9622	9.72213	5.27897	3.06579	2.57804	4.75903
REPIN1	ENSG00000214022	1.22698	1.22698	0.00428066	0.0530203	up	7:+:150368189-150374044	7:+:150368189-150374044	ENSG00000214022	29803	A0A090N8H1	REPIN1	replication initiator 1 [Source:HGNC Symbol;Acc:HGNC:17922]	12.8175	9.71646	6.4965	2.93303	2.68472	5.51141
GUK1	ENSG00000143774	2.29217	2.29217	0.00597453	0.0574771	up	1:+:228139962-228148984	1:+:228139962-228148984	ENSG00000143774	2987	Q16774	GUK1	guanylate kinase 1 [Source:HGNC Symbol;Acc:HGNC:4693]	15.0504	9.7149	3.6096	1.17529	0.82102	2.89975
MXD4	ENSG00000123933	1.42926	1.42926	0.00686285	0.0599664	up	4:-:2247432-2262294	4:-:2247432-2262294	ENSG00000123933	10608	Q14582	MXD4	MAX dimerization protein 4 [Source:HGNC Symbol;Acc:HGNC:13906]	12.664	9.64822	4.46613	2.67201	2.46937	3.40865
DNAJA3	ENSG00000103423	1.01173	1.01173	0.00247285	0.0487464	up	16:+:4425805-4456775	16:+:4425805-4456775	ENSG00000103423	9093	Q53G26	DNAJA3	DnaJ heat shock protein family (Hsp40) member A3 [Source:HGNC Symbol;Acc:HGNC:11808]	9.71902	9.64525	6.55408	3.53021	3.32354	5.45449
NUMA1	ENSG00000137497	1.04321	1.04321	0.00163155	0.0486191	up	11:-:72002864-72080693	11:-:72002864-72080693	ENSG00000137497	4926	Q3SYK8	NUMA1	nuclear mitotic apparatus protein 1 [Source:HGNC Symbol;Acc:HGNC:8059]	8.57476	9.64236	5.85821	3.53573	3.49356	4.54597
SLC35C1	ENSG00000181830	1.22442	1.22442	0.00312458	0.0501414	up	11:+:45804072-45813015	11:+:45804072-45813015	ENSG00000181830	55343	B3KQH0	SLC35C1	solute carrier family 35 member C1 [Source:HGNC Symbol;Acc:HGNC:20197]	11.0344	9.60973	5.70135	3.01458	2.28382	4.43033
SEPT9	ENSG00000184640	1.93242	1.93242	0.00116329	0.0486191	up	17:+:77280569-77500596	17:+:77280569-77500596	ENSG00000184640	10801	Q9UHD8	SEPT9	septin 9 [Source:HGNC Symbol;Acc:HGNC:7323]	11.309	9.5832	4.7464	1.70804	1.52768	2.96506
MAPK11	ENSG00000185386	1.56518	1.56518	0.00504899	0.0552753	up	22:-:50263713-50270767	22:-:50263713-50270767	ENSG00000185386	5600	Q15759	MAPK11	mitogen-activated protein kinase 11 [Source:HGNC Symbol;Acc:HGNC:6873]	12.2301	9.57787	4.7021	1.9023	1.50595	3.99349
PYCR2	ENSG00000143811	1.03758	1.03758	0.00942185	0.0685017	up	1:-:225919877-225924340	1:-:225919877-225924340	ENSG00000143811	29920	Q96C36	PYCR2	pyrroline-5-carboxylate reductase 2 [Source:HGNC Symbol;Acc:HGNC:30262]	11.6628	9.56867	5.43958	3.2208	2.66906	5.01684
FSD1	ENSG00000105255	1.49145	1.49145	0.00657328	0.0590138	up	19:+:4304600-4323843	19:+:4304600-4323843	ENSG00000105255	79187	Q9BTV5	FSD1	fibronectin type III and SPRY domain containing 1 [Source:HGNC Symbol;Acc:HGNC:13745]	10.4136	9.56811	3.8996	1.71434	1.62648	3.4505
SMTN	ENSG00000183963	1.01485	1.01485	0.012988	0.0770191	up	22:+:31064105-31104757	22:+:31064105-31104757	ENSG00000183963	6525	P53814	SMTN	smoothelin [Source:HGNC Symbol;Acc:HGNC:11126]	11.6205	9.56532	5.39715	3.79005	3.45829	5.28257
EHBP1L1	ENSG00000173442	1.11805	1.11805	0.000384831	0.0486191	up	11:+:65576038-65592650	11:+:65576038-65592650	ENSG00000173442	254102	Q8N3D4	EHBP1L1	EH domain binding protein 1 like 1 [Source:HGNC Symbol;Acc:HGNC:30682]	10.0924	9.55191	6.92764	3.69487	3.67807	4.15309
HRAS	ENSG00000174775	1.6161	1.6161	0.0130386	0.0771287	up	11:-:532242-537287	11:-:532242-537287	ENSG00000174775	3265	X5D945	HRAS	HRas proto-oncogene, GTPase [Source:HGNC Symbol;Acc:HGNC:5173]	15.0103	9.54864	4.05204	1.57178	1.63753	4.07331
RIPOR1	ENSG00000039523	1.51365	1.51365	0.000905768	0.0486191	up	16:+:67518418-67546788	16:+:67518418-67546788	ENSG00000039523	79567	Q6ZS17	RIPOR1	RHO family interacting cell polarization regulator 1 [Source:HGNC Symbol;Acc:HGNC:25836]	9.36848	9.52238	5.15219	1.98555	2.13892	3.43101
PTPN23	ENSG00000076201	1.30752	1.30752	0.00215411	0.0486191	up	3:+:47381011-47413441	3:+:47381011-47413441	ENSG00000076201	25930	Q9H3S7	PTPN23	protein tyrosine phosphatase, non-receptor type 23 [Source:HGNC Symbol;Acc:HGNC:14406]	7.49441	9.51709	4.89693	2.27983	1.78602	3.76089
NMRAL1	ENSG00000153406	1.41966	1.41966	0.0077837	0.0633577	up	16:-:4461680-4495763	16:-:4461680-4495763	ENSG00000153406	57407	Q9HBL8	NMRAL1	NmrA like redox sensor 1 [Source:HGNC Symbol;Acc:HGNC:24987]	11.6537	9.51229	4.41516	2.15831	1.68301	4.02167
TSPO	ENSG00000100300	2.80459	2.80459	0.00488235	0.054684	up	22:+:43151514-43163242	22:+:43151514-43163242	ENSG00000100300	706	O76068	TSPO	translocator protein [Source:HGNC Symbol;Acc:HGNC:1158]	15.002	9.51118	2.30252	0.71799	0.65689	1.26051
MFNG	ENSG00000100060	1.46889	1.46889	0.0098048	0.0692821	up	22:-:37469063-37486401	22:-:37469063-37486401	ENSG00000100060	4242	O00587	MFNG	MFNG O-fucosylpeptide 3-beta-N-acetylglucosaminyltransferase [Source:HGNC Symbol;Acc:HGNC:7038]	12.2734	9.51047	4.08817	1.68093	1.99605	3.79475
AGPAT2	ENSG00000169692	2.91135	2.91135	0.0044269	0.0531929	up	9:-:136673143-136687423	9:-:136673143-136687423	ENSG00000169692	10555	A0A024R8I7	AGPAT2	1-acylglycerol-3-phosphate O-acyltransferase 2 [Source:HGNC Symbol;Acc:HGNC:325]	16.9252	9.4975	3.02076	0.7645	0.46904	1.92008
ETV4	ENSG00000175832	1.4241	1.4241	0.0043465	0.053114	up	17:-:43527844-43579620	17:-:43527844-43579620	ENSG00000175832	2118	P43268	ETV4	ETS variant 4 [Source:HGNC Symbol;Acc:HGNC:3493]	11.2343	9.48302	4.79877	2.0426	1.85484	3.99295
TCOF1	ENSG00000070814	1.18167	1.18167	0.0065936	0.059069	up	5:+:150357639-150400308	5:+:150357639-150400308	ENSG00000070814	6949	Q13428	TCOF1	treacle ribosome biogenesis factor 1 [Source:HGNC Symbol;Acc:HGNC:11654]	9.00564	9.47659	4.93432	2.66999	2.54325	4.77168
POR	ENSG00000127948	1.48846	1.48846	0.00356235	0.0512394	up	7:+:75899200-75986855	7:+:75899200-75986855	ENSG00000127948	5447	P16435	POR	cytochrome p450 oxidoreductase [Source:HGNC Symbol;Acc:HGNC:9208]	10.7139	9.47544	4.53452	2.25796	1.87652	3.48612
SNAPC2	ENSG00000104976	2.09533	2.09533	0.018099	0.0914637	up	19:+:7920316-7923250	19:+:7920316-7923250	ENSG00000104976	6618	Q13487	SNAPC2	small nuclear RNA activating complex polypeptide 2 [Source:HGNC Symbol;Acc:HGNC:11135]	16.1717	9.45214	2.81718	1.01718	0.89955	3.34442
ZNF581	ENSG00000171425	1.03492	1.03492	0.0319138	0.124335	up	19:+:55635459-55645622	19:+:55635459-55645622	ENSG00000171425	51545	Q9P0T4	ZNF581	zinc finger protein 581 [Source:HGNC Symbol;Acc:HGNC:25017]	14.4092	9.44564	4.67834	3.04051	2.39656	5.03378
DCXR	ENSG00000169738	1.38068	1.38068	0.0254134	0.108677	up	17:-:82035136-82037732	17:-:82035136-82037732	ENSG00000169738	51181	Q7Z4W1	DCXR	dicarbonyl and L-xylulose reductase [Source:HGNC Symbol;Acc:HGNC:18985]	17.2563	9.41749	4.24335	2.42825	1.8918	4.39592
VRK1	ENSG00000100749	-1.02978636351781	1.02979	0.000378327	0.0486191	down	14:+:96797304-96931722	14:+:96797304-96931722	ENSG00000100749	7443	Q99986	VRK1	vaccinia related kinase 1 [Source:HGNC Symbol;Acc:HGNC:12718]	9.90957	9.40144	11.6541	19.9773	21.3906	17.3386
SEMA6B	ENSG00000167680	2.06902	2.06902	0.000919461	0.0486191	up	19:-:4542593-4559808	19:-:4542593-4559808	ENSG00000167680	10501	Q9H3T3	SEMA6B	semaphorin 6B [Source:HGNC Symbol;Acc:HGNC:10739]	10.617	9.39802	4.44093	1.20882	1.09589	2.68977
IFI35	ENSG00000068079	1.75068	1.75068	0.000775381	0.0486191	up	17:+:43006725-43014456	17:+:43006725-43014456	ENSG00000068079	3430	P80217	IFI35	interferon induced protein 35 [Source:HGNC Symbol;Acc:HGNC:5399]	10.4711	9.36974	5.04256	2.03433	1.19682	2.67934
AP1B1	ENSG00000100280	1.42168	1.42168	0.00135963	0.0486191	up	22:-:29327680-29423179	22:-:29327680-29423179	ENSG00000100280	162	Q10567	AP1B1	adaptor related protein complex 1 beta 1 subunit [Source:HGNC Symbol;Acc:HGNC:554]	10.2251	9.33946	5.51329	2.52784	2.08291	3.97283
TCF25	ENSG00000141002	1.08003	1.08003	0.00883323	0.0664836	up	16:+:89873570-89913627	16:+:89873570-89913627	ENSG00000141002	22980	Q9BQ70	TCF25	transcription factor 25 [Source:HGNC Symbol;Acc:HGNC:29181]	9.93921	9.29464	5.32002	3.04347	2.66749	5.34886
CLSPN	ENSG00000092853	-1.00725918616725	1.00726	0.000112541	0.0471559	down	1:-:35720218-35769967	1:-:35720218-35769967	ENSG00000092853	63967	Q9HAW4	CLSPN	claspin [Source:HGNC Symbol;Acc:HGNC:19715]	8.35259	9.28429	10.9569	19.5909	19.139	17.9442
DDX54	ENSG00000123064	2.1394	2.1394	0.0023417	0.0486191	up	12:-:113157174-113185479	12:-:113157174-113185479	ENSG00000123064	79039	Q8TDD1	DDX54	DEAD-box helicase 54 [Source:HGNC Symbol;Acc:HGNC:20084]	12.239	9.2708	3.86915	1.33548	0.9659	2.47129
MRPS34	ENSG00000074071	1.44438	1.44438	0.0105271	0.0712285	up	16:-:1771890-1773155	16:-:1771890-1773155	ENSG00000074071	65993	P82930	MRPS34	mitochondrial ribosomal protein S34 [Source:HGNC Symbol;Acc:HGNC:16618]	17.1382	9.2352	5.04361	2.05495	2.30628	4.03214
PMPCA	ENSG00000165688	1.01836	1.01836	0.00885058	0.0664847	up	9:+:136410570-136423761	9:+:136410570-136423761	ENSG00000165688	23203	Q10713	PMPCA	peptidase, mitochondrial processing alpha subunit [Source:HGNC Symbol;Acc:HGNC:18667]	11.2182	9.23192	5.39181	3.48751	3.28459	4.83761
CHID1	ENSG00000177830	1.3733	1.3733	0.00429982	0.0530324	up	11:-:867860-915058	11:-:867860-915058	ENSG00000177830	66005	Q9BWS9	CHID1	chitinase domain containing 1 [Source:HGNC Symbol;Acc:HGNC:28474]	11.1916	9.20687	4.94537	2.71054	1.99182	3.99338
VPS18	ENSG00000104142	1.67507	1.67507	0.00104607	0.0486191	up	15:+:40894430-40903975	15:+:40894430-40903975	ENSG00000104142	57617	A0A024R9R3	VPS18	VPS18, CORVET/HOPS core subunit [Source:HGNC Symbol;Acc:HGNC:15972]	10.1391	9.19588	4.55072	1.60236	1.7079	2.79769
ENTPD6	ENSG00000197586	1.2385	1.2385	0.0065729	0.0590138	up	20:+:25195693-25226729	20:+:25195693-25226729	ENSG00000197586	955	O75354	ENTPD6	ectonucleoside triphosphate diphosphohydrolase 6 (putative) [Source:HGNC Symbol;Acc:HGNC:3368]	10.9568	9.18562	4.83111	2.46684	2.4169	4.24287
FRMD8	ENSG00000126391	1.29453	1.29453	0.00777098	0.0633577	up	11:+:65386599-65413525	11:+:65386599-65413525	ENSG00000126391	83786	Q9BZ67	FRMD8	FERM domain containing 8 [Source:HGNC Symbol;Acc:HGNC:25462]	12.3199	9.17806	5.03754	2.5939	2.06143	4.50947
FDXR	ENSG00000161513	1.11525	1.11525	0.0274054	0.113501	up	17:-:74862497-74873031	17:-:74862497-74873031	ENSG00000161513	2232	A0A0C4DFN8	FDXR	ferredoxin reductase [Source:HGNC Symbol;Acc:HGNC:3642]	12.3513	9.17036	4.04783	2.39852	2.51507	4.45147
VPS37C	ENSG00000167987	1.47341	1.47341	0.00326106	0.0504625	up	11:-:61130256-61161617	11:-:61130256-61161617	ENSG00000167987	55048	A5D8V6	VPS37C	VPS37C, ESCRT-I subunit [Source:HGNC Symbol;Acc:HGNC:26097]	10.8498	9.16518	4.57609	1.91606	1.84567	3.52804
TSEN34	ENSG00000170892	1.05781	1.05781	0.0413363	0.145025	up	19:+:54189938-54194536	19:+:54189938-54194536	ENSG00000170892	79042	Q9BSV6	TSEN34	tRNA splicing endonuclease subunit 34 [Source:HGNC Symbol;Acc:HGNC:15506]	15.6688	9.14102	4.54289	3.13565	3.17459	4.62971
PIGT	ENSG00000124155	1.21833	1.21833	0.00328766	0.0504625	up	20:+:45416067-45456934	20:+:45416067-45456934	ENSG00000124155	51604	Q969N2	PIGT	phosphatidylinositol glycan anchor biosynthesis class T [Source:HGNC Symbol;Acc:HGNC:14938]	10.4895	9.1408	5.68502	3.31517	2.80109	4.87043
QTRT1	ENSG00000213339	2.16907	2.16907	0.00428922	0.0530324	up	19:+:10701430-10713437	19:+:10701430-10713437	ENSG00000213339	81890	Q71RF8	QTRT1	queuine tRNA-ribosyltransferase catalytic subunit 1 [Source:HGNC Symbol;Acc:HGNC:23797]	14.0128	9.08932	3.59612	1.15415	0.98347	2.54771
EXOSC5	ENSG00000077348	3.29617	3.29617	0.00177914	0.0486191	up	19:-:41386374-41397479	19:-:41386374-41397479	ENSG00000077348	56915	Q9NQT4	EXOSC5	exosome component 5 [Source:HGNC Symbol;Acc:HGNC:24662]	13.2416	9.05458	3.41129	0.29561	0.4534	1.92133
MAPK3	ENSG00000102882	1.20408	1.20408	0.00347326	0.0510741	up	16:-:30114105-30123506	16:-:30114105-30123506	ENSG00000102882	5595	L7RXH5	MAPK3	mitogen-activated protein kinase 3 [Source:HGNC Symbol;Acc:HGNC:6877]	10.7984	8.98117	5.46476	2.95218	2.05335	4.24892
SEMA4B	ENSG00000185033	1.6154	1.6154	0.00191672	0.0486191	up	15:+:90160604-90229679	15:+:90160604-90229679	ENSG00000185033	10509	J3KNP4	SEMA4B	semaphorin 4B [Source:HGNC Symbol;Acc:HGNC:10730]	10.0669	8.95954	4.66592	1.84426	1.66114	3.47244
MOGS	ENSG00000115275	1.35464	1.35464	0.00315163	0.0501414	up	2:-:74461057-74465410	2:-:74461057-74465410	ENSG00000115275	7841	Q13724	MOGS	mannosyl-oligosaccharide glucosidase [Source:HGNC Symbol;Acc:HGNC:24862]	10.2967	8.92969	4.84998	1.88716	2.06877	3.80298
VARS	ENSG00000204394	1.12571	1.12571	0.00544537	0.0564172	up	6:-:31777518-31795953	6:-:31777518-31795953	ENSG00000204394	7407	A0A024RCN6	VARS	valyl-tRNA synthetase [Source:HGNC Symbol;Acc:HGNC:12651]	10.2009	8.91402	5.12525	3.1013	2.44081	4.4087
UBXN6	ENSG00000167671	2.10718	2.10718	0.0026613	0.0489343	up	19:-:4444999-4457822	19:-:4444999-4457822	ENSG00000167671	80700	Q9BZV1	UBXN6	UBX domain protein 6 [Source:HGNC Symbol;Acc:HGNC:14928]	12.4441	8.90987	3.56042	1.29248	1.19372	2.03498
CUEDC1	ENSG00000180891	1.2047	1.2047	0.00738538	0.0619203	up	17:-:57861243-57955323	17:-:57861243-57955323	ENSG00000180891	404093	Q9NWM3	CUEDC1	CUE domain containing 1 [Source:HGNC Symbol;Acc:HGNC:31350]	10.4752	8.89558	4.60545	2.49428	2.3388	4.09137
ANLN	ENSG00000011426	-1.31113411836896	1.31113	0.000263963	0.0486191	down	7:+:36389806-36453791	7:+:36389806-36453791	ENSG00000011426	54443	A0A024RA49	ANLN	anillin actin binding protein [Source:HGNC Symbol;Acc:HGNC:14082]	6.47521	8.88604	11.9132	21.5742	22.9676	20.2238
SAMD1	ENSG00000141858	1.04061	1.04061	0.0162184	0.086169	up	19:-:14087840-14091036	19:-:14087840-14091036	ENSG00000141858	90378	Q6SPF0	SAMD1	sterile alpha motif domain containing 1 [Source:HGNC Symbol;Acc:HGNC:17958]	12.2505	8.88439	4.71039	2.59971	2.75768	4.29059
TARBP2	ENSG00000139546	1.5296	1.5296	0.0102271	0.0703666	up	12:+:53500921-53506431	12:+:53500921-53506431	ENSG00000139546	6895	Q15633	TARBP2	TARBP2, RISC loading complex RNA binding subunit [Source:HGNC Symbol;Acc:HGNC:11569]	12.0891	8.87387	3.72323	1.6804	1.73202	3.37633
ZER1	ENSG00000160445	1.1176	1.1176	0.00433365	0.0531036	up	9:-:128729786-128772414	9:-:128729786-128772414	ENSG00000160445	10444	Q7Z7L7	ZER1	zyg-11 related cell cycle regulator [Source:HGNC Symbol;Acc:HGNC:30960]	8.62871	8.86694	4.76238	2.26473	2.35437	4.07344
HDGFL2	ENSG00000167674	1.54665	1.54665	0.0101994	0.0702829	up	19:+:4472287-4502211	19:+:4472287-4502211	ENSG00000167674	84717	Q7Z4V5	HDGFL2	HDGF like 2 [Source:HGNC Symbol;Acc:HGNC:14680]	12.2426	8.85547	3.6721	1.79055	1.6609	3.23729
CDR2L	ENSG00000109089	1.08745	1.08745	0.0160161	0.0854847	up	17:+:74987632-75005800	17:+:74987632-75005800	ENSG00000109089	30850	Q86X02	CDR2L	cerebellar degeneration related protein 2 like [Source:HGNC Symbol;Acc:HGNC:29999]	12.7065	8.84639	4.9669	3.04768	2.43268	4.79012
C16orf91	ENSG00000174109	1.29396	1.29396	0.0209373	0.0976682	up	16:-:1419744-1420800	16:-:1419744-1420800	ENSG00000174109	283951	Q4G0I0	C16orf91	chromosome 16 open reading frame 91 [Source:HGNC Symbol;Acc:HGNC:27558]	14.3701	8.84361	3.88984	1.97667	2.1276	3.77647
SYMPK	ENSG00000125755	1.33632	1.33632	0.00125384	0.0486191	up	19:-:45815410-45863290	19:-:45815410-45863290	ENSG00000125755	8189	Q92797	SYMPK	symplekin [Source:HGNC Symbol;Acc:HGNC:22935]	8.97978	8.80026	5.22979	2.36423	2.55506	3.73555
CLUH	ENSG00000132361	1.96354	1.96354	0.00245805	0.0487464	up	17:-:2689386-2712663	17:-:2689386-2712663	ENSG00000132361	23277	O75153	CLUH	clustered mitochondria homolog [Source:HGNC Symbol;Acc:HGNC:29094]	9.55194	8.77174	3.5532	1.21121	1.09185	2.56421
PHGDH	ENSG00000092621	1.1836	1.1836	0.00313093	0.0501414	up	1:+:119648411-119744226	1:+:119648411-119744226	ENSG00000092621	26227	O43175	PHGDH	phosphoglycerate dehydrogenase [Source:HGNC Symbol;Acc:HGNC:8923]	10.3545	8.75367	5.46867	3.26304	2.65342	4.27816
NCLN	ENSG00000125912	2.85383	2.85383	0.0019525	0.0486191	up	19:+:3185563-3209575	19:+:3185563-3209575	ENSG00000125912	56926	Q969V3	NCLN	nicalin [Source:HGNC Symbol;Acc:HGNC:26923]	14.3872	8.74323	3.4529	0.71115	0.55212	1.80884
UBTD1	ENSG00000165886	3.56504	3.56504	0.00101998	0.0486191	up	10:+:97498868-97571209	10:+:97498868-97571209	ENSG00000165886	80019	Q9HAC8	UBTD1	ubiquitin domain containing 1 [Source:HGNC Symbol;Acc:HGNC:25683]	15.3475	8.72403	3.03489	0.41898	0.39547	0.94857
FLNC	ENSG00000128591	1.93721	1.93721	0.000478925	0.0486191	up	7:+:128830377-128859274	7:+:128830377-128859274	ENSG00000128591	2318	Q14315	FLNC	filamin C [Source:HGNC Symbol;Acc:HGNC:3756]	7.90914	8.68862	4.32117	1.26199	1.21774	2.52273
ELOF1	ENSG00000130165	1.54761	1.54761	0.00318168	0.0501414	up	19:-:11551147-11559236	19:-:11551147-11559236	ENSG00000130165	84337	P60002	ELOF1	elongation factor 1 homolog [Source:HGNC Symbol;Acc:HGNC:28691]	13.0832	8.68485	4.92639	2.08177	2.06134	3.2704
LSS	ENSG00000160285	1.0289	1.0289	0.0196983	0.0947368	up	21:-:46188141-46228824	21:-:46188141-46228824	ENSG00000160285	4047	B2R694	LSS	lanosterol synthase [Source:HGNC Symbol;Acc:HGNC:6708]	9.2453	8.67957	4.06753	2.81066	2.45456	4.44923
PRIM1	ENSG00000198056	-1.12944316195806	1.12944	0.000188663	0.0486191	down	12:-:56731596-56752373	12:-:56731596-56752373	ENSG00000198056	5557	P49642	PRIM1	DNA primase subunit 1 [Source:HGNC Symbol;Acc:HGNC:9369]	8.39024	8.67862	9.93538	17.1694	19.0098	16.2468
ENC1	ENSG00000171617	-1.06444222651223	1.06444	0.00014721	0.0477109	down	5:-:74627406-74641424	5:-:74627406-74641424	ENSG00000171617	8507	Q53XS2	ENC1	ectodermal-neural cortex 1 [Source:HGNC Symbol;Acc:HGNC:3345]	7.15314	8.64716	9.93884	17.9271	18.6383	16.1698
TMEM189	ENSG00000240849	1.01786	1.01786	0.0106904	0.0715597	up	20:-:50118254-50153734	20:-:50118254-50153734	ENSG00000240849	387521	A5PLL7	TMEM189	transmembrane protein 189 [Source:HGNC Symbol;Acc:HGNC:16735]	11.5111	8.63888	5.36337	3.47324	3.23253	4.96505
MINK1	ENSG00000141503	1.1012	1.1012	0.00192413	0.0486191	up	17:+:4833388-4898061	17:+:4833388-4898061	ENSG00000141503	50488	Q8N4C8	MINK1	misshapen like kinase 1 [Source:HGNC Symbol;Acc:HGNC:17565]	7.52102	8.59785	5.23379	2.60248	2.50291	4.18178
VPS37B	ENSG00000139722	1.48573	1.48573	0.00552483	0.0564977	up	12:-:122865328-122896444	12:-:122865328-122896444	ENSG00000139722	79720	A0A024RBU0	VPS37B	VPS37B, ESCRT-I subunit [Source:HGNC Symbol;Acc:HGNC:25754]	10.9823	8.59689	3.93938	1.92111	2.03997	2.99025
TSTA3	ENSG00000104522	1.1844	1.1844	0.00251187	0.0487464	up	8:-:143612618-143618048	8:-:143612618-143618048	ENSG00000104522	7264	A0A140VKC8	TSTA3	tissue specific transplantation antigen P35B [Source:HGNC Symbol;Acc:HGNC:12390]	9.6482	8.59309	5.0732	2.24666	2.43701	3.81259
SPATA20	ENSG00000006282	2.00178	2.00178	0.00275131	0.0490943	up	17:+:50543058-50555852	17:+:50543058-50555852	ENSG00000006282	64847	Q8TB22	SPATA20	spermatogenesis associated 20 [Source:HGNC Symbol;Acc:HGNC:26125]	11.2348	8.58131	3.62368	1.37019	1.02183	2.41562
MICALL1	ENSG00000100139	1.23875	1.23875	0.00433837	0.0531036	up	22:+:37905657-37942822	22:+:37905657-37942822	ENSG00000100139	85377	Q8N3F8	MICALL1	MICAL like 1 [Source:HGNC Symbol;Acc:HGNC:29804]	9.24604	8.55779	4.77151	2.32165	2.00658	4.18486
DGCR6L	ENSG00000128185	2.243	2.243	0.012753	0.0764474	up	22:-:20314276-20320080	22:-:20314276-20320080	ENSG00000128185	85359	Q9BY27	DGCR6L	DiGeorge syndrome critical region gene 6 like [Source:HGNC Symbol;Acc:HGNC:18551]	16.2457	8.55278	2.63917	1.00055	0.77951	2.52416
ULK3	ENSG00000140474	1.09284	1.09284	0.00587597	0.0571822	up	15:-:74836116-74843346	15:-:74836116-74843346	ENSG00000140474	25989	Q6PHR2	ULK3	unc-51 like kinase 3 [Source:HGNC Symbol;Acc:HGNC:19703]	9.50103	8.54025	4.73529	2.5646	2.15869	4.03493
TAOK2	ENSG00000149930	1.01622	1.01622	0.00220389	0.0486191	up	16:+:29973641-29992261	16:+:29973641-29992261	ENSG00000149930	9344	Q9UL54	TAOK2	TAO kinase 2 [Source:HGNC Symbol;Acc:HGNC:16835]	8.14402	8.51529	5.24524	3.19892	2.94206	4.08527
TRIM8	ENSG00000171206	1.08734	1.08734	0.0136634	0.0787843	up	10:+:102642310-102660680	10:+:102642310-102660680	ENSG00000171206	81603	Q9BZR9	TRIM8	tripartite motif containing 8 [Source:HGNC Symbol;Acc:HGNC:15579]	12.178	8.50478	4.95791	3.38815	3.111	4.6073
SLC16A3	ENSG00000141526	2.6723	2.6723	0.00161408	0.0486191	up	17:+:82228397-82261129	17:+:82228397-82261129	ENSG00000141526	9123	O15427	SLC16A3	solute carrier family 16 member 3 [Source:HGNC Symbol;Acc:HGNC:10924]	9.88969	8.49365	2.89493	0.59292	0.66254	1.60118
PLA2G4A	ENSG00000116711	-1.17480393233521	1.1748	0.000405194	0.0486191	down	1:+:186828953-186988981	1:+:186828953-186988981	ENSG00000116711	5321	P47712	PLA2G4A	phospholipase A2 group IVA [Source:HGNC Symbol;Acc:HGNC:9035]	7.88786	8.48263	11.282	20.4057	19.3404	17.0176
KIF11	ENSG00000138160	-1.36477328593991	1.36477	0.000153102	0.0480825	down	10:+:92593286-92655395	10:+:92593286-92655395	ENSG00000138160	3832	P52732	KIF11	kinesin family member 11 [Source:HGNC Symbol;Acc:HGNC:6388]	6.10864	8.47797	10.3296	21.0993	21.3667	18.8354
HPS1	ENSG00000107521	1.19435	1.19435	0.00259823	0.0488384	up	10:-:98416198-98446947	10:-:98416198-98446947	ENSG00000107521	3257	Q92902	HPS1	HPS1, biogenesis of lysosomal organelles complex 3 subunit 1 [Source:HGNC Symbol;Acc:HGNC:5163]	10.6599	8.47212	5.44849	2.87307	2.44997	4.01946
AGTRAP	ENSG00000177674	2.81546	2.81546	0.00289415	0.0495509	up	1:+:11736084-11754802	1:+:11736084-11754802	ENSG00000177674	57085	Q6RW13	AGTRAP	angiotensin II receptor associated protein [Source:HGNC Symbol;Acc:HGNC:13539]	15.8782	8.44984	3.52297	0.74514	0.53105	2.10452
BOP1	ENSG00000261236	2.57563	2.57563	0.00444775	0.0531929	up	8:-:144262102-144291370	8:-:144262102-144291370	ENSG00000261236	23246	Q14137	BOP1	block of proliferation 1 [Source:HGNC Symbol;Acc:HGNC:15519]	12.7771	8.43193	3.04615	0.7546	0.52954	2.33711
LY6E	ENSG00000160932	2.09337	2.09337	0.00962456	0.0689776	up	8:+:143017982-143023832	8:+:143017982-143023832	ENSG00000160932	4061	Q16553	LY6E	lymphocyte antigen 6 family member E [Source:HGNC Symbol;Acc:HGNC:6727]	15.47	8.42669	3.1725	0.99968	1.06481	2.75841
ZNF282	ENSG00000170265	1.74871	1.74871	0.00238386	0.0487464	up	7:+:149195485-149226248	7:+:149195485-149226248	ENSG00000170265	8427	A0A090N8Y3	ZNF282	zinc finger protein 282 [Source:HGNC Symbol;Acc:HGNC:13076]	11.4894	8.42198	4.10637	1.47787	1.52586	2.68866
CRYBG3	ENSG00000080200	-1.06279966172331	1.0628	0.045712	0.154194	down	3:+:97822040-97944963	3:+:97822040-97944963	ENSG00000080200	131544	Q68DQ2	CRYBG3	crystallin beta-gamma domain containing 3 [Source:HGNC Symbol;Acc:HGNC:34427]	3.02745	8.41454	13.1208	14.8009	15.8753	12.8279
ITPK1	ENSG00000100605	1.62662	1.62662	0.00395607	0.0524521	up	14:-:92936914-93116320	14:-:92936914-93116320	ENSG00000100605	3705	Q13572	ITPK1	inositol-tetrakisphosphate 1-kinase [Source:HGNC Symbol;Acc:HGNC:6177]	11.5567	8.36102	4.46012	1.96164	1.49196	3.59456
DDX49	ENSG00000105671	1.9326	1.9326	0.00348759	0.0511153	up	19:+:18919675-18928633	19:+:18919675-18928633	ENSG00000105671	54555	Q9Y6V7	DDX49	DEAD-box helicase 49 [Source:HGNC Symbol;Acc:HGNC:18684]	10.0296	8.35924	2.97622	1.20645	0.99096	1.99858
C11orf24	ENSG00000171067	1.43184	1.43184	0.0023994	0.0487464	up	11:-:68261335-68272001	11:-:68261335-68272001	ENSG00000171067	53838	Q96F05	C11orf24	chromosome 11 open reading frame 24 [Source:HGNC Symbol;Acc:HGNC:1174]	9.80788	8.35609	4.23249	1.98557	1.70019	2.92992
UBAC1	ENSG00000130560	1.05489	1.05489	0.0163391	0.0864651	up	9:-:135932969-135961380	9:-:135932969-135961380	ENSG00000130560	10422	A0A140VK64	UBAC1	UBA domain containing 1 [Source:HGNC Symbol;Acc:HGNC:30221]	11.9981	8.34426	4.73692	3.21147	2.20811	4.16472
TFPT	ENSG00000105619	1.82085	1.82085	0.00243084	0.0487464	up	19:-:54107013-54115675	19:-:54107013-54115675	ENSG00000105619	29844	P0C1Z6	TFPT	TCF3 fusion partner [Source:HGNC Symbol;Acc:HGNC:13630]	11.1786	8.33863	3.72513	1.59627	1.08817	2.30559
SCARF1	ENSG00000074660	2.02477	2.02477	0.00448423	0.0532792	up	17:-:1633858-1645747	17:-:1633858-1645747	ENSG00000074660	8578	Q14162	SCARF1	scavenger receptor class F member 1 [Source:HGNC Symbol;Acc:HGNC:16820]	11.9471	8.33695	3.47882	1.38537	0.88396	2.53347
DPP7	ENSG00000176978	3.55151	3.55151	0.00307451	0.0501414	up	9:-:137110542-137115177	9:-:137110542-137115177	ENSG00000176978	29952	Q9UHL4	DPP7	dipeptidyl peptidase 7 [Source:HGNC Symbol;Acc:HGNC:14892]	14.5014	8.33326	2.448	0.42894	0.21931	1.30073
DTL	ENSG00000143476	-1.123898775724	1.1239	0.000409245	0.0486191	down	1:+:212035553-212107400	1:+:212035553-212107400	ENSG00000143476	51514	Q9NZJ0	DTL	denticleless E3 ubiquitin protein ligase homolog [Source:HGNC Symbol;Acc:HGNC:30288]	6.57922	8.32828	10.6043	18.4766	17.8295	16.4811
SDC1	ENSG00000115884	1.03571	1.03571	0.0210906	0.0981372	up	2:-:20200797-20225433	2:-:20200797-20225433	ENSG00000115884	6382	P18827	SDC1	syndecan 1 [Source:HGNC Symbol;Acc:HGNC:10658]	12.0105	8.29447	4.27824	2.92119	2.67426	3.79621
PIEZO1	ENSG00000103335	1.5936	1.5936	0.00197099	0.0486191	up	16:-:88715338-88785220	16:-:88715338-88785220	ENSG00000103335	9780	Q92508	PIEZO1	piezo type mechanosensitive ion channel component 1 [Source:HGNC Symbol;Acc:HGNC:28993]	7.84502	8.26428	3.70406	1.80159	1.53351	2.63692
TBRG4	ENSG00000136270	1.42886	1.42886	0.00356915	0.0512394	up	7:-:45100100-45112047	7:-:45100100-45112047	ENSG00000136270	9238	Q969Z0	TBRG4	transforming growth factor beta regulator 4 [Source:HGNC Symbol;Acc:HGNC:17443]	10.6529	8.26117	4.60103	2.04657	1.87956	3.59739
ISG15	ENSG00000187608	2.77903	2.77903	0.00713341	0.0610189	up	1:+:1001138-1014541	1:+:1001138-1014541	ENSG00000187608	9636	P05161	ISG15	ISG15 ubiquitin-like modifier [Source:HGNC Symbol;Acc:HGNC:4053]	6.99101	8.26013	1.56268	0.40858	0.29842	1.31706
FASTK	ENSG00000164896	2.36665	2.36665	0.00295338	0.0495954	up	7:-:151076593-151080866	7:-:151076593-151080866	ENSG00000164896	10922	Q14296	FASTK	Fas activated serine/threonine kinase [Source:HGNC Symbol;Acc:HGNC:24676]	13.0505	8.19353	3.14832	0.867	0.90132	1.78626
CXXC1	ENSG00000154832	1.64602	1.64602	0.00369958	0.0515758	up	18:-:50282343-50288304	18:-:50282343-50288304	ENSG00000154832	30827	Q9P0U4	CXXC1	CXXC finger protein 1 [Source:HGNC Symbol;Acc:HGNC:24343]	10.3169	8.16154	3.72561	1.69314	1.28872	2.71022
MRPL36	ENSG00000171421	1.16645	1.16645	0.014392	0.0809642	up	5:-:1798386-1801366	5:-:1798386-1801366	ENSG00000171421	64979	Q9P0J6	MRPL36	mitochondrial ribosomal protein L36 [Source:HGNC Symbol;Acc:HGNC:14490]	14.2107	8.12921	4.58806	2.68208	2.41988	3.36655
TIMM13	ENSG00000099800	3.19742	3.19742	0.00193163	0.0486191	up	19:-:2425624-2427894	19:-:2425624-2427894	ENSG00000099800	26517	Q9Y5L4	TIMM13	translocase of inner mitochondrial membrane 13 [Source:HGNC Symbol;Acc:HGNC:11816]	15.3432	8.12573	2.90719	0.44588	0.54142	1.23031
GTPBP6	ENSG00000178605	1.97016	1.97016	0.00350844	0.0511153	up	X:-:304529-318819	X:-:304529-318819	ENSG00000178605	8225	O43824	GTPBP6	GTP binding protein 6 (putative) [Source:HGNC Symbol;Acc:HGNC:30189]	9.80117	8.12221	2.87709	1.00171	1.04325	1.94731
PPP1R9B	ENSG00000108819	1.44287	1.44287	0.00106208	0.0486191	up	17:-:50133735-50150630	17:-:50133735-50150630	ENSG00000108819	84687	Q96SB3	PPP1R9B	protein phosphatase 1 regulatory subunit 9B [Source:HGNC Symbol;Acc:HGNC:9298]	8.97097	8.11636	4.83035	1.77817	1.72669	3.30079
CDK2AP2	ENSG00000167797	1.96178	1.96178	0.0146789	0.0817585	up	11:-:67506497-67508649	11:-:67506497-67508649	ENSG00000167797	10263	Q6IAV4	CDK2AP2	cyclin dependent kinase 2 associated protein 2 [Source:HGNC Symbol;Acc:HGNC:30833]	15.546	8.09579	3.49462	1.52502	0.7797	3.41981
NOSIP	ENSG00000142546	1.00846	1.00846	0.0284048	0.115783	up	19:-:49555711-49590262	19:-:49555711-49590262	ENSG00000142546	51070	Q9Y314	NOSIP	nitric oxide synthase interacting protein [Source:HGNC Symbol;Acc:HGNC:17946]	11.4645	8.06437	3.99102	2.75689	2.59404	4.02535
MTG2	ENSG00000101181	1.58825	1.58825	0.00272231	0.0489343	up	20:+:62183029-62203568	20:+:62183029-62203568	ENSG00000101181	26164	Q9H4K7	MTG2	mitochondrial ribosome associated GTPase 2 [Source:HGNC Symbol;Acc:HGNC:16239]	8.61532	8.06033	3.81017	1.36163	1.42471	3.01347
USE1	ENSG00000053501	1.69348	1.69348	0.00750874	0.0624564	up	19:+:17215346-17219829	19:+:17215346-17219829	ENSG00000053501	55850	Q9NZ43	USE1	unconventional SNARE in the ER 1 [Source:HGNC Symbol;Acc:HGNC:30882]	11.1855	8.0556	3.31997	1.49274	1.06385	2.81804
INTS11	ENSG00000127054	1.47641	1.47641	0.00352592	0.0512062	up	1:-:1311585-1324691	1:-:1311585-1324691	ENSG00000127054	54973	A0A024R0F2	INTS11	integrator complex subunit 11 [Source:HGNC Symbol;Acc:HGNC:26052]	9.71729	8.04926	4.12502	1.93977	1.81935	3.24834
STARD3	ENSG00000131748	1.12838	1.12838	0.00226317	0.0486191	up	17:+:39637065-39663484	17:+:39637065-39663484	ENSG00000131748	10948	Q14849	STARD3	StAR related lipid transfer domain containing 3 [Source:HGNC Symbol;Acc:HGNC:17579]	9.07795	8.03567	5.09568	2.62126	2.26631	3.86795
KIAA0930	ENSG00000100364	1.62427	1.62427	0.000841924	0.0486191	up	22:-:45190338-45240769	22:-:45190338-45240769	ENSG00000100364	23313	Q6ICG6	KIAA0930	KIAA0930 [Source:HGNC Symbol;Acc:HGNC:1314]	9.29767	8.02169	4.5648	1.82196	1.79569	2.87505
CRELD1	ENSG00000163703	1.14862	1.14862	0.00147919	0.0486191	up	3:+:9933822-9945413	3:+:9933822-9945413	ENSG00000163703	78987	A0A024R2G1	CRELD1	cysteine rich with EGF like domains 1 [Source:HGNC Symbol;Acc:HGNC:14630]	7.9987	7.93417	4.56813	2.28488	2.20245	3.02693
P3H3	ENSG00000110811	2.08371	2.08371	0.00537529	0.0563237	up	12:+:6828410-6839851	12:+:6828410-6839851	ENSG00000110811	10536	Q8IVL6	P3H3	prolyl 3-hydroxylase 3 [Source:HGNC Symbol;Acc:HGNC:19318]	11.4737	7.93371	2.87945	0.95601	1.002	2.0986
KIAA1522	ENSG00000162522	1.31421	1.31421	0.000511908	0.0486191	up	1:+:32741885-32774970	1:+:32741885-32774970	ENSG00000162522	57648	Q9P206	KIAA1522	KIAA1522 [Source:HGNC Symbol;Acc:HGNC:29301]	8.48499	7.91424	5.31853	2.16612	2.07357	3.45447
TNIP2	ENSG00000168884	1.5625	1.5625	0.00544022	0.0564172	up	4:-:2741648-2756376	4:-:2741648-2756376	ENSG00000168884	79155	Q8NFZ5	TNIP2	TNFAIP3 interacting protein 2 [Source:HGNC Symbol;Acc:HGNC:19118]	11.4088	7.91297	3.89299	1.61713	1.40241	3.09274
ZNF574	ENSG00000105732	1.78037	1.78037	0.00823101	0.0647254	up	19:+:42068477-42081549	19:+:42068477-42081549	ENSG00000105732	64763	Q6ZN55	ZNF574	zinc finger protein 574 [Source:HGNC Symbol;Acc:HGNC:26166]	10.4943	7.90153	3.05691	1.26085	1.03624	2.82081
ACTR1B	ENSG00000115073	1.45138	1.45138	0.00535198	0.0562791	up	2:-:97655963-97664107	2:-:97655963-97664107	ENSG00000115073	10120	P42025	ACTR1B	ARP1 actin related protein 1 homolog B [Source:HGNC Symbol;Acc:HGNC:168]	9.4759	7.89104	3.52793	1.63503	1.4386	2.85379
RRNAD1	ENSG00000143303	1.36228	1.36228	0.00442366	0.0531929	up	1:+:156728442-156736960	1:+:156728442-156736960	ENSG00000143303	51093	Q96FB5	RRNAD1	ribosomal RNA adenine dimethylase domain containing 1 [Source:HGNC Symbol;Acc:HGNC:24273]	10.5749	7.86045	4.48495	1.80441	1.84509	3.60863
TOP1MT	ENSG00000184428	1.16259	1.16259	0.00673918	0.0594953	up	8:-:143304384-143359979	8:-:143304384-143359979	ENSG00000184428	116447	E5KMK7	TOP1MT	DNA topoisomerase I mitochondrial [Source:HGNC Symbol;Acc:HGNC:29787]	9.1195	7.81583	4.03495	2.44993	2.26948	3.27455
ZBTB17	ENSG00000116809	2.08404	2.08404	0.00419183	0.0530003	up	1:-:15941869-15976132	1:-:15941869-15976132	ENSG00000116809	7709	Q13105	ZBTB17	zinc finger and BTB domain containing 17 [Source:HGNC Symbol;Acc:HGNC:12936]	8.14173	7.80863	2.72955	0.67431	0.83537	2.26456
WDR34	ENSG00000119333	2.35584	2.35584	0.00446235	0.0531929	up	9:-:128633661-128656787	9:-:128633661-128656787	ENSG00000119333	89891	Q96EX3	WDR34	WD repeat domain 34 [Source:HGNC Symbol;Acc:HGNC:28296]	10.9726	7.80117	2.47562	0.76013	0.66931	1.76079
CNPPD1	ENSG00000115649	1.02267	1.02267	0.00578269	0.0567268	up	2:-:219171897-219178106	2:-:219171897-219178106	ENSG00000115649	27013	A0A024R432	CNPPD1	cyclin Pas1/PHO80 domain containing 1 [Source:HGNC Symbol;Acc:HGNC:25220]	8.50515	7.79542	4.21161	2.45031	2.03703	3.36162
TBC1D9B	ENSG00000197226	1.52861	1.52861	0.000917544	0.0486191	up	5:-:179862066-179907859	5:-:179862066-179907859	ENSG00000197226	23061	Q9BW24	TBC1D9B	TBC1 domain family member 9B [Source:HGNC Symbol;Acc:HGNC:29097]	7.99437	7.69694	4.59685	1.8786	1.61712	3.16422
PLCD3	ENSG00000161714	2.14995	2.14995	0.00256418	0.0487464	up	17:-:45108967-45133354	17:-:45108967-45133354	ENSG00000161714	113026	Q8N3E9	PLCD3	phospholipase C delta 3 [Source:HGNC Symbol;Acc:HGNC:9061]	9.71566	7.6938	3.10284	0.98708	0.81747	2.10487
TNS2	ENSG00000111077	1.85687	1.85687	0.000506387	0.0486191	up	12:+:53046969-53064372	12:+:53046969-53064372	ENSG00000111077	23371	Q63HR2	TNS2	tensin 2 [Source:HGNC Symbol;Acc:HGNC:19737]	8.16356	7.69162	4.72288	1.39274	1.09068	2.90607
MYBBP1A	ENSG00000132382	2.00577	2.00577	0.00141436	0.0486191	up	17:-:4538897-4555631	17:-:4538897-4555631	ENSG00000132382	10514	Q9BQG0	MYBBP1A	MYB binding protein 1a [Source:HGNC Symbol;Acc:HGNC:7546]	8.7502	7.68635	3.58422	1.09912	0.87011	2.38274
FOXK2	ENSG00000141568	1.16228	1.16228	0.00660151	0.0590855	up	17:+:82519713-82644662	17:+:82519713-82644662	ENSG00000141568	3607	Q01167	FOXK2	forkhead box K2 [Source:HGNC Symbol;Acc:HGNC:6036]	9.03136	7.67306	4.14575	2.58651	2.35219	3.61738
HYAL3	ENSG00000186792	1.3614	1.3614	0.0108027	0.0719418	up	3:-:50292831-50299468	3:-:50292831-50299468	ENSG00000186792	8372	A0A024R2Y7	HYAL3	hyaluronoglucosaminidase 3 [Source:HGNC Symbol;Acc:HGNC:5322]	12.0346	7.66605	3.67573	1.67927	1.91099	3.02927
ARMC6	ENSG00000105676	1.8124	1.8124	0.003046	0.0500394	up	19:+:19033575-19060311	19:+:19033575-19060311	ENSG00000105676	93436	Q6NXE6	ARMC6	armadillo repeat containing 6 [Source:HGNC Symbol;Acc:HGNC:25049]	10.2234	7.64252	3.6454	1.45191	0.98513	2.60925
LAMB3	ENSG00000196878	1.33025	1.33025	0.00225717	0.0486191	up	1:-:209614870-209652466	1:-:209614870-209652466	ENSG00000196878	3914	Q13751	LAMB3	laminin subunit beta 3 [Source:HGNC Symbol;Acc:HGNC:6490]	9.25558	7.64166	4.55844	1.95864	1.8229	3.45193
TMEM222	ENSG00000186501	1.44386	1.44386	0.00604356	0.0577613	up	1:+:27322145-27336400	1:+:27322145-27336400	ENSG00000186501	84065	Q9H0R3	TMEM222	transmembrane protein 222 [Source:HGNC Symbol;Acc:HGNC:25363]	9.33799	7.63025	3.96917	1.73202	1.30632	3.63953
BCAT2	ENSG00000105552	1.94429	1.94429	0.00321955	0.0502398	up	19:-:48795062-48811029	19:-:48795062-48811029	ENSG00000105552	587	O15382	BCAT2	branched chain amino acid transaminase 2 [Source:HGNC Symbol;Acc:HGNC:977]	11.513	7.62738	3.46724	1.40083	1.03726	2.17996
INTS5	ENSG00000185085	1.30244	1.30244	0.00156108	0.0486191	up	11:-:62646848-62653302	11:-:62646848-62653302	ENSG00000185085	80789	Q6P9B9	INTS5	integrator complex subunit 5 [Source:HGNC Symbol;Acc:HGNC:29352]	8.68176	7.61468	4.65107	2.19261	1.60879	3.13637
PMVK	ENSG00000163344	1.67863	1.67863	0.00278405	0.0491753	up	1:-:154924734-154936991	1:-:154924734-154936991	ENSG00000163344	10654	Q15126	PMVK	phosphomevalonate kinase [Source:HGNC Symbol;Acc:HGNC:9141]	10.1654	7.58847	3.41044	1.46047	1.27378	2.14926
LSM10	ENSG00000181817	1.38319	1.38319	0.0137746	0.0789437	up	1:-:36391238-36397892	1:-:36391238-36397892	ENSG00000181817	84967	Q969L4	LSM10	LSM10, U7 small nuclear RNA associated [Source:HGNC Symbol;Acc:HGNC:17562]	11.1117	7.57495	3.86808	1.76415	1.27777	3.89422
TTLL12	ENSG00000100304	1.93624	1.93624	0.00289138	0.0495509	up	22:-:43166622-43187133	22:-:43166622-43187133	ENSG00000100304	23170	A0A024R4U3	TTLL12	tubulin tyrosine ligase like 12 [Source:HGNC Symbol;Acc:HGNC:28974]	9.0775	7.55871	3.07503	0.8684	1.15558	2.14742
TTYH3	ENSG00000136295	1.71797	1.71797	0.00739789	0.0619371	up	7:+:2631951-2664802	7:+:2631951-2664802	ENSG00000136295	80727	Q9C0H2	TTYH3	tweety family member 3 [Source:HGNC Symbol;Acc:HGNC:22222]	10.6929	7.5491	2.9815	1.3546	1.61447	2.02426
HSPBP1	ENSG00000133265	2.85602	2.85602	0.00337316	0.0507621	up	19:-:55262231-55280381	19:-:55262231-55280381	ENSG00000133265	23640	Q9NZL4	HSPBP1	HSPA (Hsp70) binding protein 1 [Source:HGNC Symbol;Acc:HGNC:24989]	12.5455	7.54663	2.42162	0.50933	0.49477	1.4741
NCKAP5L	ENSG00000167566	2.07859	2.07859	0.00105174	0.0486191	up	12:-:49791146-49828750	12:-:49791146-49828750	ENSG00000167566	57701	Q9HCH0	NCKAP5L	NCK associated protein 5 like [Source:HGNC Symbol;Acc:HGNC:29321]	8.34384	7.54601	3.20623	1.08742	0.97989	1.69361
SLC2A4RG	ENSG00000125520	2.28811	2.28811	0.00632484	0.0583092	up	20:+:63739861-63743505	20:+:63739861-63743505	ENSG00000125520	56731	Q9NR83	SLC2A4RG	SLC2A4 regulator [Source:HGNC Symbol;Acc:HGNC:15930]	13.8689	7.54004	2.85016	1.05359	0.67647	2.01923
HMMR	ENSG00000072571	-1.23253704251177	1.23254	0.00031567	0.0486191	down	5:+:163460203-163491945	5:+:163460203-163491945	ENSG00000072571	3161	O75330	HMMR	hyaluronan mediated motility receptor [Source:HGNC Symbol;Acc:HGNC:5012]	6.57117	7.53606	10.4202	18.4812	18.3121	16.9529
NCAPG	ENSG00000109805	-1.30042144129075	1.30042	0.000155617	0.0482894	down	4:+:17810902-17844862	4:+:17810902-17844862	ENSG00000109805	64151	Q9BPX3	NCAPG	non-SMC condensin I complex subunit G [Source:HGNC Symbol;Acc:HGNC:24304]	5.94658	7.53453	9.54136	18.9048	18.1999	16.7713
TMEM120A	ENSG00000189077	1.31059	1.31059	0.0105443	0.07127	up	7:-:75986837-75994659	7:-:75986837-75994659	ENSG00000189077	83862	Q9BXJ8	TMEM120A	transmembrane protein 120A [Source:HGNC Symbol;Acc:HGNC:21697]	9.65378	7.50508	3.45687	1.37663	1.80181	3.18737
CSNK1G2	ENSG00000133275	2.66238	2.66238	0.00145819	0.0486191	up	19:+:1941149-1981338	19:+:1941149-1981338	ENSG00000133275	1455	P78368	CSNK1G2	casein kinase 1 gamma 2 [Source:HGNC Symbol;Acc:HGNC:2455]	10.4571	7.48182	2.69546	0.62152	0.59119	1.33296
SLC8B1	ENSG00000089060	1.15448	1.15448	0.00232398	0.0486191	up	12:-:113298759-113359493	12:-:113298759-113359493	ENSG00000089060	80024	Q6J4K2	SLC8B1	solute carrier family 8 member B1 [Source:HGNC Symbol;Acc:HGNC:26175]	7.66661	7.39962	4.2975	2.20158	2.04353	3.35545
PAFAH1B3	ENSG00000079462	1.90627	1.90627	0.00914881	0.0676571	up	19:-:42297033-42303546	19:-:42297033-42303546	ENSG00000079462	5050	Q15102	PAFAH1B3	platelet activating factor acetylhydrolase 1b catalytic subunit 3 [Source:HGNC Symbol;Acc:HGNC:8576]	11.9393	7.39716	2.75442	0.92994	1.06976	2.43291
IKBKG	ENSG00000269335	1.71157	1.71157	0.00190597	0.0486191	up	X:+:154541199-154565046	X:+:154541199-154565046	ENSG00000269335	8517	Q9Y6K9	IKBKG	inhibitor of nuclear factor kappa B kinase subunit gamma [Source:HGNC Symbol;Acc:HGNC:5961]	7.9611	7.38415	3.86921	1.07503	1.09927	2.88894
TYK2	ENSG00000105397	1.4199	1.4199	0.00387773	0.0523743	up	19:-:10350529-10380676	19:-:10350529-10380676	ENSG00000105397	7297	A0A024R7E4	TYK2	tyrosine kinase 2 [Source:HGNC Symbol;Acc:HGNC:12440]	8.1079	7.36332	3.42497	1.84276	1.46926	2.62026
PLPP2	ENSG00000141934	1.65443	1.65443	0.0076074	0.0628979	up	19:-:281040-291504	19:-:281040-291504	ENSG00000141934	8612	O43688	PLPP2	phospholipid phosphatase 2 [Source:HGNC Symbol;Acc:HGNC:9230]	9.84087	7.35351	3.30778	1.33192	1.25044	3.14835
HSD17B14	ENSG00000087076	1.73214	1.73214	0.00544191	0.0564172	up	19:-:48813017-48836678	19:-:48813017-48836678	ENSG00000087076	51171	A0A140VJH8	HSD17B14	hydroxysteroid 17-beta dehydrogenase 14 [Source:HGNC Symbol;Acc:HGNC:23238]	10.0331	7.33795	3.68515	1.2018	1.00945	3.15821
TRIP6	ENSG00000087077	1.7819	1.7819	0.00433524	0.0531036	up	7:+:100867138-100873454	7:+:100867138-100873454	ENSG00000087077	7205	Q15654	TRIP6	thyroid hormone receptor interactor 6 [Source:HGNC Symbol;Acc:HGNC:12311]	9.89399	7.32446	3.04343	1.25585	1.00325	2.2139
BCR	ENSG00000186716	1.30146	1.30146	0.0018773	0.0486191	up	22:+:23179704-23318037	22:+:23179704-23318037	ENSG00000186716	613	P11274	BCR	BCR, RhoGEF and GTPase activating protein [Source:HGNC Symbol;Acc:HGNC:1014]	6.67454	7.30489	4.02343	2.00598	1.76984	3.12185
SCAMP4	ENSG00000227500	1.82396	1.82396	0.00140827	0.0486191	up	19:+:1905214-1926013	19:+:1905214-1926013	ENSG00000227500	113178	Q969E2	SCAMP4	secretory carrier membrane protein 4 [Source:HGNC Symbol;Acc:HGNC:30385]	7.65358	7.30038	3.35091	1.26524	0.94606	2.2421
YIF1B	ENSG00000167645	2.36462	2.36462	0.00461051	0.0538351	up	19:-:38305104-38317273	19:-:38305104-38317273	ENSG00000167645	90522	Q5BJH7	YIF1B	Yip1 interacting factor homolog B, membrane trafficking protein [Source:HGNC Symbol;Acc:HGNC:30511]	10.9778	7.29436	2.68664	0.60269	0.72192	2.07795
PGLS	ENSG00000130313	1.81991	1.81991	0.010844	0.0720712	up	19:+:17511629-17521288	19:+:17511629-17521288	ENSG00000130313	25796	O95336	PGLS	6-phosphogluconolactonase [Source:HGNC Symbol;Acc:HGNC:8903]	13.4685	7.24538	3.28059	1.12012	1.14537	2.95574
FAM102A	ENSG00000167106	1.32929	1.32929	0.00367392	0.0515462	up	9:-:127940579-127980513	9:-:127940579-127980513	ENSG00000167106	399665	Q5T9C2	FAM102A	family with sequence similarity 102 member A [Source:HGNC Symbol;Acc:HGNC:31419]	8.83701	7.24256	3.96927	1.87482	1.76039	3.13042
PLA2G15	ENSG00000103066	1.62221	1.62221	0.0026813	0.0489343	up	16:+:68245304-68261062	16:+:68245304-68261062	ENSG00000103066	23659	Q8NCC3	PLA2G15	phospholipase A2 group XV [Source:HGNC Symbol;Acc:HGNC:17163]	9.70812	7.24132	4.02532	1.63815	1.1587	2.92429
CCDC12	ENSG00000160799	2.06319	2.06319	0.00417267	0.0529645	up	3:-:46921726-46982010	3:-:46921726-46982010	ENSG00000160799	151903	Q8WUD4	CCDC12	coiled-coil domain containing 12 [Source:HGNC Symbol;Acc:HGNC:28332]	9.6298	7.228	3.18184	0.94837	0.69775	2.62109
DUS3L	ENSG00000141994	2.11874	2.11874	0.00587079	0.0571822	up	19:-:5784832-5791238	19:-:5784832-5791238	ENSG00000141994	56931	B2RDV7	DUS3L	dihydrouridine synthase 3 like [Source:HGNC Symbol;Acc:HGNC:26920]	10.9076	7.22673	2.67598	1.02658	0.67923	2.04394
CCNB2	ENSG00000157456	-1.2765829005876	1.27658	4.72525e-05	0.0471559	down	15:+:59105078-59125045	15:+:59105078-59125045	ENSG00000157456	9133	O95067	CCNB2	cyclin B2 [Source:HGNC Symbol;Acc:HGNC:1580]	8.05833	7.21521	8.02809	17.6274	17.4627	15.5414
SLC52A2	ENSG00000185803	3.34108	3.34108	0.0020889	0.0486191	up	8:+:144354135-144361286	8:+:144354135-144361286	ENSG00000185803	79581	Q9HAB3	SLC52A2	solute carrier family 52 member 2 [Source:HGNC Symbol;Acc:HGNC:30224]	10.2007	7.21295	2.01258	0.32164	0.27408	1.03432
GSN	ENSG00000148180	1.49577	1.49577	0.00541297	0.056412	up	9:+:121207794-121332843	9:+:121207794-121332843	ENSG00000148180	2934	P06396	GSN	gelsolin [Source:HGNC Symbol;Acc:HGNC:4620]	9.57294	7.20905	3.68561	1.71166	1.6737	3.1725
P3H4	ENSG00000141696	1.57383	1.57383	0.00361014	0.0514649	up	17:-:41801947-41812604	17:-:41801947-41812604	ENSG00000141696	10609	Q92791	P3H4	prolyl 3-hydroxylase family member 4 (non-enzymatic) [Source:HGNC Symbol;Acc:HGNC:16946]	9.03139	7.20492	3.23018	1.64654	1.21764	2.16346
CRYBB1	ENSG00000100122	1.91004	1.91004	0.010426	0.0709069	up	22:-:26599278-26618088	22:-:26599278-26618088	ENSG00000100122	1414	P53674	CRYBB1	crystallin beta B1 [Source:HGNC Symbol;Acc:HGNC:2397]	9.63868	7.203	2.80976	0.69851	0.96934	2.98591
CKAP2	ENSG00000136108	-1.25870486133579	1.2587	7.93767e-05	0.0471559	down	13:+:52455429-52476628	13:+:52455429-52476628	ENSG00000136108	26586	Q8WWK9	CKAP2	cytoskeleton associated protein 2 [Source:HGNC Symbol;Acc:HGNC:1990]	6.83282	7.17805	9.10934	17.7149	18.9055	16.1815
SHANK3	ENSG00000251322	1.46021	1.46021	0.00331134	0.0505606	up	22:+:50674415-50733298	22:+:50674415-50733298	ENSG00000251322	85358	Q9BYB0	SHANK3	SH3 and multiple ankyrin repeat domains 3	7.13821	7.17305	3.24782	1.52668	1.34993	2.55421
UNKL	ENSG00000059145	1.49853	1.49853	0.00147879	0.0486191	up	16:-:1363205-1414751	16:-:1363205-1414751	ENSG00000059145	64718	A0A0A0MRZ1	UNKL	unkempt family like zinc finger [Source:HGNC Symbol;Acc:HGNC:14184]	8.43339	7.17056	3.8744	1.92226	1.59798	2.36816
ZC3H7B	ENSG00000100403	1.18891	1.18891	0.00483562	0.0545731	up	22:+:41301522-41360147	22:+:41301522-41360147	ENSG00000100403	23264	Q9UGR2	ZC3H7B	zinc finger CCCH-type containing 7B [Source:HGNC Symbol;Acc:HGNC:30869]	7.27633	7.16467	3.76179	2.13661	1.93371	3.2801
SSSCA1	ENSG00000173465	1.63562	1.63562	0.00195059	0.0486191	up	11:+:65570430-65573942	11:+:65570430-65573942	ENSG00000173465	10534	O60232	SSSCA1	Sjogren syndrome/scleroderma autoantigen 1 [Source:HGNC Symbol;Acc:HGNC:11328]	9.81249	7.15188	3.64016	1.23218	1.56794	2.17596
MED15	ENSG00000099917	1.78337	1.78337	0.00135099	0.0486191	up	22:+:20495913-20587632	22:+:20495913-20587632	ENSG00000099917	51586	Q96RN5	MED15	mediator complex subunit 15 [Source:HGNC Symbol;Acc:HGNC:14248]	7.78155	7.14815	3.57189	1.29851	1.11642	2.47508
CNN2	ENSG00000064666	1.02345	1.02345	0.00690067	0.0601751	up	19:+:1026581-1039068	19:+:1026581-1039068	ENSG00000064666	1265	Q99439	CNN2	calponin 2 [Source:HGNC Symbol;Acc:HGNC:2156]	7.63489	7.13482	4.10815	1.87046	2.12857	3.62575
UCKL1	ENSG00000198276	1.48365	1.48365	0.00853721	0.0657154	up	20:-:63939829-63956415	20:-:63939829-63956415	ENSG00000198276	54963	Q9NWZ5	UCKL1	uridine-cytidine kinase 1 like 1 [Source:HGNC Symbol;Acc:HGNC:15938]	9.4242	7.13457	2.99714	1.32967	1.41261	2.55819
RABGGTA	ENSG00000100949	1.3576	1.3576	0.00312897	0.0501414	up	14:-:24265538-24271739	14:-:24265538-24271739	ENSG00000100949	5875	Q92696	RABGGTA	Rab geranylgeranyltransferase alpha subunit [Source:HGNC Symbol;Acc:HGNC:9795]	8.16487	7.12985	3.69424	1.7216	1.44322	2.76939
LAMTOR4	ENSG00000188186	1.5631	1.5631	0.0178905	0.0908808	up	7:+:100148907-100155944	7:+:100148907-100155944	ENSG00000188186	389541	Q0VGL1	LAMTOR4	late endosomal/lysosomal adaptor, MAPK and MTOR activator 4 [Source:HGNC Symbol;Acc:HGNC:33772]	12.6189	7.12115	3.1725	1.3632	1.21969	3.34353
ASB6	ENSG00000148331	1.14025	1.14025	0.00576715	0.0566876	up	9:-:129634604-129642169	9:-:129634604-129642169	ENSG00000148331	140459	Q9NWX5	ASB6	ankyrin repeat and SOCS box containing 6 [Source:HGNC Symbol;Acc:HGNC:17181]	8.33061	7.11807	4.01951	2.14125	1.75161	3.5129
LETM1	ENSG00000168924	1.19612	1.19612	0.00378293	0.0521007	up	4:-:1811479-1856247	4:-:1811479-1856247	ENSG00000168924	3954	O95202	LETM1	leucine zipper and EF-hand containing transmembrane protein 1 [Source:HGNC Symbol;Acc:HGNC:6556]	7.87811	7.102	3.93229	2.06924	2.14336	3.19672
CERCAM	ENSG00000167123	1.94134	1.94134	0.00294594	0.0495509	up	9:+:128411751-128437351	9:+:128411751-128437351	ENSG00000167123	51148	Q5T4B2	CERCAM	cerebral endothelial cell adhesion molecule [Source:HGNC Symbol;Acc:HGNC:23723]	9.13347	7.08471	3.17512	1.10709	0.85368	2.34144
LMF2	ENSG00000100258	3.70589	3.70589	0.00101202	0.0486191	up	22:-:50502949-50507691	22:-:50502949-50507691	ENSG00000100258	91289	Q9BU23	LMF2	lipase maturation factor 2 [Source:HGNC Symbol;Acc:HGNC:25096]	9.35583	7.07918	2.32692	0.28806	0.16568	0.97145
ZSWIM8	ENSG00000214655	1.15236	1.15236	0.00265516	0.0489343	up	10:+:73785582-73801797	10:+:73785582-73801797	ENSG00000214655	23053	A7E2V4	ZSWIM8	zinc finger SWIM-type containing 8 [Source:HGNC Symbol;Acc:HGNC:23528]	5.60941	7.07847	3.8295	1.97724	1.57645	3.07253
RBM38	ENSG00000132819	1.42893	1.42893	0.0161091	0.0857611	up	20:+:57391407-57409333	20:+:57391407-57409333	ENSG00000132819	55544	Q9H0Z9	RBM38	RNA binding motif protein 38 [Source:HGNC Symbol;Acc:HGNC:15818]	9.66878	7.07696	2.53233	1.69901	1.19309	2.18902
KIF4A	ENSG00000090889	-1.13557658621695	1.13558	0.000123285	0.0471559	down	X:+:70290090-70420832	X:+:70290090-70420832	ENSG00000090889	24137	Q59HG1	KIF4A	kinesin family member 4A [Source:HGNC Symbol;Acc:HGNC:13339]	5.94007	7.07349	7.9617	14.9313	13.9284	14.5893
SLC4A2	ENSG00000164889	2.54879	2.54879	0.000749757	0.0486191	up	7:+:151057210-151076527	7:+:151057210-151076527	ENSG00000164889	6522	P04920	SLC4A2	solute carrier family 4 member 2 [Source:HGNC Symbol;Acc:HGNC:11028]	8.03284	7.07298	3.0028	0.76063	0.47407	1.51379
SHISA4	ENSG00000198892	1.16593	1.16593	0.00430905	0.0530341	up	1:+:201888680-201892306	1:+:201888680-201892306	ENSG00000198892	149345	Q96DD7	SHISA4	shisa family member 4 [Source:HGNC Symbol;Acc:HGNC:27139]	9.49029	7.05861	4.21547	2.0154	1.80322	3.18216
HS6ST1	ENSG00000136720	1.84192	1.84192	0.00211631	0.0486191	up	2:-:128236716-128318577	2:-:128236716-128318577	ENSG00000136720	9394	O60243	HS6ST1	heparan sulfate 6-O-sulfotransferase 1 [Source:HGNC Symbol;Acc:HGNC:5201]	8.06333	7.0365	3.5661	1.18583	0.79237	2.59171
GADD45GIP1	ENSG00000179271	2.34087	2.34087	0.0145206	0.0813398	up	19:-:12953119-12957236	19:-:12953119-12957236	ENSG00000179271	90480	Q8TAE8	GADD45GIP1	GADD45G interacting protein 1 [Source:HGNC Symbol;Acc:HGNC:29996]	16.9878	7.03323	2.67758	0.98734	0.59945	2.42165
FAM83G	ENSG00000188522	1.32065	1.32065	0.00180714	0.0486191	up	17:-:18968789-19004804	17:-:18968789-19004804	ENSG00000188522	644815	A6ND36	FAM83G	family with sequence similarity 83 member G [Source:HGNC Symbol;Acc:HGNC:32554]	7.31633	7.02169	3.87983	1.8011	1.72035	2.9245
RHBDD2	ENSG00000005486	1.36705	1.36705	0.0101401	0.0701726	up	7:+:75842602-75888926	7:+:75842602-75888926	ENSG00000005486	57414	Q6NTF9	RHBDD2	rhomboid domain containing 2 [Source:HGNC Symbol;Acc:HGNC:23082]	9.50786	7.0171	3.22319	1.4641	1.38194	3.00538
KLF16	ENSG00000129911	2.22261	2.22261	0.00285206	0.0495509	up	19:-:1852399-1863568	19:-:1852399-1863568	ENSG00000129911	83855	Q9BXK1	KLF16	Kruppel like factor 16 [Source:HGNC Symbol;Acc:HGNC:16857]	11.9877	7.01592	3.05763	1.20943	0.74202	1.53338
C19orf70	ENSG00000174917	2.7758	2.7758	0.00400998	0.0525193	up	19:-:5678421-5680896	19:-:5678421-5680896	ENSG00000174917	125988	Q5XKP0	C19orf70	chromosome 19 open reading frame 70 [Source:HGNC Symbol;Acc:HGNC:33702]	13.6067	7.0136	2.76524	0.71175	0.39422	1.7457
MELK	ENSG00000165304	-1.08226663325738	1.08227	0.00039866	0.0486191	down	9:+:36572862-36677683	9:+:36572862-36677683	ENSG00000165304	9833	Q14680	MELK	maternal embryonic leucine zipper kinase [Source:HGNC Symbol;Acc:HGNC:16870]	6.89885	7.0035	8.94508	14.7831	14.7157	13.2802
PPM1F	ENSG00000100034	1.40611	1.40611	0.00639881	0.0584636	up	22:-:21919420-21952837	22:-:21919420-21952837	ENSG00000100034	9647	P49593	PPM1F	protein phosphatase, Mg2+/Mn2+ dependent 1F [Source:HGNC Symbol;Acc:HGNC:19388]	9.18072	6.94011	3.37293	1.87583	1.91811	2.57861
SLC27A4	ENSG00000167114	1.80762	1.80762	0.00228489	0.0486191	up	9:+:128340646-128361470	9:+:128340646-128361470	ENSG00000167114	10999	A0A024R8D2	SLC27A4	solute carrier family 27 member 4 [Source:HGNC Symbol;Acc:HGNC:10998]	8.76044	6.93491	3.16638	1.13147	0.95812	2.13341
CLPP	ENSG00000125656	1.72903	1.72903	0.0108578	0.0720712	up	19:+:6361452-6368910	19:+:6361452-6368910	ENSG00000125656	8192	Q16740	CLPP	caseinolytic mitochondrial matrix peptidase proteolytic subunit [Source:HGNC Symbol;Acc:HGNC:2084]	10.9342	6.92316	2.69621	1.27923	0.93786	2.41532
SCAP	ENSG00000114650	1.24336	1.24336	0.00240448	0.0487464	up	3:-:47413694-47477126	3:-:47413694-47477126	ENSG00000114650	22937	Q12770	SCAP	SREBF chaperone [Source:HGNC Symbol;Acc:HGNC:30634]	7.77124	6.91207	4.55962	1.9808	1.6507	3.68119
CCDC85B	ENSG00000175602	1.94161	1.94161	0.00227623	0.0486191	up	11:+:65890112-65891635	11:+:65890112-65891635	ENSG00000175602	11007	Q15834	CCDC85B	coiled-coil domain containing 85B [Source:HGNC Symbol;Acc:HGNC:24926]	11.0121	6.88751	3.2641	1.15449	1.03295	1.91134
DOCK6	ENSG00000130158	1.7015	1.7015	0.00199006	0.0486191	up	19:-:11199295-11262481	19:-:11199295-11262481	ENSG00000130158	57572	Q96HP0	DOCK6	dedicator of cytokinesis 6 [Source:HGNC Symbol;Acc:HGNC:19189]	7.13246	6.84951	3.24929	1.22478	1.17553	2.44659
TPRA1	ENSG00000163870	1.61454	1.61454	0.00176877	0.0486191	up	3:-:127573069-127598251	3:-:127573069-127598251	ENSG00000163870	131601	Q86W33	TPRA1	transmembrane protein adipocyte associated 1 [Source:HGNC Symbol;Acc:HGNC:30413]	8.40353	6.83994	3.5995	1.52899	1.07879	2.3251
BTBD2	ENSG00000133243	3.20487	3.20487	0.00081071	0.0486191	up	19:-:1985438-2034881	19:-:1985438-2034881	ENSG00000133243	55643	Q9BX70	BTBD2	BTB domain containing 2 [Source:HGNC Symbol;Acc:HGNC:15504]	8.64899	6.80886	2.64731	0.333	0.31213	1.23421
TGFB1I1	ENSG00000140682	1.79776	1.79776	0.00247213	0.0487464	up	16:+:31471585-31477960	16:+:31471585-31477960	ENSG00000140682	7041	O43294	TGFB1I1	transforming growth factor beta 1 induced transcript 1 [Source:HGNC Symbol;Acc:HGNC:11767]	8.42393	6.80439	3.00633	1.22116	0.98854	1.99675
FANCI	ENSG00000140525	-1.17220008618829	1.1722	0.000991631	0.0486191	down	15:+:89243949-89317261	15:+:89243949-89317261	ENSG00000140525	55215	Q9NVI1	FANCI	Fanconi anemia complementation group I [Source:HGNC Symbol;Acc:HGNC:25568]	4.41778	6.79838	8.58201	14.5563	14.5586	13.2042
DEAF1	ENSG00000177030	1.48644	1.48644	0.010834	0.0720476	up	11:-:644233-706715	11:-:644233-706715	ENSG00000177030	10522	O75398	DEAF1	DEAF1, transcription factor [Source:HGNC Symbol;Acc:HGNC:14677]	10.5097	6.79164	3.19245	1.65491	1.30073	2.78677
DNASE1L1	ENSG00000013563	1.69301	1.69301	0.0025142	0.0487464	up	X:-:154401238-154412112	X:-:154401238-154412112	ENSG00000013563	1774	P49184	DNASE1L1	deoxyribonuclease 1 like 1 [Source:HGNC Symbol;Acc:HGNC:2957]	8.03709	6.77745	3.13409	1.0251	1.19795	2.22038
CCDC130	ENSG00000104957	1.07515	1.07515	0.00509838	0.0552802	up	19:+:13731760-13763296	19:+:13731760-13763296	ENSG00000104957	81576	P13994	CCDC130	coiled-coil domain containing 130 [Source:HGNC Symbol;Acc:HGNC:28118]	7.56407	6.75867	3.68382	2.02839	1.75109	2.93607
CIP2A	ENSG00000163507	-1.10583136694204	1.10583	0.00056883	0.0486191	down	3:-:108549869-108589644	3:-:108549869-108589644	ENSG00000163507	57650	Q8TCG1	CIP2A	cell proliferation regulating inhibitor of protein phosphatase 2A [Source:HGNC Symbol;Acc:HGNC:29302]	5.67162	6.75153	8.77963	14.4571	15.1145	13.1233
YIPF2	ENSG00000130733	3.59371	3.59371	0.00163932	0.0486191	up	19:-:10922185-10928681	19:-:10922185-10928681	ENSG00000130733	78992	Q9BWQ6	YIPF2	Yip1 domain family member 2 [Source:HGNC Symbol;Acc:HGNC:28476]	10.0819	6.7403	2.09652	0.3057	0.17862	0.9426
ZC3H18	ENSG00000158545	1.02275	1.02275	0.00450472	0.0534069	up	16:+:88570381-88631966	16:+:88570381-88631966	ENSG00000158545	124245	Q86VM9	ZC3H18	zinc finger CCCH-type containing 18 [Source:HGNC Symbol;Acc:HGNC:25091]	6.93342	6.72699	3.76826	2.48591	2.22339	2.9753
EMC9	ENSG00000100908	1.18627	1.18627	0.0201064	0.0956742	up	14:-:24138959-24141588	14:-:24138959-24141588	ENSG00000100908	51016	Q9Y3B6	EMC9	ER membrane protein complex subunit 9 [Source:HGNC Symbol;Acc:HGNC:20273]	10.167	6.70859	3.45219	2.1813	1.30996	3.26099
SCAF1	ENSG00000126461	2.34157	2.34157	0.000326593	0.0486191	up	19:+:49642125-49658642	19:+:49642125-49658642	ENSG00000126461	58506	Q9H7N4	SCAF1	SR-related CTD associated factor 1 [Source:HGNC Symbol;Acc:HGNC:30403]	7.38016	6.69421	2.92417	0.80999	0.66754	1.13862
ZNF513	ENSG00000163795	2.07029	2.07029	0.00382169	0.0521055	up	2:-:27377231-27380790	2:-:27377231-27380790	ENSG00000163795	130557	Q8N8E2	ZNF513	zinc finger protein 513 [Source:HGNC Symbol;Acc:HGNC:26498]	7.61268	6.69057	2.25362	0.7207	0.66563	1.73345
PCLAF	ENSG00000166803	-1.0225051156418	1.02251	0.000102585	0.0471559	down	15:-:64364311-64387687	15:-:64364311-64387687	ENSG00000166803	9768	Q15004	PCLAF	PCNA clamp associated factor [Source:HGNC Symbol;Acc:HGNC:28961]	6.61375	6.67107	7.09607	12.0008	12.3917	13.1605
STK25	ENSG00000115694	1.42933	1.42933	0.0069384	0.0603058	up	2:-:241492674-241509730	2:-:241492674-241509730	ENSG00000115694	10494	A0A024R4B2	STK25	serine/threonine kinase 25 [Source:HGNC Symbol;Acc:HGNC:11404]	8.92154	6.66543	3.35991	1.8052	1.39369	2.79526
NPRL3	ENSG00000103148	1.41605	1.41605	0.00354434	0.0512394	up	16:-:84271-138860	16:-:84271-138860	ENSG00000103148	8131	Q12980	NPRL3	NPR3 like, GATOR1 complex subunit [Source:HGNC Symbol;Acc:HGNC:14124]	7.38497	6.66106	3.29491	1.53908	1.31857	2.66895
UQCR11	ENSG00000127540	1.12964	1.12964	0.00922676	0.0678901	up	19:-:1597172-1605490	19:-:1597172-1605490	ENSG00000127540	10975	O14957	UQCR11	ubiquinol-cytochrome c reductase, complex III subunit XI [Source:HGNC Symbol;Acc:HGNC:30862]	10.9132	6.65214	4.2241	2.17272	2.09101	3.10964
AP2A1	ENSG00000196961	1.6833	1.6833	0.00311049	0.0501414	up	19:+:49766968-49807113	19:+:49766968-49807113	ENSG00000196961	160	O95782	AP2A1	adaptor related protein complex 2 alpha 1 subunit [Source:HGNC Symbol;Acc:HGNC:561]	7.4326	6.65161	2.97735	1.24475	1.0671	2.26353
MGLL	ENSG00000074416	1.20785	1.20785	0.00382787	0.0521055	up	3:-:127689062-127823250	3:-:127689062-127823250	ENSG00000074416	11343	Q99685	MGLL	monoglyceride lipase [Source:HGNC Symbol;Acc:HGNC:17038]	7.07631	6.62723	3.66304	2.05191	1.7865	3.08638
BRD1	ENSG00000100425	1.12625	1.12625	0.0110751	0.0725774	up	22:-:49773283-49827512	22:-:49773283-49827512	ENSG00000100425	23774	Q59G93	BRD1	bromodomain containing 1 [Source:HGNC Symbol;Acc:HGNC:1102]	7.44435	6.62368	2.98486	2.10532	1.76835	2.36055
TBC1D2	ENSG00000095383	1.24711	1.24711	0.00638973	0.0584636	up	9:-:98198999-98255721	9:-:98198999-98255721	ENSG00000095383	55357	Q9BYX2	TBC1D2	TBC1 domain family member 2 [Source:HGNC Symbol;Acc:HGNC:18026]	7.09853	6.61107	3.15785	1.43394	1.45099	2.79896
VAC14	ENSG00000103043	1.55791	1.55791	0.00195038	0.0486191	up	16:-:70687439-70801161	16:-:70687439-70801161	ENSG00000103043	55697	Q9NTB8	VAC14	Vac14, PIKFYVE complex component [Source:HGNC Symbol;Acc:HGNC:25507]	6.92421	6.60659	3.2323	1.26893	1.32471	2.30082
ZMYND19	ENSG00000165724	1.60395	1.60395	0.00955616	0.0688426	up	9:-:137582079-137590490	9:-:137582079-137590490	ENSG00000165724	116225	Q96E35	ZMYND19	zinc finger MYND-type containing 19 [Source:HGNC Symbol;Acc:HGNC:21146]	12.1354	6.60477	3.38115	1.55305	1.20882	2.66072
HIST1H1C	ENSG00000187837	1.81067	1.81067	0.00752738	0.0625188	up	6:-:26055787-26056428	6:-:26055787-26056428	ENSG00000187837	3006	P16403	HIST1H1C	histone cluster 1 H1 family member c [Source:HGNC Symbol;Acc:HGNC:4716]	11.0851	6.58872	3.24168	0.85643	1.3136	2.68871
MOB2	ENSG00000182208	1.23065	1.23065	0.0036127	0.0514649	up	11:-:1469457-1501247	11:-:1469457-1501247	ENSG00000182208	81532	Q70IA6	MOB2	MOB kinase activator 2 [Source:HGNC Symbol;Acc:HGNC:24904]	8.36892	6.58559	3.90375	1.88881	1.68217	3.02469
ANAPC11	ENSG00000141552	2.53193	2.53193	0.0100682	0.0700885	up	17:+:81890790-81900991	17:+:81890790-81900991	ENSG00000141552	51529	Q9NYG5	ANAPC11	anaphase promoting complex subunit 11 [Source:HGNC Symbol;Acc:HGNC:14452]	14.4411	6.57473	2.26889	0.65537	0.55845	1.84853
GATD1	ENSG00000177225	1.3368	1.3368	0.00532096	0.0562541	up	11:-:767220-777488	11:-:767220-777488	ENSG00000177225	347862	Q8NB37	GATD1	glutamine amidotransferase like class 1 domain containing 1 [Source:HGNC Symbol;Acc:HGNC:26616]	8.723	6.568	3.4362	1.88597	1.52034	2.6139
SLC4A11	ENSG00000088836	1.50031	1.50031	0.00438164	0.0531929	up	20:-:3227417-3239559	20:-:3227417-3239559	ENSG00000088836	83959	Q8NBS3	SLC4A11	solute carrier family 4 member 11 [Source:HGNC Symbol;Acc:HGNC:16438]	6.83111	6.56076	3.20024	0.99945	1.26778	2.74303
B3GAT3	ENSG00000149541	2.21962	2.21962	0.00518189	0.0557546	up	11:-:62615296-62622175	11:-:62615296-62622175	ENSG00000149541	26229	O94766	B3GAT3	beta-1,3-glucuronyltransferase 3 [Source:HGNC Symbol;Acc:HGNC:923]	11.6586	6.55998	2.44601	0.79258	0.8336	1.55517
RITA1	ENSG00000139405	1.21101	1.21101	0.00861554	0.0658659	up	12:+:113185526-113192368	12:+:113185526-113192368	ENSG00000139405	84934	A0A024RBL1	RITA1	RBPJ interacting and tubulin associated 1 [Source:HGNC Symbol;Acc:HGNC:25925]	9.08536	6.55882	3.49538	2.00023	1.41224	2.85013
ST6GALNAC4	ENSG00000136840	2.4636	2.4636	0.00155874	0.0486191	up	9:-:127907886-127917038	9:-:127907886-127917038	ENSG00000136840	27090	Q9H4F1	ST6GALNAC4	ST6 N-acetylgalactosaminide alpha-2,6-sialyltransferase 4 [Source:HGNC Symbol;Acc:HGNC:17846]	8.33995	6.53268	2.37395	0.60627	0.53443	1.35368
ARC	ENSG00000198576	1.4749	1.4749	0.0331091	0.127208	up	8:-:142611044-142614472	8:-:142611044-142614472	ENSG00000198576	23237	Q7LC44	ARC	activity regulated cytoskeleton associated protein [Source:HGNC Symbol;Acc:HGNC:648]	10.3342	6.5299	2.10439	1.19487	1.09023	2.54291
MTA1	ENSG00000182979	1.61781	1.61781	0.00227915	0.0486191	up	14:+:105419820-105470729	14:+:105419820-105470729	ENSG00000182979	9112	Q9BRL8	MTA1	metastasis associated 1 [Source:HGNC Symbol;Acc:HGNC:7410]	7.76128	6.5146	3.08961	1.23131	1.36398	2.03658
CCS	ENSG00000173992	1.1297	1.1297	0.0217343	0.0999792	up	11:+:66592821-66606019	11:+:66592821-66606019	ENSG00000173992	9973	O14618	CCS	copper chaperone for superoxide dismutase [Source:HGNC Symbol;Acc:HGNC:1613]	9.89624	6.50133	3.11864	1.68904	1.86346	2.9653
DLGAP5	ENSG00000126787	-1.53614416637019	1.53614	7.68357e-05	0.0471559	down	14:-:55148112-55191678	14:-:55148112-55191678	ENSG00000126787	9787	Q15398	DLGAP5	DLG associated protein 5 [Source:HGNC Symbol;Acc:HGNC:16864]	5.41664	6.4939	8.23622	17.9327	19.4101	16.2547
PPDPF	ENSG00000125534	2.51693	2.51693	0.00984875	0.069458	up	20:+:63520724-63522206	20:+:63520724-63522206	ENSG00000125534	79144	Q9H3Y8	PPDPF	pancreatic progenitor cell differentiation and proliferation factor [Source:HGNC Symbol;Acc:HGNC:16142]	10.0975	6.49192	1.57755	0.75387	0.35974	1.18338
SETD1A	ENSG00000099381	1.33687	1.33687	0.00262029	0.0488384	up	16:+:30957294-30984664	16:+:30957294-30984664	ENSG00000099381	9739	O15047	SETD1A	SET domain containing 1A [Source:HGNC Symbol;Acc:HGNC:29010]	6.07894	6.4895	3.20965	1.27155	1.53063	2.49499
ABI3	ENSG00000108798	1.02107	1.02107	0.00983371	0.0693686	up	17:+:49210227-49223225	17:+:49210227-49223225	ENSG00000108798	51225	Q9P2A4	ABI3	ABI family member 3 [Source:HGNC Symbol;Acc:HGNC:29859]	8.06584	6.46393	3.45152	2.46257	1.73977	2.39402
TICAM1	ENSG00000127666	2.20635	2.20635	0.0026733	0.0489343	up	19:-:4815932-4831704	19:-:4815932-4831704	ENSG00000127666	148022	Q8IUC6	TICAM1	toll like receptor adaptor molecule 1 [Source:HGNC Symbol;Acc:HGNC:18348]	9.80415	6.45942	2.52283	0.73968	0.79837	1.51183
GIPC1	ENSG00000123159	2.04126	2.04126	0.0102989	0.07058	up	19:-:14477760-14496149	19:-:14477760-14496149	ENSG00000123159	10755	A0A024R7I0	GIPC1	GIPC PDZ domain containing family member 1 [Source:HGNC Symbol;Acc:HGNC:1226]	10.3467	6.42186	2.01211	0.80492	0.84839	1.55509
AP2A2	ENSG00000183020	1.21111	1.21111	0.00365761	0.0515048	up	11:+:924894-1012245	11:+:924894-1012245	ENSG00000183020	161	O94973	AP2A2	adaptor related protein complex 2 alpha 2 subunit [Source:HGNC Symbol;Acc:HGNC:562]	7.14146	6.41529	3.62872	2.02519	1.77918	2.95512
FAM213B	ENSG00000157870	1.61383	1.61383	0.00221845	0.0486191	up	1:+:2586491-2591469	1:+:2586491-2591469	ENSG00000157870	127281	A0A0A0MRV4	FAM213B	family with sequence similarity 213 member B [Source:HGNC Symbol;Acc:HGNC:28390]	8.30273	6.41347	3.31273	1.22328	1.13411	2.24026
BCL2L12	ENSG00000126453	1.35994	1.35994	0.0115822	0.074199	up	19:+:49665142-49673916	19:+:49665142-49673916	ENSG00000126453	83596	Q9HB09	BCL2L12	BCL2 like 12 [Source:HGNC Symbol;Acc:HGNC:13787]	9.05922	6.38632	2.63421	1.43907	1.42077	2.09343
DBNL	ENSG00000136279	1.11115	1.11115	0.00631525	0.0583092	up	7:+:44044640-44069456	7:+:44044640-44069456	ENSG00000136279	28988	Q9UJU6	DBNL	drebrin like [Source:HGNC Symbol;Acc:HGNC:2696]	6.89444	6.38095	3.45605	2.04432	2.077	3.11988
C15orf39	ENSG00000167173	1.64348	1.64348	0.00299711	0.0498737	up	15:+:75195643-75212169	15:+:75195643-75212169	ENSG00000167173	56905	Q6ZRI6	C15orf39	chromosome 15 open reading frame 39 [Source:HGNC Symbol;Acc:HGNC:24497]	7.88595	6.37048	3.12665	1.12576	1.14146	2.37598
NOS3	ENSG00000164867	1.91421	1.91421	0.000940258	0.0486191	up	7:+:150990995-151014588	7:+:150990995-151014588	ENSG00000164867	4846	P29474	NOS3	nitric oxide synthase 3 [Source:HGNC Symbol;Acc:HGNC:7876]	6.70889	6.35995	3.00143	1.00674	0.7461	1.83039
CTDSP1	ENSG00000144579	1.40755	1.40755	0.00394054	0.0524431	up	2:+:218398256-218405941	2:+:218398256-218405941	ENSG00000144579	58190	Q9GZU7	CTDSP1	CTD small phosphatase 1 [Source:HGNC Symbol;Acc:HGNC:21614]	7.63998	6.34129	3.27519	1.34927	1.344	2.63606
SIRT2	ENSG00000068903	1.13204	1.13204	0.00854533	0.0657154	up	19:-:38878555-38899862	19:-:38878555-38899862	ENSG00000068903	22933	Q8IXJ6	SIRT2	sirtuin 2	7.12502	6.30957	3.5395	1.89047	1.44529	3.44939
ZMIZ2	ENSG00000122515	1.68485	1.68485	0.003169	0.0501414	up	7:+:44748581-44769881	7:+:44748581-44769881	ENSG00000122515	83637	Q8NF64	ZMIZ2	zinc finger MIZ-type containing 2 [Source:HGNC Symbol;Acc:HGNC:22229]	7.07735	6.276	2.94642	1.12377	0.91162	2.39613
CLIP2	ENSG00000106665	1.53847	1.53847	0.0021199	0.0486191	up	7:+:74289475-74405943	7:+:74289475-74405943	ENSG00000106665	7461	Q9UDT6	CLIP2	CAP-Gly domain containing linker protein 2 [Source:HGNC Symbol;Acc:HGNC:2586]	7.04975	6.27518	3.21977	1.31537	1.16825	2.41873
CHML	ENSG00000203668	-1.24221653029912	1.24222	0.000982254	0.0486191	down	1:-:241628853-241640254	1:-:241628853-241640254	ENSG00000203668	1122	P26374	CHML	CHM like, Rab escort protein 2 [Source:HGNC Symbol;Acc:HGNC:1941]	4.07625	6.25761	8.29546	13.6577	14.8756	12.7726
HMG20B	ENSG00000064961	1.49206	1.49206	0.0204278	0.0965424	up	19:+:3572777-3579088	19:+:3572777-3579088	ENSG00000064961	10362	Q9P0W2	HMG20B	high mobility group 20B [Source:HGNC Symbol;Acc:HGNC:5002]	10.7402	6.2417	2.42153	1.46829	1.31189	2.08384
GALNS	ENSG00000141012	1.16729	1.16729	0.0070855	0.0608589	up	16:-:88813734-88856970	16:-:88813734-88856970	ENSG00000141012	2588	Q96I49	GALNS	galactosamine (N-acetyl)-6-sulfatase [Source:HGNC Symbol;Acc:HGNC:4122]	7.81276	6.23404	3.36507	2.05481	1.98737	2.67721
CLCN7	ENSG00000103249	2.02138	2.02138	0.00317726	0.0501414	up	16:-:1444934-1475580	16:-:1444934-1475580	ENSG00000103249	1186	P51798	CLCN7	chloride voltage-gated channel 7 [Source:HGNC Symbol;Acc:HGNC:2025]	6.84878	6.22622	2.46329	0.76525	0.65093	1.97325
NAGLU	ENSG00000108784	2.07078	2.07078	0.00260371	0.0488384	up	17:+:42536172-42544449	17:+:42536172-42544449	ENSG00000108784	4669	P54802	NAGLU	N-acetyl-alpha-glucosaminidase [Source:HGNC Symbol;Acc:HGNC:7632]	10.2187	6.20611	2.83878	1.02497	0.78606	1.5802
CATSPER1	ENSG00000175294	1.32524	1.32524	0.000949828	0.0486191	up	11:-:66016752-66026517	11:-:66016752-66026517	ENSG00000175294	117144	Q8NEC5	CATSPER1	cation channel sperm associated 1 [Source:HGNC Symbol;Acc:HGNC:17116]	8.04444	6.18032	4.47716	1.73931	1.44373	2.73023
SLC38A10	ENSG00000157637	2.28487	2.28487	0.00192165	0.0486191	up	17:-:81245000-81295547	17:-:81245000-81295547	ENSG00000157637	124565	Q9HBR0	SLC38A10	solute carrier family 38 member 10 [Source:HGNC Symbol;Acc:HGNC:28237]	7.71582	6.17917	2.52616	0.70545	0.55377	1.63588
PHLDA2	ENSG00000181649	1.71618	1.71618	0.013452	0.0783731	up	11:-:2928273-2929455	11:-:2928273-2929455	ENSG00000181649	7262	Q53GA4	PHLDA2	pleckstrin homology like domain family A member 2 [Source:HGNC Symbol;Acc:HGNC:12385]	9.62081	6.17912	1.96662	1.20904	1.00081	1.52507
CTDP1	ENSG00000060069	1.56867	1.56867	0.00153018	0.0486191	up	18:+:79679801-79756623	18:+:79679801-79756623	ENSG00000060069	9150	Q9Y5B0	CTDP1	CTD phosphatase subunit 1 [Source:HGNC Symbol;Acc:HGNC:2498]	7.32712	6.17646	3.25165	1.48301	1.18282	2.1024
NAPA	ENSG00000105402	1.00713	1.00713	0.00145193	0.0486191	up	19:-:47487637-47515240	19:-:47487637-47515240	ENSG00000105402	8775	P54920	NAPA	NSF attachment protein alpha [Source:HGNC Symbol;Acc:HGNC:7641]	5.9758	6.17109	4.15538	1.97745	1.88722	3.11329
CRAT	ENSG00000095321	1.21123	1.21123	0.00212342	0.0486191	up	9:-:129094810-129111189	9:-:129094810-129111189	ENSG00000095321	1384	P43155	CRAT	carnitine O-acetyltransferase [Source:HGNC Symbol;Acc:HGNC:2342]	6.87081	6.16554	3.88408	1.44577	1.67054	2.87938
EPHB4	ENSG00000196411	1.40452	1.40452	0.0116321	0.0743593	up	7:-:100802565-100827521	7:-:100802565-100827521	ENSG00000196411	2050	Q541P7	EPHB4	EPH receptor B4 [Source:HGNC Symbol;Acc:HGNC:3395]	8.98769	6.15137	3.06059	1.54652	1.25811	2.93392
MARCH2	ENSG00000099785	1.45837	1.45837	0.00338343	0.0507641	up	19:+:8413270-8439017	19:+:8413270-8439017	ENSG00000099785	51257	Q9P0N8	MARCH2	membrane associated ring-CH-type finger 2 [Source:HGNC Symbol;Acc:HGNC:28038]	8.24437	6.15067	3.22977	1.38945	1.14169	2.38553
NADK	ENSG00000008130	1.24236	1.24236	0.00607179	0.0577872	up	1:-:1751232-1780457	1:-:1751232-1780457	ENSG00000008130	65220	A0A024R058	NADK	NAD kinase [Source:HGNC Symbol;Acc:HGNC:29831]	7.25602	6.15035	3.545	1.51029	1.42321	3.2927
MFSD12	ENSG00000161091	1.10228	1.10228	0.0172967	0.089086	up	19:-:3538261-3574290	19:-:3538261-3574290	ENSG00000161091	126321	Q6NUT3	MFSD12	major facilitator superfamily domain containing 12 [Source:HGNC Symbol;Acc:HGNC:28299]	7.85012	6.14548	2.79916	1.87547	1.75793	2.44309
NCAPG2	ENSG00000146918	-1.01691571117261	1.01692	0.000835967	0.0486191	down	7:-:158631311-158704829	7:-:158631311-158704829	ENSG00000146918	54892	Q86XI2	NCAPG2	non-SMC condensin II complex subunit G2 [Source:HGNC Symbol;Acc:HGNC:21904]	4.60563	6.13538	7.53991	11.7157	12.1004	11.1775
COMMD4	ENSG00000140365	1.61385	1.61385	0.0110365	0.072569	up	15:+:75335891-75343224	15:+:75335891-75343224	ENSG00000140365	54939	Q9H0A8	COMMD4	COMM domain containing 4 [Source:HGNC Symbol;Acc:HGNC:26027]	9.51874	6.13195	2.77799	1.25716	1.09475	2.63385
NFKB2	ENSG00000077150	1.12685	1.12685	0.00232403	0.0486191	up	10:+:102394110-102402529	10:+:102394110-102402529	ENSG00000077150	4791	Q00653	NFKB2	nuclear factor kappa B subunit 2 [Source:HGNC Symbol;Acc:HGNC:7795]	6.68009	6.12592	3.67908	1.75346	1.68014	2.73079
BUB1	ENSG00000169679	-1.02566343331525	1.02566	0.000678537	0.0486191	down	2:-:110637698-110678114	2:-:110637698-110678114	ENSG00000169679	699	O43683	BUB1	BUB1 mitotic checkpoint serine/threonine kinase [Source:HGNC Symbol;Acc:HGNC:1148]	4.48152	6.11216	6.93406	11.3939	11.1475	11.0532
SOX12	ENSG00000177732	1.42506	1.42506	0.00979952	0.0692676	up	20:+:325595-330224	20:+:325595-330224	ENSG00000177732	6666	O15370	SOX12	SRY-box 12 [Source:HGNC Symbol;Acc:HGNC:11198]	9.54358	6.0681	3.12454	1.40128	1.39644	2.72624
RCE1	ENSG00000173653	1.53568	1.53568	0.00962318	0.0689776	up	11:+:66842835-66846546	11:+:66842835-66846546	ENSG00000173653	9986	Q9Y256	RCE1	Ras converting CAAX endopeptidase 1 [Source:HGNC Symbol;Acc:HGNC:13721]	8.84856	6.0504	2.49139	1.24835	1.05123	2.10726
PPP6R2	ENSG00000100239	1.51534	1.51534	0.0014896	0.0486191	up	22:+:50343304-50445090	22:+:50343304-50445090	ENSG00000100239	9701	O75170	PPP6R2	protein phosphatase 6 regulatory subunit 2 [Source:HGNC Symbol;Acc:HGNC:19253]	6.9303	6.04323	3.198	1.40823	1.10363	2.10767
MAU2	ENSG00000129933	1.50646	1.50646	0.0011353	0.0486191	up	19:+:19320681-19358755	19:+:19320681-19358755	ENSG00000129933	23383	Q9Y6X3	MAU2	MAU2 sister chromatid cohesion factor [Source:HGNC Symbol;Acc:HGNC:29140]	6.44267	6.03514	3.57984	1.52935	1.19052	2.53134
CARD19	ENSG00000165233	1.7859	1.7859	0.0104181	0.0709021	up	9:+:93096218-93113283	9:+:93096218-93113283	ENSG00000165233	84270	Q96LW7	CARD19	caspase recruitment domain family member 19 [Source:HGNC Symbol;Acc:HGNC:28148]	11.1872	6.01711	2.55365	1.08859	0.98539	2.03093
ARHGEF1	ENSG00000076928	2.71676	2.71676	0.00202708	0.0486191	up	19:+:41883161-41930150	19:+:41883161-41930150	ENSG00000076928	100505585	M0QYS3,M0R2C7,A0A024R0R1,M0R3H5,M0QZH8,M0QZR4,M0QYC1,Q49AN3,Q92888,M0R1K8,M0QXV6	ARHGEF1	uncharacterized LOC100505585	7.9762	5.99861	2.24529	0.49023	0.35806	1.38666
HCN2	ENSG00000099822	2.00444	2.00444	0.000597004	0.0486191	up	19:+:589893-617159	19:+:589893-617159	ENSG00000099822	610	Q9UL51	HCN2	hyperpolarization activated cyclic nucleotide gated potassium and sodium channel 2 [Source:HGNC Symbol;Acc:HGNC:4846]	6.96589	5.9914	3.09803	0.80667	0.74237	1.70944
RPP25L	ENSG00000164967	1.86318	1.86318	0.0104707	0.0709946	up	9:-:34610486-34612104	9:-:34610486-34612104	ENSG00000164967	138716	Q8N5L8	RPP25L	ribonuclease P/MRP subunit p25 like [Source:HGNC Symbol;Acc:HGNC:19909]	10.8942	5.97776	2.41714	0.95666	0.87525	2.1735
TMEM150A	ENSG00000168890	1.25846	1.25846	0.0160865	0.0856879	up	2:-:85598548-85603196	2:-:85598548-85603196	ENSG00000168890	129303	Q86TG1	TMEM150A	transmembrane protein 150A [Source:HGNC Symbol;Acc:HGNC:24677]	8.49677	5.95807	2.72339	1.4572	1.29016	2.68491
CLDN15	ENSG00000106404	1.03769	1.03769	0.0103006	0.07058	up	7:-:101232092-101238820	7:-:101232092-101238820	ENSG00000106404	24146	P56746	CLDN15	claudin 15 [Source:HGNC Symbol;Acc:HGNC:2036]	6.49866	5.95685	3.05297	1.80551	1.30206	2.77822
TOM1L2	ENSG00000175662	1.22541	1.22541	0.000878898	0.0486191	up	17:-:17843511-17972422	17:-:17843511-17972422	ENSG00000175662	146691	Q6ZVM7	TOM1L2	target of myb1 like 2 membrane trafficking protein [Source:HGNC Symbol;Acc:HGNC:11984]	5.66686	5.95074	3.75713	1.55235	1.55874	2.68922
RBL1	ENSG00000080839	-1.02236223616169	1.02236	0.00244174	0.0487464	down	20:-:36996349-37095995	20:-:36996349-37095995	ENSG00000080839	5933	P28749	RBL1	RB transcriptional corepressor like 1 [Source:HGNC Symbol;Acc:HGNC:9893]	4.18343	5.94665	7.54495	11.4139	11.6429	10.2738
STRN4	ENSG00000090372	2.08397	2.08397	0.00239921	0.0487464	up	19:-:46719507-46746994	19:-:46719507-46746994	ENSG00000090372	29888	Q9NRL3	STRN4	striatin 4 [Source:HGNC Symbol;Acc:HGNC:15721]	7.93057	5.94594	2.56424	0.74836	0.77994	1.71548
MAP3K14	ENSG00000006062	1.19699	1.19699	0.00761829	0.0629156	up	17:-:45263121-45317040	17:-:45263121-45317040	ENSG00000006062	9020	Q99558	MAP3K14	mitogen-activated protein kinase kinase kinase 14 [Source:HGNC Symbol;Acc:HGNC:6853]	5.94437	5.94321	3.17467	1.73817	1.07602	2.94046
SHARPIN	ENSG00000179526	2.28782	2.28782	0.00507291	0.0552753	up	8:-:144098633-144108124	8:-:144098633-144108124	ENSG00000179526	81858	Q6PJD5	SHARPIN	SHANK associated RH domain interactor [Source:HGNC Symbol;Acc:HGNC:25321]	11.2974	5.89207	2.49879	0.75075	0.60606	1.76383
RARG	ENSG00000172819	1.35193	1.35193	0.00550098	0.0564761	up	12:-:53210567-53232980	12:-:53210567-53232980	ENSG00000172819	5916	A8K3H3	RARG	retinoic acid receptor gamma [Source:HGNC Symbol;Acc:HGNC:9866]	7.40648	5.8873	3.00976	1.52283	1.19528	2.46196
AP1M1	ENSG00000072958	1.50751	1.50751	0.00330861	0.0505546	up	19:+:16197578-16245907	19:+:16197578-16245907	ENSG00000072958	8907	B3KNH5	AP1M1	adaptor related protein complex 1 mu 1 subunit [Source:HGNC Symbol;Acc:HGNC:13667]	6.98833	5.8541	3.0023	1.41942	1.28711	2.40602
CCDC22	ENSG00000101997	1.99064	1.99064	0.00112786	0.0486191	up	X:+:49235467-49250526	X:+:49235467-49250526	ENSG00000101997	28952	A0A024QZ03	CCDC22	coiled-coil domain containing 22 [Source:HGNC Symbol;Acc:HGNC:28909]	9.35109	5.85315	3.26833	0.98339	0.87148	1.71517
TST	ENSG00000128311	3.03355	3.03355	0.00256301	0.0487464	up	22:-:37010859-37020183	22:-:37010859-37020183	ENSG00000128311	7263	Q16762	TST	thiosulfate sulfurtransferase [Source:HGNC Symbol;Acc:HGNC:12388]	11.077	5.85034	2.30608	0.34063	0.37733	1.28102
DDAH2	ENSG00000213722	2.63631	2.63631	0.00532181	0.0562541	up	6:-:31727038-31730617	6:-:31727038-31730617	ENSG00000213722	23564	O95865	DDAH2	dimethylarginine dimethylaminohydrolase 2 [Source:HGNC Symbol;Acc:HGNC:2716]	9.83502	5.84357	1.66	0.49827	0.46519	0.99893
SKA1	ENSG00000154839	-1.05504178833922	1.05504	0.000260291	0.0486191	down	18:+:50374995-50394173	18:+:50374995-50394173	ENSG00000154839	220134	A0A024R294	SKA1	spindle and kinetochore associated complex subunit 1 [Source:HGNC Symbol;Acc:HGNC:28109]	5.833	5.84175	6.40092	11.6488	10.4249	10.3313
IMPDH1	ENSG00000106348	1.56591	1.56591	0.00176075	0.0486191	up	7:-:128392277-128410252	7:-:128392277-128410252	ENSG00000106348	3614	P20839	IMPDH1	inosine monophosphate dehydrogenase 1 [Source:HGNC Symbol;Acc:HGNC:6052]	7.29489	5.83252	3.06334	1.38132	0.98258	1.87074
SACS	ENSG00000151835	-1.01425266800563	1.01425	0.00882471	0.0664799	down	13:-:23328826-23433740	13:-:23328826-23433740	ENSG00000151835	26278	Q9NZJ4	SACS	sacsin molecular chaperone [Source:HGNC Symbol;Acc:HGNC:10519]	3.10954	5.82975	8.0901	11.4642	11.7262	9.45463
BOK	ENSG00000176720	1.72749	1.72749	0.00874374	0.0663441	up	2:+:241551424-241574138	2:+:241551424-241574138	ENSG00000176720	666	Q9UMX3	BOK	BOK, BCL2 family apoptosis regulator [Source:HGNC Symbol;Acc:HGNC:1087]	9.34454	5.8174	2.45281	0.89238	0.99545	2.12904
ESRRA	ENSG00000173153	1.96697	1.96697	0.00290267	0.0495509	up	11:+:64305572-64316743	11:+:64305572-64316743	ENSG00000173153	2101	P11474	ESRRA	estrogen related receptor alpha [Source:HGNC Symbol;Acc:HGNC:3471]	7.50188	5.80816	2.41236	0.59882	1.00198	1.54884
METRNL	ENSG00000176845	1.44101	1.44101	0.0141284	0.0800752	up	17:+:83079691-83095119	17:+:83079691-83095119	ENSG00000176845	284207	Q641Q3	METRNL	meteorin like, glial cell differentiation regulator [Source:HGNC Symbol;Acc:HGNC:27584]	7.52345	5.80684	1.97164	1.1097	1.19894	1.56116
NCDN	ENSG00000020129	1.62833	1.62833	0.00132688	0.0486191	up	1:+:35557473-35567274	1:+:35557473-35567274	ENSG00000020129	23154	Q9UBB6	NCDN	neurochondrin [Source:HGNC Symbol;Acc:HGNC:17597]	6.7183	5.79888	2.98345	1.24122	0.92617	1.87596
CPNE7	ENSG00000178773	1.02476	1.02476	0.0193657	0.0943205	up	16:+:89575768-89597246	16:+:89575768-89597246	ENSG00000178773	27132	Q9UBL6	CPNE7	copine 7 [Source:HGNC Symbol;Acc:HGNC:2320]	8.45076	5.79099	3.2641	1.67762	1.77077	3.20326
BCAR1	ENSG00000050820	1.90645	1.90645	0.00829695	0.0648421	up	16:-:75228187-75268053	16:-:75228187-75268053	ENSG00000050820	9564	P56945	BCAR1	BCAR1, Cas family scaffolding protein [Source:HGNC Symbol;Acc:HGNC:971]	7.29686	5.76954	2.00761	0.88662	0.65545	1.82197
LENG1	ENSG00000105617	2.55764	2.55764	0.00803241	0.0641017	up	19:-:54155161-54159882	19:-:54155161-54159882	ENSG00000105617	79165	Q96BZ8	LENG1	leukocyte receptor cluster member 1 [Source:HGNC Symbol;Acc:HGNC:15502]	11.1936	5.75726	2.50179	0.99839	0.25522	1.71412
CCNA2	ENSG00000145386	-1.54376491088699	1.54376	7.99732e-05	0.0471559	down	4:-:121816444-121823933	4:-:121816444-121823933	ENSG00000145386	890	P20248	CCNA2	cyclin A2 [Source:HGNC Symbol;Acc:HGNC:1578]	4.89712	5.7485	6.69423	15.2293	15.7132	12.7819
TRIOBP	ENSG00000100106	1.31217	1.31217	0.00608213	0.0578636	up	22:+:37696988-37776556	22:+:37696988-37776556	ENSG00000100106	11078	Q9H2D6	TRIOBP	TRIO and F-actin binding protein [Source:HGNC Symbol;Acc:HGNC:17009]	7.45885	5.70203	3.02804	1.66913	1.66087	2.50914
ATAD3A	ENSG00000197785	2.58454	2.58454	0.00389788	0.0523804	up	1:+:1512151-1534687	1:+:1512151-1534687	ENSG00000197785	55210	Q9NVI7	ATAD3A	ATPase family, AAA domain containing 3A [Source:HGNC Symbol;Acc:HGNC:25567]	8.70442	5.70032	2.10053	0.4658	0.38471	1.59946
SURF2	ENSG00000148291	1.14251	1.14251	0.0234301	0.104103	up	9:+:133356552-133361169	9:+:133356552-133361169	ENSG00000148291	6835	Q15527	SURF2	surfeit 2 [Source:HGNC Symbol;Acc:HGNC:11475]	8.64077	5.6988	2.4675	1.80002	1.50595	2.14056
VPS51	ENSG00000149823	1.88186	1.88186	0.00686211	0.0599664	up	11:+:65089324-65111860	11:+:65089324-65111860	ENSG00000149823	738	Q9UID3	VPS51	VPS51, GARP complex subunit [Source:HGNC Symbol;Acc:HGNC:1172]	9.10193	5.69536	2.23727	1.00317	0.80679	1.59239
TMEM11	ENSG00000178307	1.07392	1.07392	0.0166288	0.0871914	up	17:-:21197280-21214624	17:-:21197280-21214624	ENSG00000178307	8834	P17152	TMEM11	transmembrane protein 11 [Source:HGNC Symbol;Acc:HGNC:16823]	9.14844	5.68142	3.34412	1.9607	1.76702	2.80389
OGFR	ENSG00000060491	1.62401	1.62401	0.00366722	0.0515068	up	20:+:62804835-62814000	20:+:62804835-62814000	ENSG00000060491	11054	Q9NZT2	OGFR	opioid growth factor receptor [Source:HGNC Symbol;Acc:HGNC:15768]	8.29053	5.6642	2.94715	1.00564	1.26745	2.06499
NCAPH2	ENSG00000025770	1.27012	1.27012	0.0081316	0.0643316	up	22:+:50508216-50523472	22:+:50508216-50523472	ENSG00000025770	29781	Q6IBW4	NCAPH2	non-SMC condensin II complex subunit H2 [Source:HGNC Symbol;Acc:HGNC:25071]	8.52368	5.65364	3.34222	1.3924	1.45939	2.81749
TMEM205	ENSG00000105518	1.24232	1.24232	0.0200699	0.095594	up	19:-:11342776-11346518	19:-:11342776-11346518	ENSG00000105518	374882	A0A024R7D3	TMEM205	transmembrane protein 205 [Source:HGNC Symbol;Acc:HGNC:29631]	9.6562	5.62538	2.74976	1.54061	1.36529	2.51909
NEK2	ENSG00000117650	-1.58953753585338	1.58954	7.84148e-06	0.035208	down	1:-:211658657-211675630	1:-:211658657-211675630	ENSG00000117650	4751	P51955	NEK2	NIMA related kinase 2 [Source:HGNC Symbol;Acc:HGNC:7745]	4.9763	5.61869	5.37941	14.1232	14.3507	13.3505
ROBO3	ENSG00000154134	1.83782	1.83782	0.00996851	0.0696626	up	11:+:124865386-124881470	11:+:124865386-124881470	ENSG00000154134	64221	Q96MS0	ROBO3	roundabout guidance receptor 3 [Source:HGNC Symbol;Acc:HGNC:13433]	7.695	5.58935	1.93619	0.91559	0.69617	1.70441
MCRIP1	ENSG00000225663	3.78625	3.78625	0.00293905	0.0495509	up	17:-:81822361-81833302	17:-:81822361-81833302	ENSG00000225663	348262	C9JLW8	MCRIP1	MAPK regulated corepressor interacting protein 1 [Source:HGNC Symbol;Acc:HGNC:28007]	8.92279	5.57817	1.43044	0.13281	0.18107	0.73834
PTPRB	ENSG00000127329	-1.23409727666078	1.2341	0.00119038	0.0486191	down	12:-:70515866-70637440	12:-:70515866-70637440	ENSG00000127329	5787	P23467	PTPRB	protein tyrosine phosphatase, receptor type B [Source:HGNC Symbol;Acc:HGNC:9665]	3.1956	5.56261	7.15569	11.9024	12.2713	11.655
ARHGAP11A	ENSG00000198826	-1.12283779449674	1.12284	0.000512577	0.0486191	down	15:+:32615144-32639949	15:+:32615144-32639949	ENSG00000198826	9824	Q6P4F7	ARHGAP11A	Rho GTPase activating protein 11A [Source:HGNC Symbol;Acc:HGNC:15783]	4.32937	5.55689	6.93331	10.8289	12.2887	11.4464
DEF8	ENSG00000140995	1.27417	1.27417	0.00338671	0.0507641	up	16:+:89947925-89968060	16:+:89947925-89968060	ENSG00000140995	54849	Q6ZN54	DEF8	differentially expressed in FDCP 8 homolog [Source:HGNC Symbol;Acc:HGNC:25969]	7.11088	5.53638	3.2938	1.54939	1.43017	2.57181
PKN3	ENSG00000160447	1.63244	1.63244	0.006019	0.0576579	up	9:+:128702523-128720918	9:+:128702523-128720918	ENSG00000160447	29941	A0A024R8D6	PKN3	protein kinase N3 [Source:HGNC Symbol;Acc:HGNC:17999]	7.9939	5.5239	2.7072	1.05892	0.84958	2.26957
CDKN3	ENSG00000100526	-1.06944444737433	1.06944	0.000370126	0.0486191	down	14:+:54396849-54420218	14:+:54396849-54420218	ENSG00000100526	1033	Q16667	CDKN3	cyclin dependent kinase inhibitor 3 [Source:HGNC Symbol;Acc:HGNC:1791]	6.56632	5.51798	5.97177	10.2718	10.3809	9.90116
INF2	ENSG00000203485	2.57399	2.57399	0.00179951	0.0486191	up	14:+:104689606-104722535	14:+:104689606-104722535	ENSG00000203485	64423	Q27J81	INF2	inverted formin, FH2 and WH2 domain containing [Source:HGNC Symbol;Acc:HGNC:23791]	7.68537	5.47646	2.07577	0.55632	0.42664	1.12001
UBL4A	ENSG00000102178	1.03815	1.03815	0.00684324	0.0599464	up	X:-:154483717-154486670	X:-:154483717-154486670	ENSG00000102178	8266	P11441	UBL4A	ubiquitin like 4A [Source:HGNC Symbol;Acc:HGNC:12505]	6.74465	5.46045	3.20386	1.86063	1.34676	2.54328
NAT14	ENSG00000090971	1.19711	1.19711	0.0185089	0.0925257	up	19:+:55485004-55487568	19:+:55485004-55487568	ENSG00000090971	57106	Q8WUY8	NAT14	N-acetyltransferase 14 (putative) [Source:HGNC Symbol;Acc:HGNC:28918]	8.47094	5.45636	2.76915	1.32182	1.37761	2.79312
TSPAN4	ENSG00000214063	3.1156	3.1156	0.00224549	0.0486191	up	11:+:842808-867116	11:+:842808-867116	ENSG00000214063	7106	A0A024RCE1	TSPAN4	tetraspanin 4 [Source:HGNC Symbol;Acc:HGNC:11859]	8.76514	5.41797	1.7902	0.27298	0.33689	0.91427
PTGES2	ENSG00000148334	2.10771	2.10771	0.0046653	0.0538946	up	9:-:128120693-128128462	9:-:128120693-128128462	ENSG00000148334	80142	Q9H7Z7	PTGES2	prostaglandin E synthase 2 [Source:HGNC Symbol;Acc:HGNC:17822]	8.66802	5.41292	2.10456	0.85034	0.555	1.40225
ZBTB10	ENSG00000205189	-1.07693226076992	1.07693	0.000628073	0.0486191	down	8:+:80485619-80526265	8:+:80485619-80526265	ENSG00000205189	65986	Q96DT7	ZBTB10	zinc finger and BTB domain containing 10 [Source:HGNC Symbol;Acc:HGNC:30953]	4.10691	5.37757	6.97106	11.5821	12.0303	10.0957
GRAMD1A	ENSG00000089351	1.48921	1.48921	0.00934421	0.0683442	up	19:+:34994784-35026471	19:+:34994784-35026471	ENSG00000089351	57655	Q96CP6	GRAMD1A	GRAM domain containing 1A [Source:HGNC Symbol;Acc:HGNC:29305]	7.56148	5.29073	2.34921	1.13814	1.06918	2.01534
CENPK	ENSG00000123219	-1.16589001289564	1.16589	0.000268806	0.0486191	down	5:-:65517766-65563171	5:-:65517766-65563171	ENSG00000123219	64105	Q9BS16	CENPK	centromere protein K [Source:HGNC Symbol;Acc:HGNC:29479]	4.3847	5.2682	5.67401	10.9787	10.5221	9.01956
ABT1	ENSG00000146109	1.18389	1.18389	0.0102917	0.07058	up	6:+:26596952-26600744	6:+:26596952-26600744	ENSG00000146109	29777	A0A024R029	ABT1	activator of basal transcription 1 [Source:HGNC Symbol;Acc:HGNC:17369]	9.13066	5.24165	3.56301	1.5102	1.77302	2.72546
CDCA2	ENSG00000184661	-1.17114715025017	1.17115	0.000758841	0.0486191	down	8:+:25458997-25507920	8:+:25458997-25507920	ENSG00000184661	157313	Q69YH5	CDCA2	cell division cycle associated 2 [Source:HGNC Symbol;Acc:HGNC:14623]	4.13131	5.23821	6.39046	9.90474	11.1782	9.52409
TBC1D10B	ENSG00000169221	1.12543	1.12543	0.00568173	0.0566876	up	16:-:30357102-30370264	16:-:30357102-30370264	ENSG00000169221	26000	Q4KMP7	TBC1D10B	TBC1 domain family member 10B [Source:HGNC Symbol;Acc:HGNC:24510]	6.84179	5.19957	3.15971	1.66614	1.56941	2.59283
TCEA2	ENSG00000171703	1.31223	1.31223	0.0244114	0.106468	up	20:+:64049836-64072347	20:+:64049836-64072347	ENSG00000171703	6919	Q15560	TCEA2	transcription elongation factor A2 [Source:HGNC Symbol;Acc:HGNC:11614]	8.29484	5.19825	2.29382	1.20224	1.19422	2.48255
SP4	ENSG00000105866	-1.03845480736295	1.03845	0.00270871	0.0489343	down	7:+:21428034-21514822	7:+:21428034-21514822	ENSG00000105866	6671	Q02446	SP4	Sp4 transcription factor [Source:HGNC Symbol;Acc:HGNC:11209]	3.58661	5.19369	6.61981	9.84288	9.88439	8.89519
RTN2	ENSG00000125744	1.49337	1.49337	0.00521828	0.0558762	up	19:-:45485289-45497061	19:-:45485289-45497061	ENSG00000125744	6253	O75298	RTN2	reticulon 2 [Source:HGNC Symbol;Acc:HGNC:10468]	7.51203	5.17702	2.6493	1.22259	0.93761	2.01575
TRIM47	ENSG00000132481	1.96305	1.96305	0.00457323	0.0536396	up	17:-:75874161-75878575	17:-:75874161-75878575	ENSG00000132481	91107	Q96LD4	TRIM47	tripartite motif containing 47 [Source:HGNC Symbol;Acc:HGNC:19020]	8.14723	5.13575	2.18097	1.01496	0.5726	1.39062
KIF23	ENSG00000137807	-1.30218372015415	1.30218	0.000302667	0.0486191	down	15:+:69414246-69448427	15:+:69414246-69448427	ENSG00000137807	9493	Q02241	KIF23	kinesin family member 23 [Source:HGNC Symbol;Acc:HGNC:6392]	3.77159	5.11417	6.31413	12.1152	11.9779	10.7294
MVD	ENSG00000167508	1.61867	1.61867	0.0138984	0.0793043	up	16:-:88651935-88663161	16:-:88651935-88663161	ENSG00000167508	4597	P53602	MVD	mevalonate diphosphate decarboxylase [Source:HGNC Symbol;Acc:HGNC:7529]	8.10654	5.10371	1.9908	1.02575	0.82241	1.81828
RAD51AP1	ENSG00000111247	-1.68714271608161	1.68714	6.41166e-05	0.0471559	down	12:+:4538798-4560048	12:+:4538798-4560048	ENSG00000111247	10635	Q96B01	RAD51AP1	RAD51 associated protein 1 [Source:HGNC Symbol;Acc:HGNC:16956]	4.2562	5.06294	6.40949	14.6592	14.6599	13.3274
CENPQ	ENSG00000031691	-1.36073037985919	1.36073	0.000122538	0.0471559	down	6:+:49463378-49493107	6:+:49463378-49493107	ENSG00000031691	55166	Q7L2Z9	CENPQ	centromere protein Q [Source:HGNC Symbol;Acc:HGNC:21347]	4.99526	5.06247	5.27225	10.1526	11.6791	10.0539
FAM234A	ENSG00000167930	2.868	2.868	0.00186607	0.0486191	up	16:+:234546-268971	16:+:234546-268971	ENSG00000167930	83986	Q9H0X4	FAM234A	family with sequence similarity 234 member A [Source:HGNC Symbol;Acc:HGNC:14163]	8.80442	5.04547	2.04163	0.35103	0.38287	1.05611
AURKAIP1	ENSG00000175756	1.59971	1.59971	0.0484732	0.160435	up	1:-:1373730-1375495	1:-:1373730-1375495	ENSG00000175756	54998	A0A024R0F0	AURKAIP1	aurora kinase A interacting protein 1 [Source:HGNC Symbol;Acc:HGNC:24114]	11.2964	5.00628	1.55108	1.12008	0.77478	1.9392
COMMD5	ENSG00000170619	1.39638	1.39638	0.00227465	0.0486191	up	8:-:144841042-144853736	8:-:144841042-144853736	ENSG00000170619	28991	Q9GZQ3	COMMD5	COMM domain containing 5 [Source:HGNC Symbol;Acc:HGNC:17902]	7.20987	4.9411	3.11486	1.45137	1.06006	1.92321
BRCA1	ENSG00000012048	-1.0389793231899	1.03898	0.00149477	0.0486191	down	17:-:43044295-43170245	17:-:43044295-43170245	ENSG00000012048	672	P38398	BRCA1	BRCA1, DNA repair associated [Source:HGNC Symbol;Acc:HGNC:1100]	3.39339	4.91124	6.17717	9.32435	9.81605	8.74866
SDSL	ENSG00000139410	2.82334	2.82334	0.0032428	0.0503135	up	12:+:113422237-113438276	12:+:113422237-113438276	ENSG00000139410	113675	Q96GA7	SDSL	serine dehydratase like [Source:HGNC Symbol;Acc:HGNC:30404]	9.10716	4.90168	1.80959	0.34736	0.35519	1.07105
NDUFS6	ENSG00000145494	1.09533	1.09533	0.013573	0.078782	up	5:+:1801400-1816605	5:+:1801400-1816605	ENSG00000145494	4726	O75380	NDUFS6	NADH:ubiquinone oxidoreductase subunit S6 [Source:HGNC Symbol;Acc:HGNC:7713]	9.22363	4.89466	3.56824	1.66729	1.70487	2.71384
WDHD1	ENSG00000198554	-1.24055328816666	1.24055	0.000356681	0.0486191	down	14:-:54938950-55027105	14:-:54938950-55027105	ENSG00000198554	11169	O75717	WDHD1	WD repeat and HMG-box DNA binding protein 1 [Source:HGNC Symbol;Acc:HGNC:23170]	3.926	4.80914	6.47121	11.2118	11.535	10.6955
NRGN	ENSG00000154146	2.11355	2.11355	0.00507048	0.0552753	up	11:+:124739846-124747210	11:+:124739846-124747210	ENSG00000154146	4900	Q92686	NRGN	neurogranin [Source:HGNC Symbol;Acc:HGNC:8000]	8.4796	4.78733	1.93889	0.67206	0.6013	1.35989
ECH1	ENSG00000104823	2.41352	2.41352	0.00192906	0.0486191	up	19:-:38815422-38832005	19:-:38815422-38832005	ENSG00000104823	1891	Q13011	ECH1	enoyl-CoA hydratase 1 [Source:HGNC Symbol;Acc:HGNC:3149]	8.24515	4.78399	2.05756	0.60175	0.47858	1.04954
FBXW7	ENSG00000109670	-1.09382156898563	1.09382	0.000189025	0.0486191	down	4:-:152320544-152536063	4:-:152320544-152536063	ENSG00000109670	55294	Q969H0	FBXW7	F-box and WD repeat domain containing 7 [Source:HGNC Symbol;Acc:HGNC:16712]	3.80069	4.74444	5.61357	10.1788	10.3576	8.99442
C4orf47	ENSG00000205129	-1.09161016400581	1.09161	0.000906202	0.0486191	down	4:+:185426249-185449826	4:+:185426249-185449826	ENSG00000205129	441054	A7E2U8	C4orf47	chromosome 4 open reading frame 47 [Source:HGNC Symbol;Acc:HGNC:34346]	4.3156	4.74048	5.01655	8.13066	7.77888	7.54243
REV3L	ENSG00000009413	-1.09304896591359	1.09305	0.00893097	0.0668825	down	6:-:111299028-111483715	6:-:111299028-111483715	ENSG00000009413	5980	Q9UG47	REV3L	REV3 like, DNA directed polymerase zeta catalytic subunit [Source:HGNC Symbol;Acc:HGNC:9968]	2.49196	4.71151	6.6468	9.31938	9.7014	7.93613
FBXO5	ENSG00000112029	-1.00112852193584	1.00113	0.000858623	0.0486191	down	6:-:152970519-152983579	6:-:152970519-152983579	ENSG00000112029	26271	Q9UKT4	FBXO5	F-box protein 5 [Source:HGNC Symbol;Acc:HGNC:13584]	4.12901	4.63224	5.48256	7.94687	8.47803	7.93723
CALCRL	ENSG00000064989	-1.31163533752388	1.31164	0.000362127	0.0486191	down	2:-:187343129-187448460	2:-:187343129-187448460	ENSG00000064989	10203	Q16602	CALCRL	calcitonin receptor like receptor [Source:HGNC Symbol;Acc:HGNC:16709]	3.28474	4.5388	5.37012	9.84388	11.0266	8.99037
NUF2	ENSG00000143228	-1.50726288919314	1.50726	2.89583e-05	0.0422342	down	1:+:163266576-163355764	1:+:163266576-163355764	ENSG00000143228	83540	Q9BZD4	NUF2	NUF2, NDC80 kinetochore complex component [Source:HGNC Symbol;Acc:HGNC:14621]	4.5653	4.53562	5.22396	12.4128	12.0404	10.8462
CCNE2	ENSG00000175305	-1.3585058000837	1.35851	0.000514786	0.0486191	down	8:-:94879770-94896678	8:-:94879770-94896678	ENSG00000175305	9134	O96020	CCNE2	cyclin E2 [Source:HGNC Symbol;Acc:HGNC:1590]	3.45445	4.52501	6.01455	10.2287	10.8045	9.66715
STIL	ENSG00000123473	-1.09793441626393	1.09793	0.00196847	0.0486191	down	1:-:47250139-47314147	1:-:47250139-47314147	ENSG00000123473	6491	Q15468	STIL	STIL, centriolar assembly protein [Source:HGNC Symbol;Acc:HGNC:10879]	3.00109	4.51953	5.2772	8.7779	9.12999	7.2283
KCNJ2	ENSG00000123700	-1.05946431039262	1.05946	0.00170926	0.0486191	down	17:+:70168673-70180048	17:+:70168673-70180048	ENSG00000123700	3759	P63252	KCNJ2	potassium voltage-gated channel subfamily J member 2 [Source:HGNC Symbol;Acc:HGNC:6263]	3.34253	4.45715	5.4337	8.03493	8.84107	7.44764
CD274	ENSG00000120217	-1.05895325781503	1.05895	0.00221567	0.0486191	down	9:+:5450503-5470566	9:+:5450503-5470566	ENSG00000120217	29126	Q9NZQ7	CD274	CD274 molecule [Source:HGNC Symbol;Acc:HGNC:17635]	3.37426	4.43656	5.46152	8.19117	7.96523	7.27458
LPAR1	ENSG00000198121	-1.15341743447897	1.15342	0.000332258	0.0486191	down	9:-:110873263-111038458	9:-:110873263-111038458	ENSG00000198121	1902	Q5VZX0	LPAR1	lysophosphatidic acid receptor 1 [Source:HGNC Symbol;Acc:HGNC:3166]	3.51166	4.38216	4.65005	7.78666	8.4218	7.69121
CENPF	ENSG00000117724	-1.44549798181873	1.4455	0.000430125	0.0486191	down	1:+:214603195-214664588	1:+:214603195-214664588	ENSG00000117724	1063	P49454	CENPF	centromere protein F [Source:HGNC Symbol;Acc:HGNC:1857]	2.8758	4.35107	5.95746	11.7396	12.3409	9.72252
SOX7	ENSG00000171056	-1.3745750173916	1.37458	6.32165e-05	0.0471559	down	8:-:10723768-10730512	8:-:10723768-10730512	ENSG00000171056	83595	Q9BT81	SOX7	SRY-box 7 [Source:HGNC Symbol;Acc:HGNC:18196]	5.49917	4.28686	4.81399	11.2325	11.3982	9.87934
GCH1	ENSG00000131979	-1.40688668693038	1.40689	0.000123027	0.0471559	down	14:-:54842008-54902852	14:-:54842008-54902852	ENSG00000131979	2643	A0A024R642	GCH1	GTP cyclohydrolase 1 [Source:HGNC Symbol;Acc:HGNC:4193]	4.7512	4.26481	5.53871	11.6822	11.3549	9.87082
RFC3	ENSG00000133119	-1.27469976112474	1.2747	0.000144755	0.0477109	down	13:+:33818049-33966558	13:+:33818049-33966558	ENSG00000133119	5983	A0A024RDQ8	RFC3	replication factor C subunit 3 [Source:HGNC Symbol;Acc:HGNC:9971]	4.12085	4.25187	4.92764	9.46986	8.72477	8.7276
ZNF367	ENSG00000165244	-1.1050681012667	1.10507	0.000285081	0.0486191	down	9:-:96385941-96418329	9:-:96385941-96418329	ENSG00000165244	195828	Q7RTV3	ZNF367	zinc finger protein 367 [Source:HGNC Symbol;Acc:HGNC:18320]	4.36992	4.11071	4.49684	8.15841	8.51194	7.19032
ZNF436	ENSG00000125945	-1.04005280215284	1.04005	0.00436105	0.0531929	down	1:-:23359448-23369442	1:-:23359448-23369442	ENSG00000125945	80818	A0A024RAF3	ZNF436	zinc finger protein 436 [Source:HGNC Symbol;Acc:HGNC:20814]	2.90214	4.09023	5.18926	7.03556	7.57819	6.39888
HTN3	ENSG00000205649	-1.01232604608659	1.01233	0.0119428	0.075068	down	4:+:70028413-70036538	4:+:70028413-70036538	ENSG00000205649	3347	P15516	HTN3	histatin 3	2.76157	4.048	5.42548	6.51214	6.74014	5.5059
MRE11	ENSG00000020922	-1.14446911683857	1.14447	0.000680092	0.0486191	down	11:-:94415578-94493908	11:-:94415578-94493908	ENSG00000020922	4361	P49959	MRE11	MRE11 homolog, double strand break repair nuclease [Source:HGNC Symbol;Acc:HGNC:7230]	2.88028	3.98676	4.61455	7.97315	8.226	7.10671
THAP10	ENSG00000129028	-1.05218032037493	1.05218	0.00132239	0.0486191	down	15:-:70881342-70892785	15:-:70881342-70892785	ENSG00000129028	56906	Q9P2Z0	THAP10	THAP domain containing 10 [Source:HGNC Symbol;Acc:HGNC:23193]	4.36119	3.9618	4.78189	7.33406	8.06184	6.52073
WEE1	ENSG00000166483	-1.09706507617994	1.09707	0.000162471	0.0485982	down	11:+:9573681-9593457	11:+:9573681-9593457	ENSG00000166483	7465	Q86V29	WEE1	WEE1 G2 checkpoint kinase [Source:HGNC Symbol;Acc:HGNC:12761]	3.60997	3.83227	4.80734	8.6113	8.5194	7.94624
NDC80	ENSG00000080986	-1.33233810719912	1.33234	0.000134513	0.0471559	down	18:+:2571511-2616635	18:+:2571511-2616635	ENSG00000080986	10403	O14777	NDC80	NDC80, kinetochore complex component [Source:HGNC Symbol;Acc:HGNC:16909]	4.16021	3.80058	4.9632	9.71359	9.18292	8.82555
MCM10	ENSG00000065328	-1.00626611481611	1.00627	0.000672318	0.0486191	down	10:+:13161554-13211104	10:+:13161554-13211104	ENSG00000065328	55388	Q7L590	MCM10	minichromosome maintenance 10 replication initiation factor [Source:HGNC Symbol;Acc:HGNC:18043]	2.77523	3.79168	3.51802	5.35309	5.84486	6.0727
ARL13A	ENSG00000174225	-1.18837159447231	1.18837	0.00149638	0.0486191	down	X:+:100969708-100990829	X:+:100969708-100990829	ENSG00000174225	392509	Q5H913	ARL13A	ADP ribosylation factor like GTPase 13A [Source:HGNC Symbol;Acc:HGNC:31709]	3.14849	3.7763	3.7698	5.51617	7.76486	5.90377
MKI67	ENSG00000148773	-1.42034701214471	1.42035	0.00214424	0.0486191	down	10:-:128096659-128126385	10:-:128096659-128126385	ENSG00000148773	4288	P46013	MKI67	marker of proliferation Ki-67 [Source:HGNC Symbol;Acc:HGNC:7107]	1.99465	3.76362	5.36652	8.68507	9.13107	8.68922
XRCC2	ENSG00000196584	-1.23915159095433	1.23915	0.000514589	0.0486191	down	7:-:152644779-152676165	7:-:152644779-152676165	ENSG00000196584	7516	O43543	XRCC2	X-ray repair cross complementing 2 [Source:HGNC Symbol;Acc:HGNC:12829]	2.74683	3.75549	4.2884	7.40956	7.21745	6.96925
CENPU	ENSG00000151725	-1.40726458778399	1.40726	0.000140648	0.0471559	down	4:-:184694618-184734133	4:-:184694618-184734133	ENSG00000151725	79682	Q71F23	CENPU	centromere protein U [Source:HGNC Symbol;Acc:HGNC:21348]	3.57897	3.73139	4.5036	8.97447	9.04349	7.96438
SGO2	ENSG00000163535	-1.16503318470909	1.16503	0.000546411	0.0486191	down	2:+:200510008-200583782	2:+:200510008-200583782	ENSG00000163535	151246	Q562F6	SGO2	shugoshin 2 [Source:HGNC Symbol;Acc:HGNC:30812]	3.65114	3.60748	5.21761	8.18073	8.93464	7.83783
BUB1B	ENSG00000156970	-1.33951763989379	1.33952	0.000165739	0.0486191	down	15:+:40161023-40221136	15:+:40161023-40221136	ENSG00000156970	701	O60566	BUB1B	BUB1 mitotic checkpoint serine/threonine kinase B [Source:HGNC Symbol;Acc:HGNC:1149]	3.19177	3.57012	4.25268	8.67241	7.97608	7.32727
POLA1	ENSG00000101868	-1.14456982876465	1.14457	0.00179147	0.0486191	down	X:+:24693919-24996986	X:+:24693919-24996986	ENSG00000101868	5422	P09884	POLA1	DNA polymerase alpha 1, catalytic subunit [Source:HGNC Symbol;Acc:HGNC:9173]	2.75772	3.56882	4.95904	7.39349	7.36493	6.73426
KNTC1	ENSG00000184445	-1.3326243326582	1.33262	0.000428971	0.0486191	down	12:+:122527246-122626396	12:+:122527246-122626396	ENSG00000184445	9735	P50748	KNTC1	kinetochore associated 1 [Source:HGNC Symbol;Acc:HGNC:17255]	2.20878	3.52756	3.95771	7.77281	7.87852	7.10656
PDSS1	ENSG00000148459	-1.07134797917905	1.07135	0.00128706	0.0486191	down	10:+:26697659-26746798	10:+:26697659-26746798	ENSG00000148459	23590	Q5T2R2	PDSS1	decaprenyl diphosphate synthase subunit 1 [Source:HGNC Symbol;Acc:HGNC:17759]	3.04257	3.52597	3.34938	5.76544	5.63657	4.91136
RAD18	ENSG00000070950	-1.25125107032425	1.25125	0.000174195	0.0486191	down	3:-:8775402-8963773	3:-:8775402-8963773	ENSG00000070950	56852	Q9NS91	RAD18	RAD18, E3 ubiquitin protein ligase [Source:HGNC Symbol;Acc:HGNC:18278]	2.87487	3.50737	4.13611	7.48796	7.73726	7.3231
CENPI	ENSG00000102384	-1.37507863028631	1.37508	0.000533269	0.0486191	down	X:+:101098218-101163681	X:+:101098218-101163681	ENSG00000102384	2491	Q92674	CENPI	centromere protein I [Source:HGNC Symbol;Acc:HGNC:3968]	2.72859	3.50481	4.40523	8.18185	8.23617	6.87854
FAM111B	ENSG00000189057	-1.50983892807905	1.50984	0.000737089	0.0486191	down	11:+:59107185-59127410	11:+:59107185-59127410	ENSG00000189057	374393	Q6SJ93	FAM111B	family with sequence similarity 111 member B [Source:HGNC Symbol;Acc:HGNC:24200]	2.79087	3.50128	5.36114	9.66429	9.72205	8.11298
ACER2	ENSG00000177076	-1.05840185935495	1.0584	0.00693546	0.0602982	down	9:+:19409059-19452020	9:+:19409059-19452020	ENSG00000177076	340485	Q5QJU3	ACER2	alkaline ceramidase 2 [Source:HGNC Symbol;Acc:HGNC:23675]	2.15949	3.47678	4.30938	5.18379	4.82333	5.59186
TTK	ENSG00000112742	-1.40755892890108	1.40756	0.000176311	0.0486191	down	6:+:80003887-80042527	6:+:80003887-80042527	ENSG00000112742	7272	P33981	TTK	TTK protein kinase [Source:HGNC Symbol;Acc:HGNC:12401]	2.79522	3.44419	4.00183	7.54074	8.48425	7.16245
DEPDC1	ENSG00000024526	-1.51725480407856	1.51725	0.000239442	0.0486191	down	1:-:68474152-68497221	1:-:68474152-68497221	ENSG00000024526	55635	Q5TB30	DEPDC1	DEP domain containing 1 [Source:HGNC Symbol;Acc:HGNC:22949]	2.86055	3.40538	4.84903	9.63871	9.84646	8.33254
SGO1	ENSG00000129810	-1.12546761894837	1.12547	0.000255999	0.0486191	down	3:-:20160593-20186292	3:-:20160593-20186292	ENSG00000129810	151648	Q5FBB7	SGO1	shugoshin 1 [Source:HGNC Symbol;Acc:HGNC:25088]	3.88468	3.39687	4.04436	6.96618	7.19664	6.67936
PARPBP	ENSG00000185480	-1.26149849260488	1.2615	0.000736438	0.0486191	down	12:+:102120185-102197520	12:+:102120185-102197520	ENSG00000185480	55010	B4DT40	PARPBP	PARP1 binding protein [Source:HGNC Symbol;Acc:HGNC:26074]	2.64146	3.34571	4.26833	7.06836	7.19214	6.43441
C4orf46	ENSG00000205208	-1.01736813890879	1.01737	0.00117627	0.0486191	down	4:-:158666679-158672255	4:-:158666679-158672255	ENSG00000205208	201725	Q504U0	C4orf46	chromosome 4 open reading frame 46 [Source:HGNC Symbol;Acc:HGNC:27320]	3.8586	3.33211	4.36836	6.89862	6.76774	5.97269
DNA2	ENSG00000138346	-1.41720987976689	1.41721	0.000714325	0.0486191	down	10:-:68414064-68472121	10:-:68414064-68472121	ENSG00000138346	1763	P51530	DNA2	DNA replication helicase/nuclease 2 [Source:HGNC Symbol;Acc:HGNC:2939]	1.83323	3.26185	3.21226	6.0665	6.34186	5.73004
ZKSCAN8	ENSG00000198315	-1.01529078212625	1.01529	0.0255932	0.109157	down	6:+:28141910-28159472	6:+:28141910-28159472	ENSG00000198315	7745	A0A024RCK7	ZKSCAN8	zinc finger with KRAB and SCAN domains 8 [Source:HGNC Symbol;Acc:HGNC:12983]	1.71297	3.25135	4.71702	5.64725	5.81171	4.57065
AMTN	ENSG00000187689	-2.33603047766193	2.33603	2.35037e-06	0.0313913	down	4:+:70518540-70532742	4:+:70518540-70532742	ENSG00000187689	401138	F1T0L8	AMTN	amelotin [Source:HGNC Symbol;Acc:HGNC:33188]	4.40442	3.22294	3.23063	14.6868	13.3913	15.8133
CDC25C	ENSG00000158402	-1.40199910191658	1.402	0.000173923	0.0486191	down	5:-:138285265-138338355	5:-:138285265-138338355	ENSG00000158402	995	P30307	CDC25C	cell division cycle 25C [Source:HGNC Symbol;Acc:HGNC:1727]	3.48599	3.22208	3.64832	8.26453	8.08179	6.39092
TXNDC16	ENSG00000087301	-1.36554027921136	1.36554	0.000603018	0.0486191	down	14:-:52430590-52552522	14:-:52430590-52552522	ENSG00000087301	57544	Q9P2K2	TXNDC16	thioredoxin domain containing 16 [Source:HGNC Symbol;Acc:HGNC:19965]	2.51033	3.21771	4.18805	7.21653	7.78257	6.48809
GPCPD1	ENSG00000125772	-1.03462931134663	1.03463	0.00124615	0.0486191	down	20:-:5544404-5611026	20:-:5544404-5611026	ENSG00000125772	56261	Q9NPB8	GPCPD1	glycerophosphocholine phosphodiesterase 1 [Source:HGNC Symbol;Acc:HGNC:26957]	2.56832	3.21226	4.026	6.041	6.00537	5.70453
DDIAS	ENSG00000165490	-1.12433230294542	1.12433	0.00114666	0.0486191	down	11:+:82899975-82958277	11:+:82899975-82958277	ENSG00000165490	220042	Q8IXT1	DDIAS	DNA damage induced apoptosis suppressor [Source:HGNC Symbol;Acc:HGNC:26351]	2.57637	3.20823	4.01212	5.98331	6.33932	5.75896
FGD6	ENSG00000180263	-1.00998671142821	1.00999	0.00686251	0.0599664	down	12:-:95076749-95217482	12:-:95076749-95217482	ENSG00000180263	55785	Q6ZV73	FGD6	FYVE, RhoGEF and PH domain containing 6 [Source:HGNC Symbol;Acc:HGNC:21740]	1.99873	3.17157	4.08344	5.86284	5.89424	4.84964
TMSB15A	ENSG00000158164	-1.24163707374253	1.24164	0.00129299	0.0486191	down	X:-:102513676-102516784	X:-:102513676-102516784	ENSG00000158164	11013	P0CG35	TMSB15A	thymosin beta 15a [Source:HGNC Symbol;Acc:HGNC:30744]	4.65189	3.12568	4.52023	7.78585	7.71513	7.48104
EXO1	ENSG00000174371	-1.34900723048491	1.34901	0.000415838	0.0486191	down	1:+:241847967-241895148	1:+:241847967-241895148	ENSG00000174371	9156	Q9UQ84	EXO1	exonuclease 1 [Source:HGNC Symbol;Acc:HGNC:3511]	2.59131	3.11565	3.948	6.98571	7.21108	6.29326
NEU3	ENSG00000162139	-1.01856333806814	1.01856	0.000686159	0.0486191	down	11:+:74988134-75018893	11:+:74988134-75018893	ENSG00000162139	10825	Q9UQ49	NEU3	neuraminidase 3 [Source:HGNC Symbol;Acc:HGNC:7760]	2.51629	3.08244	3.57389	5.42112	5.23081	5.64694
MAD2L1	ENSG00000164109	-1.03252775928719	1.03253	0.000234112	0.0486191	down	4:-:120055608-120067074	4:-:120055608-120067074	ENSG00000164109	4085	Q13257	MAD2L1	mitotic arrest deficient 2 like 1 [Source:HGNC Symbol;Acc:HGNC:6763]	3.71431	3.07988	3.029	5.92105	6.12299	5.45241
MTFR2	ENSG00000146410	-1.12477039684355	1.12477	0.000683506	0.0486191	down	6:-:136231024-136250335	6:-:136231024-136250335	ENSG00000146410	113115	Q6P444	MTFR2	mitochondrial fission regulator 2 [Source:HGNC Symbol;Acc:HGNC:21115]	2.55791	3.06936	3.16991	5.02698	4.97966	4.95388
SKA3	ENSG00000165480	-1.30373190854009	1.30373	0.000129887	0.0471559	down	13:-:21153595-21176602	13:-:21153595-21176602	ENSG00000165480	221150	Q8IX90	SKA3	spindle and kinetochore associated complex subunit 3 [Source:HGNC Symbol;Acc:HGNC:20262]	2.71818	2.9983	3.24744	5.86264	5.71811	6.14106
TEX14	ENSG00000121101	-1.75730801491663	1.75731	2.20807e-05	0.0399559	down	17:-:58556678-58692055	17:-:58556678-58692055	ENSG00000121101	56155	Q8IWB6	TEX14	testis expressed 14, intercellular bridge forming factor [Source:HGNC Symbol;Acc:HGNC:11737]	2.44352	2.9813	3.49839	8.79721	8.60486	8.61049
TMEM237	ENSG00000155755	-1.06383788648588	1.06384	0.000349059	0.0486191	down	2:-:201620184-201643570	2:-:201620184-201643570	ENSG00000155755	65062	Q96Q45	TMEM237	transmembrane protein 237 [Source:HGNC Symbol;Acc:HGNC:14432]	3.40309	2.97064	3.7305	6.90248	6.61694	5.65028
TNFAIP8L3	ENSG00000183578	-1.18918745737807	1.18919	0.000728204	0.0486191	down	15:-:51056598-51105276	15:-:51056598-51105276	ENSG00000183578	388121	Q5GJ75	TNFAIP8L3	TNF alpha induced protein 8 like 3 [Source:HGNC Symbol;Acc:HGNC:20620]	3.54061	2.93175	3.65116	6.3664	6.28798	5.48886
KIF14	ENSG00000118193	-1.54688917447186	1.54689	0.00112755	0.0486191	down	1:-:200551497-200620734	1:-:200551497-200620734	ENSG00000118193	9928	Q15058	KIF14	kinesin family member 14 [Source:HGNC Symbol;Acc:HGNC:19181]	1.71508	2.92792	3.96203	7.40455	7.30105	6.35268
KIF18A	ENSG00000121621	-1.3579838873752	1.35798	0.000383781	0.0486191	down	11:-:28020620-28108308	11:-:28020620-28108308	ENSG00000121621	81930	Q8NI77	KIF18A	kinesin family member 18A [Source:HGNC Symbol;Acc:HGNC:29441]	2.82156	2.90867	4.08864	7.47942	7.41918	6.42499
CKAP2L	ENSG00000169607	-1.37052929440396	1.37053	0.000769798	0.0486191	down	2:-:112736607-112764677	2:-:112736607-112764677	ENSG00000169607	150468	Q8IYA6	CKAP2L	cytoskeleton associated protein 2 like [Source:HGNC Symbol;Acc:HGNC:26877]	2.10645	2.87175	3.82232	6.2157	6.65744	6.04641
CENPJ	ENSG00000151849	-1.29371643881209	1.29372	0.000864945	0.0486191	down	13:-:24882284-24922889	13:-:24882284-24922889	ENSG00000151849	55835	A8K8P1	CENPJ	centromere protein J [Source:HGNC Symbol;Acc:HGNC:17272]	1.80015	2.85728	2.85591	5.19364	5.60091	4.5849
KIF20B	ENSG00000138182	-1.23867592969812	1.23868	0.00042191	0.0486191	down	10:+:89701610-89774939	10:+:89701610-89774939	ENSG00000138182	9585	Q96Q89	KIF20B	kinesin family member 20B [Source:HGNC Symbol;Acc:HGNC:7212]	2.61243	2.83557	3.77866	6.7414	6.53228	5.66114
OCLM	ENSG00000262180	-1.40701047691545	1.40701	0.00113073	0.0486191	down	1:+:186400572-186401455	1:+:186400572-186401455	ENSG00000262180	10896	Q9Y5M6	OCLM	oculomedin [Source:HGNC Symbol;Acc:HGNC:8103]	1.74227	2.83557	3.0433	5.78436	5.34236	5.06471
GMCL1	ENSG00000087338	-1.02693480603185	1.02693	0.000884048	0.0486191	down	2:+:69829642-69881396	2:+:69829642-69881396	ENSG00000087338	64395	Q53SE7	GMCL1	germ cell-less, spermatogenesis associated 1 [Source:HGNC Symbol;Acc:HGNC:23843]	2.6328	2.83283	3.47544	5.10505	5.01451	5.08517
CROT	ENSG00000005469	-1.0669885940219	1.06699	0.00370078	0.0515758	down	7:+:87345681-87399795	7:+:87345681-87399795	ENSG00000005469	54677	Q9UKG9	CROT	carnitine O-octanoyltransferase [Source:HGNC Symbol;Acc:HGNC:2366]	2.14399	2.83187	3.78228	5.14599	5.16036	4.7236
CNTRL	ENSG00000119397	-1.11722038955874	1.11722	0.00383347	0.0521055	down	9:+:121074863-121177610	9:+:121074863-121177610	ENSG00000119397	11064	Q7Z7A1	CNTRL	centriolin [Source:HGNC Symbol;Acc:HGNC:1858]	1.79907	2.8171	3.69771	5.17888	5.24189	5.10953
WDR76	ENSG00000092470	-1.16302859596295	1.16303	0.00104054	0.0486191	down	15:+:43826963-43868419	15:+:43826963-43868419	ENSG00000092470	79968	Q9H967	WDR76	WD repeat domain 76 [Source:HGNC Symbol;Acc:HGNC:25773]	2.3442	2.74042	3.43545	5.58185	5.00455	4.82808
BRIP1	ENSG00000136492	-1.47895023411306	1.47895	0.000737889	0.0486191	down	17:-:61681266-61863521	17:-:61681266-61863521	ENSG00000136492	83990	Q9BX63	BRIP1	BRCA1 interacting protein C-terminal helicase 1 [Source:HGNC Symbol;Acc:HGNC:20473]	1.75457	2.70552	3.53179	6.50901	6.82459	5.67031
SLC7A2	ENSG00000003989	-1.34678583802409	1.34679	0.00176595	0.0486191	down	8:+:17497088-17570573	8:+:17497088-17570573	ENSG00000003989	6542	P52569	SLC7A2	solute carrier family 7 member 2 [Source:HGNC Symbol;Acc:HGNC:11060]	1.76694	2.6755	3.72433	6.05121	6.21606	5.24751
MUC13	ENSG00000173702	-1.4705147106008	1.47051	0.000301863	0.0486191	down	3:-:124905442-124953819	3:-:124905442-124953819	ENSG00000173702	56667	Q9H3R2	MUC13	mucin 13, cell surface associated [Source:HGNC Symbol;Acc:HGNC:7511]	2.42854	2.65661	3.77182	6.28552	6.92531	6.6445
PRSS35	ENSG00000146250	-1.33552810312646	1.33553	0.000249635	0.0486191	down	6:+:83512538-83525704	6:+:83512538-83525704	ENSG00000146250	167681	Q8N3Z0	PRSS35	serine protease 35 [Source:HGNC Symbol;Acc:HGNC:21387]	3.3955	2.63249	3.53656	5.994	6.47474	6.56592
C18orf54	ENSG00000166845	-1.2154301240194	1.21543	0.00207272	0.0486191	down	18:+:54357917-54385218	18:+:54357917-54385218	ENSG00000166845	162681	Q8IYD9	C18orf54	chromosome 18 open reading frame 54 [Source:HGNC Symbol;Acc:HGNC:13796]	1.83105	2.57577	3.45825	5.13364	5.23081	4.74286
PLK4	ENSG00000142731	-1.40979499662151	1.40979	0.000207956	0.0486191	down	4:+:127880861-127899195	4:+:127880861-127899195	ENSG00000142731	10733	O00444	PLK4	polo like kinase 4 [Source:HGNC Symbol;Acc:HGNC:11397]	1.95515	2.57497	2.7294	5.53261	5.44407	4.92244
KIF15	ENSG00000163808	-1.64425228267953	1.64425	0.000174755	0.0486191	down	3:+:44761717-44873376	3:+:44761717-44873376	ENSG00000163808	56992	Q9NS87	KIF15	kinesin family member 15 [Source:HGNC Symbol;Acc:HGNC:17273]	2.01985	2.55921	3.46724	7.07439	7.45725	6.52206
FANCD2	ENSG00000144554	-1.36122787615011	1.36123	0.000486254	0.0486191	down	3:+:10026414-10101930	3:+:10026414-10101930	ENSG00000144554	2177	Q9BXW9	FANCD2	Fanconi anemia complementation group D2 [Source:HGNC Symbol;Acc:HGNC:3585]	1.72424	2.51821	2.87184	5.36831	5.69064	4.71946
SETMAR	ENSG00000170364	-1.29248132246226	1.29248	0.000331027	0.0486191	down	3:+:4303304-4317567	3:+:4303304-4317567	ENSG00000170364	6419	Q53H47	SETMAR	SET domain and mariner transposase fusion gene [Source:HGNC Symbol;Acc:HGNC:10762]	2.62047	2.4742	3.18762	5.82658	5.46931	5.11143
HHIP	ENSG00000164161	-1.4358066936119	1.43581	5.41614e-06	0.0315967	down	4:+:144646021-144745271	4:+:144646021-144745271	ENSG00000164161	64399	Q96QV1	HHIP	hedgehog interacting protein [Source:HGNC Symbol;Acc:HGNC:14866]	2.30488	2.4437	2.53506	6.33433	6.15582	6.36638
MND1	ENSG00000121211	-1.55658113499108	1.55658	6.96626e-05	0.0471559	down	4:+:153344649-153415118	4:+:153344649-153415118	ENSG00000121211	84057	Q9BWT6	MND1	meiotic nuclear divisions 1 [Source:HGNC Symbol;Acc:HGNC:24839]	2.77672	2.41927	2.62031	6.14961	5.87893	5.89045
PBK	ENSG00000168078	-1.68387032520544	1.68387	1.83145e-05	0.0399559	down	8:-:27809620-27838095	8:-:27809620-27838095	ENSG00000168078	55872	V9HWH0	PBK	PDZ binding kinase [Source:HGNC Symbol;Acc:HGNC:18282]	2.60026	2.36385	2.15701	6.19665	5.76502	5.92991
BLM	ENSG00000197299	-1.63251344956989	1.63251	0.000457506	0.0486191	down	15:+:90717327-90816165	15:+:90717327-90816165	ENSG00000197299	641	P54132	BLM	Bloom syndrome RecQ like helicase [Source:HGNC Symbol;Acc:HGNC:1058]	1.58087	2.3277	3.11487	6.73958	6.16202	5.27812
RMI2	ENSG00000175643	-1.36850420394475	1.3685	0.000228433	0.0486191	down	16:+:11249619-11351762	16:+:11249619-11351762	ENSG00000175643	116028	Q96E14	RMI2	RecQ mediated genome instability 2 [Source:HGNC Symbol;Acc:HGNC:28349]	3.36233	2.32011	2.80016	6.24941	5.66174	5.43217
SPC25	ENSG00000152253	-1.39114695940064	1.39115	0.000654824	0.0486191	down	2:-:168834132-168913371	2:-:168834132-168913371	ENSG00000152253	57405	Q9HBM1	SPC25	SPC25, NDC80 kinetochore complex component [Source:HGNC Symbol;Acc:HGNC:24031]	2.33669	2.29764	2.78477	5.79393	5.09998	4.36577
CDC25A	ENSG00000164045	-1.35705521593034	1.35706	0.000134106	0.0471559	down	3:-:48157146-48188402	3:-:48157146-48188402	ENSG00000164045	993	P30304	CDC25A	cell division cycle 25A [Source:HGNC Symbol;Acc:HGNC:1725]	2.39939	2.23246	2.79877	5.08826	5.25758	5.14921
FIGNL1	ENSG00000132436	-1.53225048355775	1.53225	0.000124479	0.0471559	down	7:-:50444128-50542535	7:-:50444128-50542535	ENSG00000132436	63979	Q6PIW4	FIGNL1	fidgetin like 1 [Source:HGNC Symbol;Acc:HGNC:13286]	1.88846	2.21999	2.79311	5.31913	5.71824	5.42208
KNL1	ENSG00000137812	-1.58212640850226	1.58213	0.000430857	0.0486191	down	15:+:40594020-40664342	15:+:40594020-40664342	ENSG00000137812	57082	Q8NG31	KNL1	kinetochore scaffold 1 [Source:HGNC Symbol;Acc:HGNC:24054]	1.4197	1.90546	2.77818	5.27833	5.74287	4.6364
FANCB	ENSG00000181544	-1.7819462779486	1.78195	0.000916247	0.0486191	down	X:-:14835961-14873069	X:-:14835961-14873069	ENSG00000181544	2187	Q8NB91	FANCB	Fanconi anemia complementation group B [Source:HGNC Symbol;Acc:HGNC:3583]	1.16772	1.67144	2.69835	5.32534	5.3202	4.08357
